# Supplementary material for: Weak X‐Ray to Visible Lights Detection Enabled by a 2D Multilayered Lead Iodide Perovskite with Iodine‐Substituted Spacer
Source: Adv Sci (Weinh). 2023 May 10;10(21):2301149. doi: 10.1002/advs.202301149 (PMC10375184; doi:10.1002/advs.202301149)
Supplement: Supplementary file 2 — Supporting Information [file ADVS-10-2301149-s001.cif]

data_mo_220429g1_0m
_audit_creation_date               2022-10-08
_audit_creation_method
;
Olex2 1.5
(compiled 2021.12.09 svn.r5202d8cf for OlexSys, GUI svn.r6439)
;
_shelx_SHELXL_version_number       '2018/3'
_audit_contact_author_address      ?
_audit_contact_author_email        ?
_audit_contact_author_name         ''
_audit_contact_author_phone        ?
_publ_contact_author_id_orcid      ?
_publ_section_references
;
Dolomanov, O.V., Bourhis, L.J., Gildea, R.J, Howard, J.A.K. & Puschmann, H.
 (2009), J. Appl. Cryst. 42, 339-341.

Sheldrick, G.M. (2015). Acta Cryst. C71, 3-8.
;
_chemical_name_common              ?
_chemical_name_systematic          ?
_chemical_formula_moiety           'I7 Pb2, 2(C3 H9 I N), C H5 N2'
_chemical_formula_sum              'C7 H23 I9 N4 Pb2'
_chemical_formula_weight           1719.77
_chemical_melting_point            ?
loop_
  _atom_type_symbol
  _atom_type_description
  _atom_type_scat_dispersion_real
  _atom_type_scat_dispersion_imag
  _atom_type_scat_source
 'C' 'C' 0.0033 0.0016 'International Tables Vol C Tables 4.2.6.8 and 6.1.1.4'
 'H' 'H' 0.0000 0.0000 'International Tables Vol C Tables 4.2.6.8 and 6.1.1.4'
 'I' 'I' -0.4742 1.8119 'International Tables Vol C Tables 4.2.6.8 and 6.1.1.4'
 'N' 'N' 0.0061 0.0033 'International Tables Vol C Tables 4.2.6.8 and 6.1.1.4'
 'Pb' 'Pb' -3.3944 10.1111
 'International Tables Vol C Tables 4.2.6.8 and 6.1.1.4'

_shelx_space_group_comment
;
The symmetry employed for this shelxl refinement is uniquely defined
by the following loop, which should always be used as a source of
symmetry information in preference to the above space-group names.
They are only intended as comments.
;
_space_group_crystal_system        'orthorhombic'
_space_group_IT_number             57
_space_group_name_H-M_alt          'P b c m'
_space_group_name_Hall             '-P 2c 2b'
loop_
  _space_group_symop_operation_xyz
 'x, y, z'
 '-x, -y, z+1/2'
 '-x, y+1/2, -z+1/2'
 'x, -y+1/2, -z'
 '-x, -y, -z'
 'x, y, -z-1/2'
 'x, -y-1/2, z-1/2'
 '-x, y-1/2, z'

_cell_length_a                     8.9687(10)
_cell_length_b                     8.8387(9)
_cell_length_c                     39.021(4)
_cell_angle_alpha                  90
_cell_angle_beta                   90
_cell_angle_gamma                  90
_cell_volume                       3093.2(6)
_cell_formula_units_Z              4
_cell_measurement_reflns_used      7595
_cell_measurement_temperature      150
_cell_measurement_theta_max        27.02
_cell_measurement_theta_min        2.27
_shelx_estimated_absorpt_T_max     0.437
_shelx_estimated_absorpt_T_min     0.241
_exptl_absorpt_coefficient_mu      19.855
_exptl_absorpt_correction_T_max    0.0289
_exptl_absorpt_correction_T_min    0.0077
_exptl_absorpt_correction_type     multi-scan
_exptl_absorpt_process_details
;
SADABS-2016/2 (Bruker,2016/2) was used for absorption correction.
wR2(int) was 0.1514 before and 0.0998 after correction.
The Ratio of minimum to maximum transmission is 0.2664.
The \l/2 correction factor is Not present.
;
_exptl_absorpt_special_details     ?
_exptl_crystal_colour              'clear dark red'
_exptl_crystal_colour_lustre       clear
_exptl_crystal_colour_modifier     dark
_exptl_crystal_colour_primary      red
_exptl_crystal_density_diffrn      3.693
_exptl_crystal_density_meas        ?
_exptl_crystal_density_method      ?
_exptl_crystal_description         plate
_exptl_crystal_F_000               2936
_exptl_crystal_size_max            0.1
_exptl_crystal_size_mid            0.1
_exptl_crystal_size_min            0.05
_exptl_transmission_factor_max     ?
_exptl_transmission_factor_min     ?
_diffrn_reflns_av_R_equivalents    0.1134
_diffrn_reflns_av_unetI/netI       0.0449
_diffrn_reflns_Laue_measured_fraction_full  0.998
_diffrn_reflns_Laue_measured_fraction_max  0.998
_diffrn_reflns_limit_h_max         11
_diffrn_reflns_limit_h_min         -11
_diffrn_reflns_limit_k_max         11
_diffrn_reflns_limit_k_min         -11
_diffrn_reflns_limit_l_max         50
_diffrn_reflns_limit_l_min         -50
_diffrn_reflns_number              46855
_diffrn_reflns_point_group_measured_fraction_full  0.998
_diffrn_reflns_point_group_measured_fraction_max  0.998
_diffrn_reflns_theta_full          25.242
_diffrn_reflns_theta_max           27.520
_diffrn_reflns_theta_min           2.271
_diffrn_ambient_temperature        150
_diffrn_detector_area_resol_mean   ?
_diffrn_measured_fraction_theta_full  0.998
_diffrn_measured_fraction_theta_max  0.998
_diffrn_measurement_device_type    'Bruker D8 Advance'
_diffrn_measurement_method         '\f and \w scans'
_diffrn_radiation_type             MoK\a
_diffrn_radiation_wavelength       0.71073
_diffrn_source                     ?
_diffrn_source_current             1.4
_diffrn_source_power               0.07
_diffrn_source_voltage             50.0
_diffrn_standards_number           0
_reflns_Friedel_coverage           0.000
_reflns_Friedel_fraction_full      .
_reflns_Friedel_fraction_max       .
_reflns_number_gt                  2591
_reflns_number_total               3613
_reflns_special_details
;
 Reflections were merged by SHELXL according to the crystal
 class for the calculation of statistics and refinement.
 
 _reflns_Friedel_fraction is defined as the number of unique
 Friedel pairs measured divided by the number that would be
 possible theoretically, ignoring centric projections and
 systematic absences.
;
_reflns_threshold_expression       'I > 2\s(I)'
_computing_cell_refinement         'SAINT V8.38A (Bruker, 2018)'
_computing_data_collection         ?
_computing_data_reduction          'SAINT V8.38A (Bruker, 2018)'
_computing_molecular_graphics      'Olex2 1.5 (Dolomanov et al., 2009)'
_computing_publication_material    'Olex2 1.5 (Dolomanov et al., 2009)'
_computing_structure_refinement    'SHELXL 2018/3 (Sheldrick, 2015)'
_computing_structure_solution      'SHELXT 2018/2 (Sheldrick, 2018)'
_refine_diff_density_max           1.649
_refine_diff_density_min           -1.729
_refine_diff_density_rms           0.256
_refine_ls_extinction_coef         .
_refine_ls_extinction_method       none
_refine_ls_goodness_of_fit_ref     1.052
_refine_ls_hydrogen_treatment      constr
_refine_ls_matrix_type             full
_refine_ls_number_parameters       96
_refine_ls_number_reflns           3613
_refine_ls_number_restraints       2
_refine_ls_R_factor_all            0.0728
_refine_ls_R_factor_gt             0.0437
_refine_ls_restrained_S_all        1.052
_refine_ls_shift/su_max            0.001
_refine_ls_shift/su_mean           0.000
_refine_ls_structure_factor_coef   Fsqd
_refine_ls_weighting_details      
 'w=1/[\s^2^(Fo^2^)+(0.0189P)^2^+55.2394P] where P=(Fo^2^+2Fc^2^)/3'
_refine_ls_weighting_scheme        calc
_refine_ls_wR_factor_gt            0.0835
_refine_ls_wR_factor_ref           0.0963
_refine_special_details            ?
_olex2_refinement_description
;
1. Fixed Uiso
 At 1.2 times of:
  All C(H) groups, All C(H,H) groups, All N(H,H) groups, All N(H,H,H) groups
 At 1.5 times of:
  All C(H,H,H) groups
2. Restrained distances
 C1-C2 = C3-C2
 1.5 with sigma of 0.005
3. Uiso/Uaniso restraints and constraints
Uanis(C3) = Uanis(C1) = Uanis(C2)
4.a Ternary CH refined with riding coordinates:
 C2(H2)
4.b Secondary CH2 refined with riding coordinates:
 C1(H1D,H1E)
4.c Aromatic/amide H refined with riding coordinates:
 C4(H4)
4.d X=CH2 refined with riding coordinates:
 N3(H3D,H3E), N2(H2A,H2B)
4.e Idealised Me refined as rotating group:
 N1(H1A,H1B,H1C), C3(H3A,H3B,H3C)
;
_atom_sites_solution_hydrogens     geom
_atom_sites_solution_primary       dual
_atom_sites_solution_secondary     ?
loop_
  _atom_site_label
  _atom_site_type_symbol
  _atom_site_fract_x
  _atom_site_fract_y
  _atom_site_fract_z
  _atom_site_U_iso_or_equiv
  _atom_site_adp_type
  _atom_site_occupancy
  _atom_site_site_symmetry_order
  _atom_site_calc_flag
  _atom_site_refinement_flags_posn
  _atom_site_refinement_flags_adp
  _atom_site_refinement_flags_occupancy
  _atom_site_disorder_assembly
  _atom_site_disorder_group
 Pb1 Pb 0.75049(5) 0.53660(5) 0.66598(2) 0.03531(12) Uani 1 1 d . . . . .
 I2 I 0.76590(12) 0.54645(13) 0.750000 0.0398(3) Uani 1 2 d S T P . .
 I1 I 0.45292(9) 0.73652(9) 0.67439(2) 0.0412(2) Uani 1 1 d . . . . .
 I4 I 0.70278(10) 0.55892(10) 0.58812(2) 0.0463(2) Uani 1 1 d . . . . .
 I3 I 0.95622(9) 0.82930(10) 0.66519(2) 0.0470(2) Uani 1 1 d . . . . .
 I5 I 0.70972(14) 0.96830(14) 0.52135(3) 0.0734(3) Uani 1 1 d . . . . .
 C4 C 0.782(2) -0.0065(19) 0.750000 0.043(4) Uani 1 2 d S T P . .
 H4 H 0.855015 -0.084517 0.750000 0.051 Uiso 1 2 calc R U P . .
 N1 N 0.6739(13) 0.9662(12) 0.6076(3) 0.050(3) Uani 1 1 d . . . . .
 H1A H 0.689468 0.880812 0.595113 0.061 Uiso 1 1 calc R U . . .
 H1B H 0.577514 0.996567 0.605147 0.061 Uiso 1 1 calc R U . . .
 H1C H 0.692517 0.946773 0.630135 0.061 Uiso 1 1 calc R U . . .
 N3 N 0.6486(17) -0.0482(19) 0.750000 0.059(5) Uani 1 2 d S T P . .
 H3D H 0.576735 0.019520 0.750000 0.071 Uiso 1 2 calc R U P . .
 H3E H 0.626750 -0.145290 0.750000 0.071 Uiso 1 2 calc R U P . .
 N2 N 0.8320(19) 0.131(2) 0.750000 0.069(5) Uani 1 2 d S T P . .
 H2A H 0.769143 0.207663 0.750000 0.083 Uiso 1 2 calc R U P . .
 H2B H 0.928669 0.148207 0.750000 0.083 Uiso 1 2 calc R U P . .
 C3 C 0.922(2) 1.210(2) 0.5479(4) 0.099(4) Uani 1 1 d D . . . .
 H3A H 0.995106 1.163743 0.532493 0.148 Uiso 1 1 calc R U . . .
 H3B H 0.972846 1.249583 0.568239 0.148 Uiso 1 1 calc R U . . .
 H3C H 0.870545 1.292422 0.536068 0.148 Uiso 1 1 calc R U . . .
 C1 C 0.772(2) 1.084(2) 0.5958(3) 0.099(4) Uani 1 1 d D . . . .
 H1D H 0.866867 1.074700 0.608664 0.118 Uiso 1 1 calc R U . . .
 H1E H 0.727213 1.182245 0.602362 0.118 Uiso 1 1 calc R U . . .
 C2 C 0.810(2) 1.093(2) 0.5587(3) 0.099(4) Uani 1 1 d D . . . .
 H2 H 0.890544 1.015154 0.561449 0.118 Uiso 1 1 calc R U . . .

loop_
  _atom_site_aniso_label
  _atom_site_aniso_U_11
  _atom_site_aniso_U_22
  _atom_site_aniso_U_33
  _atom_site_aniso_U_23
  _atom_site_aniso_U_13
  _atom_site_aniso_U_12
 Pb1 0.0342(2) 0.0321(2) 0.0396(2) -0.00042(19) 0.00078(19) 0.00005(18)
 I2 0.0431(6) 0.0386(6) 0.0377(6) 0.000 0.000 0.0003(5)
 I1 0.0388(4) 0.0351(4) 0.0498(5) -0.0003(3) 0.0002(3) 0.0075(3)
 I4 0.0546(5) 0.0448(5) 0.0395(4) -0.0015(4) 0.0022(4) -0.0017(4)
 I3 0.0380(5) 0.0378(5) 0.0654(6) 0.0009(4) -0.0037(4) -0.0093(4)
 I5 0.0970(9) 0.0766(8) 0.0466(5) -0.0046(5) -0.0064(5) -0.0232(7)
 C4 0.046(11) 0.024(9) 0.057(11) 0.000 0.000 -0.005(7)
 N1 0.061(7) 0.044(7) 0.046(6) 0.006(5) 0.005(5) -0.005(6)
 N3 0.038(9) 0.038(9) 0.103(14) 0.000 0.000 -0.008(7)
 N2 0.047(10) 0.045(11) 0.116(16) 0.000 0.000 0.001(8)
 C3 0.131(10) 0.101(9) 0.064(6) -0.005(6) 0.013(6) -0.067(8)
 C1 0.131(10) 0.101(9) 0.064(6) -0.005(6) 0.013(6) -0.067(8)
 C2 0.131(10) 0.101(9) 0.064(6) -0.005(6) 0.013(6) -0.067(8)

_geom_special_details
;
 All esds (except the esd in the dihedral angle between two l.s. planes)
 are estimated using the full covariance matrix.  The cell esds are taken
 into account individually in the estimation of esds in distances, angles
 and torsion angles; correlations between esds in cell parameters are only
 used when they are defined by crystal symmetry.  An approximate (isotropic)
 treatment of cell esds is used for estimating esds involving l.s. planes.
;
loop_
  _geom_bond_atom_site_label_1
  _geom_bond_atom_site_label_2
  _geom_bond_distance
  _geom_bond_site_symmetry_2
  _geom_bond_publ_flag
 Pb1 I2 3.2827(6) . ?
 Pb1 I1 3.2359(10) 8_655 ?
 Pb1 I1 3.2176(9) . ?
 Pb1 I4 3.0742(10) . ?
 Pb1 I3 3.2058(10) 8_755 ?
 Pb1 I3 3.1778(10) . ?
 I5 C2 2.037(15) . ?
 C4 H4 0.9500 . ?
 C4 N3 1.25(2) . ?
 C4 N2 1.30(2) . ?
 N1 H1A 0.9100 . ?
 N1 H1B 0.9100 . ?
 N1 H1C 0.9100 . ?
 N1 C1 1.442(19) . ?
 N3 H3D 0.8800 . ?
 N3 H3E 0.8800 . ?
 N2 H2A 0.8800 . ?
 N2 H2B 0.8800 . ?
 C3 H3A 0.9800 . ?
 C3 H3B 0.9800 . ?
 C3 H3C 0.9800 . ?
 C3 C2 1.497(5) . ?
 C1 H1D 0.9900 . ?
 C1 H1E 0.9900 . ?
 C1 C2 1.490(5) . ?
 C2 H2 1.0000 . ?

loop_
  _geom_angle_atom_site_label_1
  _geom_angle_atom_site_label_2
  _geom_angle_atom_site_label_3
  _geom_angle
  _geom_angle_site_symmetry_1
  _geom_angle_site_symmetry_3
  _geom_angle_publ_flag
 I1 Pb1 I2 86.79(3) 8_655 . ?
 I1 Pb1 I2 85.32(3) . . ?
 I1 Pb1 I1 88.404(15) . 8_655 ?
 I4 Pb1 I2 172.36(3) . . ?
 I4 Pb1 I1 94.27(3) . 8_655 ?
 I4 Pb1 I1 87.14(3) . . ?
 I4 Pb1 I3 98.13(3) . 8_755 ?
 I4 Pb1 I3 91.09(3) . . ?
 I3 Pb1 I2 87.91(3) . . ?
 I3 Pb1 I2 89.44(3) 8_755 . ?
 I3 Pb1 I1 92.04(3) . . ?
 I3 Pb1 I1 174.52(3) 8_755 . ?
 I3 Pb1 I1 174.64(3) . 8_655 ?
 I3 Pb1 I1 89.72(3) 8_755 8_655 ?
 I3 Pb1 I3 89.359(15) . 8_755 ?
 Pb1 I2 Pb1 174.30(4) . 6_557 ?
 Pb1 I1 Pb1 155.15(3) . 8_665 ?
 Pb1 I3 Pb1 160.33(3) . 8_765 ?
 N3 C4 H4 116.4 . . ?
 N3 C4 N2 127.3(19) . . ?
 N2 C4 H4 116.4 . . ?
 H1A N1 H1B 109.5 . . ?
 H1A N1 H1C 109.5 . . ?
 H1B N1 H1C 109.5 . . ?
 C1 N1 H1A 109.5 . . ?
 C1 N1 H1B 109.5 . . ?
 C1 N1 H1C 109.5 . . ?
 C4 N3 H3D 120.0 . . ?
 C4 N3 H3E 120.0 . . ?
 H3D N3 H3E 120.0 . . ?
 C4 N2 H2A 120.0 . . ?
 C4 N2 H2B 120.0 . . ?
 H2A N2 H2B 120.0 . . ?
 H3A C3 H3B 109.5 . . ?
 H3A C3 H3C 109.5 . . ?
 H3B C3 H3C 109.5 . . ?
 C2 C3 H3A 109.5 . . ?
 C2 C3 H3B 109.5 . . ?
 C2 C3 H3C 109.5 . . ?
 N1 C1 H1D 107.5 . . ?
 N1 C1 H1E 107.5 . . ?
 N1 C1 C2 119.3(13) . . ?
 H1D C1 H1E 107.0 . . ?
 C2 C1 H1D 107.5 . . ?
 C2 C1 H1E 107.5 . . ?
 I5 C2 H2 91.4 . . ?
 C3 C2 I5 118.0(10) . . ?
 C3 C2 H2 91.4 . . ?
 C1 C2 I5 124.4(10) . . ?
 C1 C2 C3 117.5(13) . . ?
 C1 C2 H2 91.4 . . ?

loop_
  _geom_torsion_atom_site_label_1
  _geom_torsion_atom_site_label_2
  _geom_torsion_atom_site_label_3
  _geom_torsion_atom_site_label_4
  _geom_torsion
  _geom_torsion_site_symmetry_1
  _geom_torsion_site_symmetry_2
  _geom_torsion_site_symmetry_3
  _geom_torsion_site_symmetry_4
  _geom_torsion_publ_flag
 N1 C1 C2 I5 10(3) . . . . ?
 N1 C1 C2 C3 -175(2) . . . . ?

loop_
  _diffrn_refln_index_h
  _diffrn_refln_index_k
  _diffrn_refln_index_l
  _diffrn_refln_intensity_net
  _diffrn_refln_intensity_u
 0 1 0 -0.6 0.41
 0 -1 0 -0.65 0.47
 0 2 0 2226.13 125.37
 0 -2 0 2084.94 123.41
 0 -2 0 2166.33 125.04
 0 2 0 2159.63 123.17
 0 3 0 2.22 1.74
 0 3 0 0.94 1.74
 0 -3 0 2.91 2.07
 0 -3 0 -0.84 1.18
 0 4 0 1683.29 101.26
 0 -4 0 1827.34 106.58
 0 -4 0 1694.43 102.91
 0 4 0 1746.84 106.05
 0 -5 0 -0.08 2.24
 0 5 0 -2.96 1.74
 0 -5 0 2.21 2.72
 0 -6 0 15.86 5.59
 0 -6 0 15.86 5.46
 0 -7 0 0.1 2.65
 0 -7 0 5.4 5.94
 0 -8 0 155.43 21.6
 0 -8 0 174.24 18.09
 0 -9 0 2.6 3.84
 0 -9 0 8.12 4.43
 0 -10 0 327.55 35.67
 0 -10 0 356.13 30.99
 0 -11 0 -1.85 5.49
 0 -11 0 6.88 6.65
 -1 0 0 53.03 5.77
 1 0 0 50.85 6.52
 -1 0 0 63.82 7.19
 -1 -2 0 14.68 3.73
 1 2 0 13.7 4.47
 1 -2 0 5.18 2.54
 1 -2 0 9.27 3.15
 -1 2 0 4.93 2.32
 -1 -2 0 11.84 4.42
 1 2 0 11.07 2.63
 -1 -3 0 3280.56 188.01
 -1 3 0 3364.79 189.94
 -1 -3 0 3021.98 187.38
 1 -3 0 3305.44 189.17
 -1 3 0 3095.32 187.78
 1 -3 0 3643.43 190.72
 -1 -3 0 3174.23 190.05
 -1 -3 0 3379.4 194.29
 1 -4 0 675 44.34
 1 4 0 604.58 38.71
 -1 4 0 592.46 40.25
 -1 4 0 636.83 43.28
 -1 -4 0 620.85 47.36
 1 -4 0 606.82 41.85
 -1 -4 0 579.43 39.58
 -1 -4 0 640.48 43.42
 -1 -4 0 667.28 41.51
 -1 -5 0 1866 113.68
 1 -5 0 1804.39 113.72
 -1 -5 0 1979.72 110.73
 -1 -5 0 1971.69 122.21
 -1 5 0 1826.73 111.59
 1 5 0 1810.65 109.7
 -1 -5 0 1902.44 115.92
 -1 5 0 1928.5 116.22
 1 -5 0 2001.44 116.32
 -1 -6 0 464.35 35.31
 -1 -6 0 429.22 32.85
 -1 6 0 473.14 35.9
 -1 -6 0 447.88 39.79
 1 -6 0 463.32 35.25
 -1 6 0 474.1 30.76
 1 -6 0 426.86 33.12
 -1 -6 0 420.49 28.14
 1 6 0 406.73 28.45
 -1 -7 0 1364.55 89.94
 -1 7 0 1348.48 75.79
 1 -7 0 1153.59 98.4
 -1 -7 0 1260.75 80.15
 -1 7 0 1244.34 82.65
 -1 -7 0 1282.04 82.12
 1 -7 0 1053.29 89.26
 -1 -8 0 102.92 14.04
 -1 -8 0 102.58 21.32
 1 -8 0 97.58 13.13
 -1 -9 0 164.09 23.25
 -1 -9 0 158.42 18.79
 1 -9 0 152.84 17.81
 -1 -10 0 10.22 5.64
 1 -10 0 7.84 5.08
 -1 -10 0 9.14 7.03
 1 -10 0 14.67 6.45
 1 -11 0 -1.92 4.95
 1 -11 0 11.64 6.69
 -1 -11 0 19.26 6.62
 -1 -11 0 3.59 6.84
 2 0 0 2367.93 137.35
 -2 0 0 2374.99 139.27
 2 0 0 2510.92 136.57
 -2 0 0 2403.47 136.18
 -2 0 0 2250.51 138.21
 -2 0 0 2282.95 137.03
 2 1 0 157.42 12.54
 -2 -1 0 129.54 11.66
 2 -1 0 129 12.25
 -2 1 0 108.7 11.54
 -2 1 0 119.22 11.63
 -2 1 0 125.47 12.41
 2 -1 0 131.02 12.61
 2 1 0 128.48 11.54
 -2 -1 0 131.65 12.81
 2 1 0 106.43 14.1
 2 -1 0 121.38 10.85
 -2 -1 0 151.12 12.02
 -2 2 0 8477.55 465.13
 2 -2 0 8482.82 466.25
 -2 2 0 8067.22 464.19
 -2 -2 0 7499.49 466.06
 2 2 0 7612.48 468.85
 -2 2 0 8372.54 465.55
 2 2 0 8575.42 464.01
 2 -2 0 8235.38 465.61
 2 2 0 8292.6 466.01
 -2 -2 0 8865.79 467.06
 2 3 0 552.19 40.81
 2 -3 0 569.84 37.35
 -2 3 0 550.37 36.6
 2 -3 0 506.18 37.07
 -2 -3 0 458.5 36.27
 2 3 0 563.9 34.61
 2 3 0 530.84 34.51
 -2 3 0 517.76 36.63
 -2 -4 0 329.76 32.25
 -2 4 0 386.66 27.56
 -2 4 0 407.98 29.19
 -2 -4 0 336.91 27.37
 -2 -4 0 361.81 29.32
 2 -4 0 403.7 29.25
 2 4 0 373.94 25.13
 2 4 0 330.18 24.15
 2 -4 0 368.36 28.59
 -2 -5 0 82.4 11.92
 -2 -5 0 91 10.54
 -2 -5 0 70.1 11.11
 2 5 0 83.84 8.49
 2 5 0 88.47 8.46
 2 -5 0 84.75 11.87
 -2 5 0 82.44 11.59
 -2 5 0 95.93 10.92
 2 -5 0 95.79 12.2
 -2 -6 0 34.07 7.75
 2 -6 0 7.37 4.82
 -2 -6 0 13.84 4.07
 -2 6 0 5.84 3.69
 -2 -6 0 16.9 7.09
 2 -6 0 15.66 5.61
 -2 -6 0 18.98 6.49
 -2 6 0 8.73 3.77
 2 -7 0 14.26 5.61
 -2 -7 0 25.22 7.38
 -2 -7 0 11.97 7.71
 2 -7 0 31.55 8.23
 -2 7 0 18.88 5.58
 -2 7 0 16.54 6.24
 -2 -7 0 22.4 7.49
 -2 -7 0 9.43 4.34
 -2 -8 0 179.34 24.52
 -2 8 0 169.07 15.3
 2 -8 0 137.51 17.54
 -2 -8 0 223.69 21.41
 -2 8 0 173.09 19.42
 -2 -8 0 153.39 13.37
 -2 -9 0 14.85 6.53
 -2 -9 0 -2.55 6.07
 2 -9 0 0.18 3.97
 -2 -10 0 58.46 16.27
 -2 -10 0 65.24 13.99
 2 -10 0 70.91 12.43
 -2 -11 0 7.72 6.98
 -2 -11 0 7.68 6.21
 2 -11 0 -3.74 5.72
 -3 0 0 543.54 39.28
 -3 0 0 607.12 38.66
 -3 0 0 609.45 42.4
 -3 0 0 558.04 41.2
 3 0 0 540.42 39.49
 3 0 0 544.46 43.45
 3 0 0 652.11 39.33
 -3 -1 0 337.93 27.94
 3 -1 0 414.31 30.86
 -3 1 0 381.17 29.7
 3 1 0 369.68 28.29
 3 -1 0 398.84 27.65
 -3 1 0 451.59 31.06
 -3 1 0 390.75 29.06
 -3 -1 0 409.02 28.27
 -3 -1 0 346.32 29.77
 3 1 0 405.38 28.62
 3 -1 0 372.64 29.19
 3 -2 0 519.59 36.62
 3 -2 0 491.03 36
 -3 2 0 458.09 34.88
 -3 2 0 526.2 35.36
 3 2 0 479.3 37.1
 3 2 0 493.18 34.18
 -3 -2 0 498.63 34.89
 -3 -2 0 506.88 37.24
 -3 2 0 480.33 35.09
 -3 -2 0 493.3 34.9
 3 2 0 466.41 39.54
 3 3 0 614.37 40.47
 -3 3 0 596.29 40.48
 3 3 0 565.53 44.73
 -3 -3 0 561.1 41.9
 -3 -3 0 623.11 42.09
 3 -3 0 612.58 42.16
 -3 3 0 567.48 40.6
 3 -3 0 595.43 41.84
 3 3 0 513.24 38
 -3 3 0 557.86 39.25
 -3 4 0 28 9.98
 3 4 0 31.39 5.96
 -3 -4 0 12.68 7.13
 -3 -4 0 26.35 8.13
 -3 4 0 32.26 8.06
 3 4 0 34.93 6.28
 -3 4 0 22.47 5.46
 -3 -4 0 27.4 6.45
 3 -4 0 25.12 7.42
 3 -4 0 32.18 7.75
 3 4 0 18.53 6.75
 -3 5 0 2927.46 161
 3 -5 0 2981.73 163.4
 3 5 0 2492.02 155.39
 3 -5 0 2917.58 163.34
 -3 -5 0 2502.22 169.66
 3 5 0 2628.61 156.13
 -3 5 0 2576.62 155.04
 -3 -6 0 132.28 14.9
 3 6 0 116.56 10.59
 3 6 0 134.83 10.84
 -3 6 0 128.75 15.59
 -3 -6 0 111.37 22.28
 -3 -6 0 140.01 16.73
 3 -6 0 133.87 15.76
 -3 6 0 148.23 14.44
 3 -6 0 123.18 15.51
 3 -7 0 215 21.45
 -3 7 0 205.6 21
 -3 -7 0 181.47 25.17
 -3 -7 0 192.24 18.85
 -3 7 0 210.15 18.98
 3 -7 0 199.61 20.66
 -3 -8 0 105.45 12.88
 3 -8 0 136.58 15.73
 -3 -8 0 136.63 21.22
 -3 8 0 147.95 17.19
 -3 -8 0 105.65 20.25
 -3 8 0 125.9 14.06
 -3 -9 0 213.07 17.76
 3 -9 0 216.76 21.81
 -3 9 0 260.45 24.32
 -3 -9 0 166.17 24.55
 -3 -9 0 149.69 36.88
 -3 -10 0 2.78 5.74
 3 -10 0 3.35 5
 -3 -10 0 13.32 8.49
 -3 -11 0 23.61 10.53
 3 -11 0 30.24 8
 -3 -11 0 17.2 10.41
 -4 0 0 3733.38 204.84
 -4 0 0 3475.34 211.42
 -4 0 0 3231.21 202.86
 4 0 0 3453.64 201.05
 -4 0 0 3401.93 198.69
 4 0 0 3616.29 200.51
 4 0 0 3025.9 218.5
 4 -1 0 1075.53 73.25
 4 -1 0 1165.72 71.38
 -4 -1 0 1132.9 83.95
 4 -1 0 1124.23 75.98
 -4 -1 0 1097.27 71.21
 -4 1 0 1124.87 74.64
 4 1 0 1324.79 73.64
 4 1 0 1088.63 72.28
 -4 -1 0 933.09 75.97
 -4 -1 0 1223.58 76.41
 -4 1 0 1195.66 73.64
 -4 2 0 748.1 52.01
 -4 -2 0 742.33 50.5
 4 -2 0 778.71 50.18
 4 -2 0 731.92 52.45
 -4 2 0 816.15 52.59
 4 -2 0 746.96 53.2
 -4 2 0 752.55 52.38
 4 2 0 833.97 53.23
 4 2 0 627.11 56.03
 -4 -2 0 761.06 54.18
 4 2 0 712.96 50.19
 -4 -2 0 794.93 51.77
 -4 3 0 5.22 3.82
 -4 -3 0 8.99 4.53
 4 -3 0 9.94 5.01
 4 3 0 10.95 5.34
 4 -3 0 12.6 5.5
 -4 -3 0 9.52 4.75
 -4 3 0 5.09 4
 4 3 0 8.25 3.95
 -4 3 0 8.6 3.98
 4 3 0 1.87 5.48
 -4 -3 0 6.52 6.02
 4 -4 0 406.32 34.63
 4 4 0 435.32 38.48
 -4 4 0 450.19 33.76
 -4 -4 0 426.53 34.33
 -4 -4 0 422.71 35.25
 4 4 0 432.69 30.86
 -4 4 0 401.67 32.58
 -4 4 0 420.52 31.88
 4 4 0 479.66 32.7
 4 -4 0 425.2 37.55
 4 -5 0 167.61 18.89
 -4 5 0 175.77 15.56
 4 5 0 149.05 14.36
 4 -5 0 137.79 17.36
 -4 -5 0 171.82 19.23
 4 5 0 151.17 14.22
 -4 5 0 184.7 17.79
 -4 -5 0 169.1 18.72
 -4 -5 0 115.48 23.82
 -4 5 0 164.25 17.32
 4 5 0 163.66 21.79
 4 -6 0 1.23 4.25
 -4 -6 0 27.18 11.42
 4 6 0 14.65 3.76
 4 -6 0 17.18 6.43
 -4 6 0 9.1 4.73
 -4 6 0 0.4 4.12
 -4 -6 0 20.64 8.6
 -4 -6 0 10.16 5.87
 4 6 0 15.29 3.89
 -4 6 0 7.37 3
 4 -7 0 41.55 10.29
 -4 7 0 29.87 8.16
 -4 -7 0 52.8 12.3
 4 -7 0 34.7 10.06
 -4 7 0 21.31 7.52
 -4 -7 0 28.88 8.82
 -4 -7 0 27.76 10.67
 4 -8 0 64.19 12.8
 -4 8 0 76.51 12.38
 -4 -8 0 45.67 10.26
 -4 -8 0 59.24 17.42
 -4 8 0 72.82 14.01
 -4 -8 0 32.78 12.99
 -4 9 0 16.14 6.67
 -4 -9 0 6.83 8.06
 -4 9 0 5.39 5.67
 -4 -9 0 22.29 6.83
 -4 -9 0 14.86 8.82
 -4 -10 0 99.25 12.56
 -4 -10 0 71.68 18.41
 4 -10 0 90.17 14.72
 -4 -10 0 88.37 18.72
 -4 10 0 116.81 14.21
 -4 10 0 109.27 16.1
 5 0 0 307.66 26.04
 -5 0 0 258.93 24.41
 5 0 0 205.97 27.67
 -5 0 0 307.46 27.51
 -5 0 0 279.28 23.37
 -5 0 0 299.29 27.61
 5 0 0 275.16 23.91
 5 -1 0 38.87 10.75
 5 1 0 36.27 12.13
 -5 -1 0 35.17 10.66
 -5 -1 0 31.2 8.42
 -5 -1 0 43.68 9.96
 5 1 0 43.7 9.48
 5 1 0 35.66 8.51
 -5 1 0 28.18 7.49
 -5 1 0 43.91 11.06
 5 -1 0 47.62 9.39
 5 -1 0 31.47 9.2
 -5 -1 0 41.91 9.49
 -5 1 0 36.79 8.24
 -5 2 0 201.18 20.18
 -5 -2 0 194.51 19.2
 5 2 0 173.67 23.6
 -5 -2 0 203.75 19.09
 5 -2 0 212.98 18.81
 -5 2 0 200.96 20.71
 5 -2 0 213.45 21.96
 -5 -2 0 118.09 24.79
 5 2 0 186.77 18.49
 -5 2 0 174.8 19.79
 5 2 0 192.73 20.13
 -5 -2 0 181.93 20.91
 -5 3 0 1017.13 66.9
 5 -3 0 957.54 67.68
 -5 -3 0 1008.14 65.28
 5 3 0 947.2 63.78
 -5 3 0 1025.49 65.71
 5 3 0 902.11 71.77
 5 -3 0 940.21 63.86
 -5 -3 0 1058.18 69.97
 -5 3 0 998.19 66.32
 5 -3 0 953.27 67.13
 -5 4 0 44.28 10.29
 5 -4 0 36.94 10.21
 5 -4 0 53.75 12.47
 -5 4 0 36.5 8.88
 -5 4 0 42.57 9.12
 -5 -4 0 20.14 10.59
 -5 -4 0 39.49 9.57
 5 4 0 39.42 14.53
 5 4 0 35.35 7.72
 -5 -4 0 57.06 12.5
 5 4 0 42.93 13.09
 5 -4 0 41.88 8.71
 -5 -5 0 40.45 10.07
 -5 5 0 42.11 10.51
 -5 -5 0 11.43 10.01
 -5 -5 0 44.38 10.27
 5 5 0 37.04 7.84
 -5 5 0 34.93 9.63
 -5 5 0 55.1 10.82
 5 -5 0 38.97 10.67
 5 -5 0 27.62 8.11
 5 5 0 37.15 10.99
 5 5 0 25.55 6.56
 -5 6 0 22.48 6.01
 -5 6 0 24.21 7.72
 5 -6 0 32.77 8.74
 -5 6 0 21.85 8.37
 5 6 0 25.15 11.27
 5 6 0 29.56 5.67
 5 -6 0 22.4 8.96
 -5 -6 0 16.72 6.78
 -5 -6 0 15.56 10.1
 -5 -6 0 23.84 7.63
 5 6 0 20.31 5.11
 -5 -7 0 631.12 64.43
 -5 7 0 791.18 56.73
 -5 7 0 911.16 57.54
 -5 -7 0 788.52 58.34
 -5 -7 0 859.28 59.74
 5 -7 0 900.54 60.04
 -5 7 0 784.59 49.75
 -5 -8 0 6.77 4.95
 5 -8 0 7.81 5.62
 -5 -8 0 -1.62 5.7
 -5 -8 0 10.23 8.83
 -5 8 0 1.98 5.84
 -5 8 0 3.64 4.07
 -5 -9 0 27.4 8.42
 -5 9 0 21.02 6.15
 -5 -9 0 14.28 7.95
 -5 -9 0 11.92 9.42
 -5 9 0 27.13 8.29
 -5 10 0 -2.89 4.63
 -5 -10 0 5.72 10.31
 -5 10 0 24.9 8.97
 -5 -10 0 19.77 8.92
 -5 -10 0 -5.01 7.08
 5 -10 0 9.86 6.54
 -6 0 0 630.69 47.26
 -6 0 0 651.07 49.74
 -6 0 0 616.2 49.58
 6 0 0 630.84 47.4
 -6 0 0 633.64 45.26
 6 0 0 645.94 46.23
 -6 1 0 280.87 26.05
 6 1 0 270.52 25.33
 -6 -1 0 280.55 24.37
 6 -1 0 242.15 25.5
 -6 1 0 308.01 28.37
 -6 1 0 286.98 28.13
 -6 -1 0 255.13 28.61
 6 1 0 280.69 25.89
 6 -1 0 250.83 29.68
 -6 -1 0 291.86 26.04
 6 -1 0 289.59 24.71
 -6 -1 0 285.58 28.73
 6 2 0 298.67 26.16
 -6 -2 0 241.82 22.78
 -6 -2 0 212.39 27.43
 -6 -2 0 265.08 24.6
 -6 2 0 266.69 26.15
 -6 2 0 244.06 25.72
 6 -2 0 246.72 22.82
 6 2 0 226.49 26.31
 6 -2 0 207.35 25.55
 6 -2 0 282.74 26.45
 -6 2 0 256.32 24.7
 -6 -2 0 247.45 26.92
 6 -3 0 358.79 33.18
 -6 3 0 398.88 33.25
 -6 -3 0 279.55 36.06
 -6 3 0 389.26 31.96
 6 3 0 384.43 31.06
 -6 -3 0 384.06 30.83
 -6 -3 0 396.35 35.32
 -6 3 0 387.79 31.53
 6 -3 0 360.92 29.81
 6 3 0 396.65 38.81
 6 3 0 301.84 32.88
 6 -3 0 372.96 32.92
 -6 4 0 124.42 15.67
 -6 -4 0 124.9 18.11
 -6 -4 0 70.09 17.71
 -6 -4 0 126.05 15.08
 6 -4 0 122.64 17.21
 -6 4 0 130.32 15.57
 6 -4 0 92.51 13.44
 6 4 0 98.54 19.87
 6 4 0 144.11 18.85
 6 4 0 114.85 13.9
 -6 4 0 119.95 15.98
 6 -4 0 113.33 16.43
 6 5 0 39.69 8.24
 6 -5 0 55.58 13.46
 -6 5 0 44.24 11.44
 6 -5 0 36.04 9.26
 -6 5 0 38.81 10.07
 6 5 0 49.3 13.83
 6 5 0 60.03 10.72
 -6 5 0 48.05 10.8
 -6 -5 0 25.26 12.07
 -6 -5 0 58.26 12.08
 6 -6 0 13.69 6.94
 -6 -6 0 11.26 9.51
 -6 6 0 14.43 5.81
 -6 -6 0 12.1 7.04
 -6 6 0 7.64 4.31
 -6 -6 0 22.36 7.2
 6 6 0 13.91 5.3
 -6 6 0 9.33 6.61
 -6 7 0 12.91 6.23
 -6 -7 0 -8.47 6.24
 -6 -7 0 8.44 6.11
 -6 7 0 4.37 6.65
 -6 -7 0 1.7 6.61
 6 -7 0 9.95 6.47
 -6 7 0 3.74 4.25
 -6 -8 0 12.79 8.4
 -6 -8 0 11.66 6.42
 6 -8 0 5.06 6.96
 -6 -8 0 -2.85 7.95
 -6 8 0 21.83 6.79
 -6 8 0 27.36 9.36
 -6 9 0 6.4 5.98
 6 -9 0 2.91 4.43
 -6 -9 0 7.28 6.62
 -6 9 0 14.13 9.47
 -6 -9 0 6.36 10.04
 -7 0 0 56.87 12.6
 -7 0 0 77.56 11.6
 7 0 0 51.22 19.35
 7 0 0 70.79 14.3
 7 0 0 80.61 12.1
 -7 0 0 106.75 26.13
 -7 0 0 83.77 23.4
 -7 1 0 14.02 7.59
 7 1 0 26.15 7.9
 -7 1 0 28.75 9.51
 -7 -1 0 27.37 9.08
 -7 -1 0 30.92 9.98
 -7 -1 0 24.95 12.86
 -7 -1 0 31.45 8.05
 -7 1 0 23.43 7.27
 7 -1 0 37.53 9.33
 7 2 0 14.36 7.47
 -7 2 0 11.89 5.96
 7 -2 0 15.89 5.96
 -7 -2 0 6.46 5.74
 7 2 0 7.51 4.11
 -7 2 0 23.47 7.28
 -7 -2 0 11.44 8.33
 7 -2 0 10.97 5.74
 -7 2 0 18.3 8.31
 -7 -2 0 10.13 5.24
 -7 -2 0 -0.65 5.82
 7 2 0 12.47 6.61
 -7 -3 0 5.21 7.14
 -7 3 0 7.35 5.72
 7 -3 0 5.49 4.49
 -7 3 0 11 5.36
 -7 3 0 7.75 6.5
 7 3 0 1 4.72
 7 -3 0 1.96 5.55
 7 -3 0 11.93 7.05
 -7 -3 0 9.45 5.53
 7 3 0 6.96 7.97
 7 3 0 2.18 10.21
 -7 -3 0 18.49 8.6
 -7 4 0 40.98 10.1
 -7 -4 0 37.75 13.91
 -7 4 0 66.02 13.11
 -7 4 0 47.84 11.21
 7 -4 0 36.14 10.47
 -7 -4 0 72.26 15.68
 7 4 0 46.78 10.12
 7 4 0 46.25 14.05
 -7 -4 0 32.29 9.15
 7 5 0 505.3 39.2
 7 -5 0 581.44 44.16
 -7 5 0 484.94 38.27
 7 5 0 436.42 36.97
 -7 5 0 503.21 39.94
 -7 -5 0 462.44 38.09
 -7 5 0 471.68 39.9
 -7 6 0 23.48 8.14
 -7 -6 0 18.22 10.94
 7 -6 0 22.83 8.78
 -7 6 0 45.89 10.35
 -7 -6 0 38.37 10.01
 7 6 0 34.27 8
 7 6 0 39.56 8.39
 -7 -7 0 2.24 8.41
 -7 -7 0 7.16 5.34
 -7 7 0 9.62 4.95
 -7 7 0 -1.06 4.08
 7 -7 0 10.64 5.49
 7 7 0 -1.75 3.71
 -7 -8 0 0.55 5.07
 -7 8 0 -0.03 4.91
 7 -8 0 -2.1 5.03
 -7 8 0 -3.37 4.47
 -7 -8 0 -6.6 7.45
 -7 -9 0 82.24 23.15
 -7 9 0 94.2 14.89
 7 -9 0 86.15 16.77
 -7 -9 0 113.67 16.04
 -8 0 0 -0.65 4.09
 8 0 0 -2.26 4.93
 -8 0 0 3.68 3.67
 8 0 0 -2.99 12.19
 -8 0 0 5.26 8.92
 8 0 0 10.21 5.56
 -8 1 0 158.31 21.5
 8 1 0 156.05 19.46
 -8 -1 0 138.65 19.83
 8 1 0 140.03 18.21
 -8 -1 0 155.12 17.3
 -8 1 0 158.89 20.02
 8 -1 0 139.62 17.34
 8 -1 0 124.42 17.87
 -8 -2 0 254.51 29.55
 8 2 0 258.97 26.12
 8 -2 0 307.63 28.96
 -8 2 0 264.91 27.49
 -8 2 0 294.58 30.44
 -8 -2 0 230.45 23.9
 8 2 0 296.02 29.05
 -8 -3 0 10.85 5.6
 -8 3 0 1.41 5.97
 8 -3 0 11.46 6.18
 -8 -3 0 20.92 10.77
 8 3 0 11 9.87
 8 3 0 14.66 6.54
 -8 3 0 11.63 6.05
 -8 -4 0 29.38 10.48
 -8 -4 0 19.21 6.61
 8 4 0 23.27 7.02
 8 -4 0 16.96 7.78
 -8 4 0 19.45 7.63
 8 4 0 -7.35 10.19
 -8 4 0 22.66 8.91
 -8 5 0 3.68 4.63
 -8 5 0 25.87 9.59
 8 5 0 9.82 6.18
 -8 -5 0 12.38 11.65
 -8 -5 0 7.6 5.71
 8 -5 0 2.27 5.92
 8 5 0 -10.95 6.63
 8 -6 0 5.39 5.97
 -8 6 0 3.2 6.68
 -8 -6 0 7.35 6.07
 8 6 0 12.01 6.87
 -8 6 0 9.87 5
 -8 -6 0 7.65 10.22
 8 6 0 1.07 5.3
 -8 7 0 1.66 6.51
 -8 -7 0 -1.4 4.87
 -8 7 0 -1.41 3.13
 -8 -7 0 4.99 7.94
 8 -7 0 7.77 4.97
 -8 8 0 6.78 7.17
 -8 8 0 7.72 5.39
 -8 -8 0 -5.63 10.57
 -8 -8 0 1.52 4.96
 8 -8 0 8.93 6.25
 9 0 0 -0.43 5.26
 -9 0 0 5.57 4.68
 9 -1 0 11.42 8.13
 -9 1 0 6.33 4.22
 -9 -1 0 8.87 5.77
 -9 -1 0 7.86 5.41
 9 1 0 10.81 6.7
 9 2 0 2.48 6.13
 -9 -2 0 4.21 6.41
 9 -2 0 2.86 5.19
 -9 2 0 18.46 7.59
 -9 -2 0 8.63 5.01
 9 3 0 22.55 13.51
 -9 -3 0 32.56 8.37
 -9 -3 0 27.71 11.47
 -9 3 0 37.26 10.51
 9 3 0 45.1 11.98
 9 4 0 10.05 14.41
 9 -4 0 60.13 14.12
 -9 -4 0 46.31 10.57
 9 4 0 63.42 13.9
 -9 4 0 46.8 10.63
 -9 -4 0 28.11 10.9
 -9 5 0 10.12 5.92
 9 5 0 12.14 6.88
 -9 -5 0 10.03 8.73
 -9 -6 0 24.63 11.69
 -9 6 0 28.9 8.31
 9 6 0 31.05 9.77
 9 -6 0 42.81 11.45
 9 6 0 38.13 10.96
 -9 -6 0 53.12 11.07
 -9 7 0 124.18 16.21
 9 -7 0 118.01 18.26
 -9 -7 0 107.42 25.16
 -9 -7 0 113.71 16.22
 9 7 0 87.21 13.06
 -10 0 0 256.56 27.33
 10 0 0 180.59 34.64
 10 1 0 6.28 7.05
 -10 1 0 1.88 4.22
 -10 -1 0 11.1 5.61
 10 -1 0 21.38 9.66
 -10 -1 0 4.24 5.89
 10 -2 0 -1.14 5
 -10 -2 0 7.1 7.25
 -10 -2 0 3.33 4.43
 -10 2 0 -7.1 3.44
 10 -3 0 12.83 7.78
 -10 -3 0 -0.37 3.5
 10 3 0 -2.05 6.44
 -10 -3 0 9.64 6.62
 -10 3 0 5.76 5.76
 -10 4 0 43.4 11.09
 -10 -4 0 35.15 9.31
 10 -4 0 40.49 11.65
 -10 -4 0 34.68 11.5
 10 4 0 18.17 10.1
 10 5 0 -10.92 13.03
 -10 -5 0 6.05 5.27
 10 -5 0 9.73 7.11
 10 5 0 -6.06 6.4
 -10 -5 0 5.43 7.09
 -10 5 0 0.18 5.28
 -11 0 0 6.13 6.16
 11 0 0 13.06 7.58
 11 -1 0 -10.23 7.77
 -11 1 0 5.86 5.55
 11 1 0 11.4 7.57
 -11 -1 0 -5.29 4.05
 -11 -2 0 2.79 4.21
 -11 2 0 11.08 6.25
 11 2 0 10.96 8.12
 11 -2 0 1.51 6.61
 -11 -2 0 7.69 6.42
 11 -3 0 18.79 8.95
 -11 3 0 6.51 6.98
 -11 -3 0 7.24 6.03
 -11 -3 0 3.05 7.18
 11 3 0 28.78 11.89
 0 -1 1 -0.31 0.28
 0 -1 1 -0.26 0.58
 0 -1 -1 0.97 0.66
 0 1 -1 -0.07 0.55
 0 -1 1 -0.08 0.38
 0 -1 -1 -0.6 0.38
 0 1 1 -0.01 0.46
 0 -2 -1 248.93 16.39
 0 2 -1 234.07 16.78
 0 -2 -1 244.73 18.01
 0 2 -1 249.78 18.11
 0 2 1 246.41 18.16
 0 -2 1 228.12 16.89
 0 -2 1 234.84 17.64
 0 -3 -1 0.3 1.15
 0 3 -1 -1 0.82
 0 3 -1 1.18 1.65
 0 3 1 -1.36 1.29
 0 -3 1 2.55 1.67
 0 3 1 0.9 1.16
 0 -3 -1 0.37 1.34
 0 -3 1 2.62 1.65
 0 -4 1 1697.25 104.48
 0 -4 -1 1692.55 99.72
 0 4 -1 1566.71 99.62
 0 4 1 1635.26 96.99
 0 -4 -1 1699.95 96.96
 0 4 -1 1592.25 96.16
 0 -4 1 1570.46 97.25
 0 4 1 1584.54 99.89
 0 5 -1 2.15 2.19
 0 -5 1 2.07 2.81
 0 5 1 1.09 1.69
 0 -5 -1 -1.91 1.69
 0 -5 -1 0.73 2.57
 0 -5 1 3.09 3.25
 0 5 1 -0.46 1.78
 0 6 -1 814.27 50.95
 0 -6 1 765.74 53.86
 0 -6 1 818 56.26
 0 -6 -1 829.48 53.83
 0 -6 -1 851.88 56.46
 0 -7 1 -4 2.73
 0 7 -1 3.53 2.6
 0 -7 -1 -2.85 2.34
 0 -7 -1 2.23 3.57
 0 -7 1 0.57 6.56
 0 -8 -1 32.48 8.16
 0 -8 -1 26.76 10.22
 0 -8 1 38.82 11.8
 0 -8 1 32.45 8.72
 0 -9 -1 2.51 4.61
 0 -9 -1 2.03 3.99
 0 -9 1 -6.04 3.01
 0 -9 1 -1.57 3.75
 0 -10 -1 163.36 23.2
 0 -10 1 131.1 18.55
 0 -10 -1 164 19.02
 0 -10 1 174.59 24.06
 0 -11 1 -4.14 6.2
 0 -11 1 -6.98 4.5
 0 -11 -1 2.95 6.87
 0 -11 -1 0.65 4.51
 -1 0 -1 -0.12 0.73
 -1 0 1 -0.2 0.95
 1 0 -1 -0.57 0.75
 -1 0 1 0.08 0.6
 -1 0 1 1.04 0.72
 -1 0 -1 -0.42 0.61
 -1 0 -1 -0.22 0.48
 1 0 1 -0.95 0.46
 1 0 -1 -0.74 0.49
 -1 0 1 0.21 0.59
 1 0 -1 0.6 1.02
 1 0 -1 -0.57 0.27
 -1 -1 1 1404.1 86.18
 -1 1 -1 1521.87 82.79
 1 -1 -1 1473.75 83.47
 1 1 1 1376.25 81.81
 1 -1 -1 1391.46 82.8
 -1 -1 1 1304.27 84.77
 -1 1 1 1543.03 83.63
 1 1 -1 1462.29 84.37
 1 -1 1 1502 83.93
 -1 -1 -1 1204.55 85
 -1 -1 -1 1557.13 83.75
 -1 2 -1 276.01 20.75
 1 2 1 325.04 23.98
 -1 -2 1 315.06 21.67
 1 -2 -1 291.94 21.37
 1 -2 -1 283.85 20.87
 -1 -2 1 301.72 24.11
 1 2 1 278.62 18.88
 -1 2 -1 291.15 21.17
 1 -2 1 298.47 21.56
 1 2 -1 288.41 23.61
 -1 -2 -1 322.34 20.45
 -1 -2 -1 299.33 23.98
 1 -2 1 312.46 21.33
 -1 2 1 274.88 20.24
 -1 2 1 308.64 21.68
 -1 -3 1 1184.42 70.26
 1 -3 -1 1249.73 71.71
 -1 -3 1 1069.5 69.1
 1 3 1 1149.41 66.92
 1 3 1 1222.93 67.26
 -1 -3 1 1140.56 71.7
 -1 -3 1 1257.5 75.92
 -1 3 -1 1141 71.01
 1 -3 -1 1119.64 70.03
 -1 3 -1 1171.56 70.21
 -1 3 1 1078.14 68.62
 -1 -3 -1 1169.97 68.95
 -1 -3 -1 1106.44 71.27
 1 3 -1 1043.66 67.92
 -1 -3 -1 1008 68.63
 -1 3 1 1220.23 71.79
 1 -3 1 1227.18 71.5
 -1 -3 -1 1253.38 75.96
 1 -3 1 1113.19 70.67
 1 -4 -1 296.66 23.26
 -1 4 -1 271.31 20.83
 -1 -4 1 252.75 19.49
 -1 -4 1 266.8 25.98
 -1 4 -1 259.74 22.15
 1 4 1 268.82 17.91
 1 -4 -1 268.32 21.37
 -1 -4 1 255.11 20.97
 -1 -4 1 253.37 22.33
 1 -4 1 253.65 31.09
 -1 -4 -1 280.28 20.7
 -1 -4 -1 244.72 19.44
 1 -4 1 290.06 22.17
 -1 4 1 248.86 19.39
 1 4 -1 259.64 19.23
 -1 4 1 288.14 23.18
 -1 -4 -1 292.17 26.86
 -1 -4 -1 273.9 22.67
 1 -5 -1 37.28 8.62
 1 -5 -1 34.07 6.79
 -1 -5 1 17.13 5.57
 -1 5 -1 11.55 4.25
 -1 -5 1 19.57 5.52
 -1 5 -1 10.76 5.26
 -1 -5 1 17.83 4.09
 -1 -5 1 14.57 6.8
 -1 -5 -1 27.79 7.37
 -1 5 1 39.34 8.2
 1 5 -1 13.17 3.88
 1 -5 1 21.64 6.52
 1 -5 1 14.53 5.05
 -1 5 1 23.74 4.91
 -1 -5 -1 29.76 8.98
 -1 -6 1 68.83 9.81
 -1 6 -1 41.28 7.68
 -1 -6 1 32.2 9.87
 1 -6 -1 45.66 8.88
 -1 6 -1 39.04 9.35
 -1 -6 1 57.44 6.03
 1 -6 -1 50.4 10.74
 -1 -6 1 46.37 9.79
 1 6 -1 36.9 6.08
 -1 -6 -1 41.74 9.31
 -1 6 1 39.76 10.16
 1 -6 1 41.55 9.66
 -1 6 1 48.79 6.57
 -1 -6 -1 61 9.31
 -1 -6 -1 33.1 9.63
 -1 -6 -1 59.85 6.25
 1 -6 1 50.79 10.19
 -1 7 -1 41.48 10.78
 1 -7 -1 69.75 10.75
 -1 7 -1 65.94 8.58
 -1 -7 1 41.77 11.93
 -1 -7 1 57.14 11.09
 1 -7 -1 66.22 14.83
 -1 -7 1 70.66 11.05
 1 -7 1 48.73 10.93
 -1 7 1 80 12.54
 1 -7 1 45.45 13.78
 -1 -7 -1 71.43 15.84
 -1 -7 -1 79.12 11.12
 -1 7 1 60 7.26
 -1 -7 -1 50.9 11.21
 -1 8 -1 5.32 3.38
 -1 -8 1 2.48 5.01
 1 -8 -1 2.42 3.44
 -1 -8 1 8.86 4.64
 1 -8 1 2.54 8.57
 -1 -8 -1 3.67 4.17
 1 -8 1 2.83 4.08
 -1 -8 -1 9.53 5.12
 1 -9 -1 93.73 13.49
 -1 -9 1 96.75 14.35
 -1 -9 1 116.54 19.16
 -1 -9 -1 109.02 22.26
 1 -9 1 92.58 13.02
 -1 -9 -1 111.28 15.09
 1 -10 -1 0.2 4.4
 1 -10 -1 1.44 3.85
 -1 -10 1 2.37 5.01
 -1 -10 1 -8.44 4.3
 1 -10 1 2.09 4.8
 1 -10 1 -4.2 3.64
 -1 -10 -1 -2.55 4.66
 -1 -10 -1 -4.92 6.42
 1 -11 -1 60.64 12.12
 1 -11 -1 39.14 11.47
 -1 -11 1 34.59 10.7
 -1 -11 1 52.36 12.45
 -1 -11 -1 50.71 10.53
 1 -11 1 53.26 15.8
 1 -11 1 55.7 12.16
 -1 -11 -1 53.14 14.74
 2 0 1 2.45 2.32
 -2 0 -1 -0.23 1.42
 -2 0 1 1.18 1.18
 2 0 -1 0.53 1.49
 -2 0 1 -1.91 1.26
 2 0 -1 0.13 1.26
 2 0 1 0.49 1.36
 2 0 -1 0.79 1.47
 -2 0 -1 2.37 2.08
 -2 0 -1 2.28 1.47
 2 0 1 -0.91 0.76
 -2 0 1 7.6 2.96
 -2 1 -1 28.8 5.55
 -2 -1 1 24.9 5.74
 2 1 1 31.18 4.87
 2 1 1 24.59 5.01
 -2 -1 1 35 6.3
 -2 -1 1 36.63 5.39
 2 -1 -1 28.95 4.46
 -2 1 -1 20.52 4.79
 2 1 1 15.8 5.83
 2 -1 -1 38.37 6.08
 -2 -1 1 11.97 5.51
 2 -1 -1 27.17 5.86
 -2 1 1 25.13 5.42
 -2 -1 -1 29.83 5.43
 2 1 -1 23.95 7.75
 -2 -1 -1 24.65 7.36
 -2 -1 -1 35.08 5.02
 2 -1 1 25.92 5.74
 2 1 -1 25.31 5.29
 -2 1 1 21.14 4.97
 -2 1 1 31.58 6.56
 2 1 -1 37.28 5.83
 2 -1 1 34.39 7.14
 -2 2 -1 1066.41 69.47
 2 2 1 1206.07 73.69
 2 2 1 1246.4 69.79
 2 2 1 1086.72 67.22
 2 -2 -1 1141.58 70.12
 -2 -2 1 1020.55 74.11
 -2 -2 1 1186.98 71.78
 -2 -2 1 989.91 69.85
 -2 2 -1 1179.25 68.97
 2 -2 -1 1214.97 70.44
 -2 2 1 1190.12 69.74
 -2 -2 -1 1304.8 70.75
 2 -2 1 1108.67 69.22
 -2 2 1 1057.01 68.79
 2 -2 1 1142.32 70.33
 2 2 -1 1033 72.71
 2 2 -1 1119.02 70.95
 -2 2 1 1143.09 68.68
 2 2 -1 1134.19 68.59
 -2 -2 -1 1039.03 67.89
 -2 -3 1 37.85 9.63
 2 3 1 82.2 11.64
 2 -3 -1 50.12 7.96
 -2 3 -1 52.07 7.9
 2 3 1 67.09 6.76
 2 3 1 60.4 6.57
 2 -3 -1 57.67 8.26
 -2 -3 1 53.85 12.95
 -2 3 -1 57.42 7.92
 -2 3 -1 52.87 8.38
 -2 -3 1 55.91 8.34
 -2 3 1 72.12 10.69
 -2 3 1 63.25 8.71
 2 -3 1 64.86 8.39
 2 3 -1 38.47 8.73
 -2 -3 -1 58.94 8.48
 -2 3 1 65.18 8
 2 3 -1 55.58 7.17
 -2 -3 -1 72.78 15.39
 2 3 -1 57.04 7.39
 -2 -3 -1 37.13 9.52
 2 -3 1 63.45 8.72
 -2 -4 1 541.4 39.25
 -2 -4 1 528.53 37.03
 2 -4 -1 555.04 37.86
 -2 4 -1 521.59 32.23
 2 -4 -1 573.09 38.35
 2 4 1 451.58 34.12
 2 4 1 526.67 32.89
 -2 -4 1 540.75 43.23
 -2 4 -1 515.13 37.17
 -2 4 -1 579 37.38
 -2 4 1 492.46 35.45
 2 -4 1 539.18 38.13
 -2 -4 -1 494.69 41.99
 -2 -4 -1 524.53 38.43
 -2 -4 -1 557.79 38.3
 -2 -4 -1 500.83 36.58
 2 4 -1 483.46 33.69
 -2 4 1 490.71 31.64
 2 4 -1 503.59 34.33
 2 -4 1 558.89 38.1
 -2 4 1 537.48 37.81
 -2 -5 1 -2.25 3.73
 -2 -5 1 4.26 4.15
 -2 -5 1 5.5 3.2
 2 -5 -1 1.17 2.44
 -2 -5 1 3.49 3.57
 -2 5 -1 11.41 4.35
 -2 5 -1 6.11 3.39
 2 -5 -1 2.15 3.34
 -2 -5 -1 6.82 3.89
 2 5 -1 4.1 2.48
 2 -5 1 4.28 3.53
 -2 5 1 5.81 3.59
 2 5 -1 -0.36 2.22
 -2 5 1 7.55 4.4
 -2 -5 -1 2.88 3.12
 -2 -5 -1 11.07 11.86
 2 -5 1 6.35 3.75
 -2 -5 -1 11.41 4
 2 -6 -1 450.42 33.97
 -2 -6 1 435.37 40.09
 2 -6 -1 440.42 34.77
 -2 -6 1 403.66 34.61
 -2 -6 1 417.32 31.08
 -2 6 -1 478.14 35.31
 -2 -6 1 460.19 35.37
 -2 6 -1 453.64 34.84
 -2 -6 -1 440.55 34.38
 2 -6 1 460.46 35.13
 -2 -6 -1 444.86 34.94
 2 -6 1 460.66 34.6
 2 6 -1 421.08 29.01
 2 6 -1 419.52 28.96
 -2 -6 -1 370.28 38.4
 -2 -6 -1 470.21 32
 -2 6 1 456.51 35.29
 -2 6 1 449.95 31.11
 -2 7 -1 9.33 4.81
 -2 -7 1 14.3 5.52
 2 -7 -1 12.31 6.39
 -2 -7 1 7.47 4.1
 2 -7 -1 8.96 4.7
 -2 -7 1 17.62 6.9
 -2 -7 1 16.75 7.47
 -2 7 1 11.46 6.46
 2 -7 1 14.21 7.27
 -2 7 1 10.77 4.14
 -2 -7 -1 5.43 4.01
 -2 -7 -1 17.41 6.43
 2 -7 1 11.46 5.79
 -2 -7 -1 5.71 5.24
 -2 -7 -1 3.34 5.63
 2 -8 -1 410.07 33.47
 -2 -8 1 396.64 27.74
 -2 -8 1 437.59 36.26
 -2 -8 1 432.87 41.35
 -2 8 -1 399.92 34.68
 -2 8 1 455.66 36.18
 -2 -8 -1 403.21 40.57
 -2 -8 -1 408.84 27.85
 2 -8 1 404.88 33.56
 -2 8 1 438.55 29.13
 -2 -8 -1 431.08 34.9
 2 -9 -1 43.08 9.66
 -2 -9 1 40.86 11.74
 -2 9 -1 35.48 6.56
 -2 -9 1 34.36 11.37
 -2 -9 -1 40.25 13.72
 -2 -9 -1 29.81 9.97
 2 -9 1 32.12 9.25
 -2 9 1 46.18 11.47
 -2 -10 1 -2.43 5.4
 2 -10 -1 5.4 4.79
 -2 -10 1 5.85 4.42
 -2 -10 -1 6.71 6.34
 -2 -10 -1 5.07 5.61
 2 -10 1 2.67 4.7
 -2 -11 1 3.87 7.82
 -2 -11 1 8.07 7.02
 -2 -11 -1 -0.81 4.85
 -2 -11 -1 4.71 7.43
 2 -11 1 14.74 6.56
 3 0 -1 3.96 2.26
 3 0 -1 -0.34 2.1
 -3 0 1 3.57 3.07
 -3 0 1 -2.31 2.14
 3 0 1 0.08 1.72
 -3 0 1 1.41 1.83
 -3 0 1 2.87 2.57
 3 0 -1 1.04 2.02
 -3 0 -1 4.41 2.28
 3 0 1 2.94 1.92
 -3 0 -1 -1.09 1.05
 3 0 1 7.7 3.28
 -3 0 -1 -2.31 1.62
 -3 1 -1 2063.98 118.43
 -3 1 -1 1932.29 117.16
 3 -1 -1 1873.02 114.94
 3 -1 -1 1900.48 118.46
 -3 -1 1 2034.1 117.17
 -3 1 -1 1941.18 118.02
 3 1 1 2154.49 116.7
 -3 -1 1 1902.5 118.85
 3 -1 -1 2060 118.09
 3 1 1 1940.79 115.94
 -3 -1 1 2065.79 116.46
 -3 -1 -1 1984.49 116.52
 3 -1 1 1867.9 118.15
 -3 1 1 1923.01 117.93
 3 1 -1 2234.8 117.56
 -3 1 1 1989.95 117.07
 3 -1 1 1891.81 115
 -3 -1 -1 1898.2 118.9
 -3 1 1 2007.26 118.59
 -3 -1 -1 1917.73 115.22
 -3 -1 -1 1606.65 120.47
 3 -1 1 1880.8 117.13
 3 1 -1 1870.87 116.45
 -3 2 -1 98.67 11.6
 -3 2 -1 97.17 11.34
 3 2 1 94.29 10.36
 3 -2 -1 99.91 11.95
 3 -2 -1 106.28 10.68
 -3 -2 1 91.19 11.88
 3 2 1 98.86 12.76
 -3 -2 1 105.55 11.73
 3 2 1 98.55 14.46
 3 -2 -1 107.45 12.51
 -3 2 -1 101.9 11.2
 3 -2 1 94.78 11.95
 -3 2 1 105.36 11.84
 3 -2 1 102.04 12.11
 -3 -2 -1 90.45 12.11
 3 2 -1 91.69 13.72
 -3 2 1 88.48 11.03
 3 2 -1 134.67 15.15
 3 2 -1 87.8 10.66
 -3 2 1 81.1 10.66
 -3 -2 -1 95.31 10.85
 -3 -2 -1 88.82 10.53
 -3 -3 1 122.17 14.28
 -3 -3 1 119.29 14.06
 3 3 1 123.26 11.44
 3 3 1 130.32 16.73
 3 -3 -1 123.33 14.1
 -3 3 -1 118.92 13.55
 3 3 1 113.73 12.13
 -3 -3 1 77.87 16.48
 -3 3 -1 112.7 12.1
 -3 3 -1 103.05 12.18
 3 -3 1 107.54 13.24
 -3 -3 -1 109.2 13
 3 3 -1 108.46 11.73
 -3 -3 -1 123.01 14.16
 3 -3 1 123.94 14.21
 3 3 -1 119.27 13.42
 -3 3 1 119.69 12.34
 -3 3 1 114.53 12.67
 3 3 -1 121.21 16.46
 -3 -3 -1 81.93 18.01
 -3 3 1 138.37 13.8
 3 4 1 117.08 11.13
 3 -4 -1 135.78 15.31
 -3 -4 1 113.19 21.73
 3 -4 -1 137.34 15.14
 -3 4 -1 141.75 12.66
 -3 4 -1 129.19 14.16
 3 4 1 128.32 17.52
 3 4 1 114.73 11.06
 -3 -4 1 119.38 16.54
 -3 -4 1 127.12 14.82
 -3 4 -1 126.3 13.9
 -3 4 1 124.15 12.01
 -3 -4 -1 85.54 20.27
 -3 -4 -1 141.36 16.81
 3 4 -1 139.75 12.99
 -3 4 1 107.5 13.8
 3 4 -1 121.23 12.29
 -3 -4 -1 157.08 16.06
 3 -4 1 128.04 14.39
 3 4 -1 144.01 18.1
 3 -4 1 129.95 14.84
 -3 4 1 118.35 13.88
 3 5 1 238.36 17.84
 3 -5 -1 283.29 24.18
 -3 5 -1 212.82 17.59
 -3 -5 1 289.43 30.47
 -3 5 -1 202.31 22.9
 -3 5 -1 255.68 22.19
 3 -5 -1 273.57 23.87
 3 5 1 245.55 17.68
 3 5 -1 293.31 20.42
 -3 5 1 270.12 21.92
 3 5 -1 278.97 28.05
 3 -5 1 248.87 22.91
 3 5 -1 278.01 19.62
 -3 5 1 263.61 18.01
 -3 -5 -1 292.65 30.19
 -3 -5 -1 182.42 24.07
 3 -5 1 242.09 23.37
 -3 6 -1 14.72 5.45
 -3 -6 1 7.52 4.63
 3 -6 -1 6.83 4.46
 -3 -6 1 17.43 8.84
 -3 -6 1 21.44 6.89
 -3 6 -1 18.43 5.81
 3 -6 -1 14.2 5.5
 -3 -6 1 1.57 5.23
 -3 6 1 19.97 6.16
 -3 -6 -1 15.08 5.78
 3 -6 1 9.18 4.94
 3 6 -1 9.88 3.24
 -3 6 1 13.97 5.89
 3 -6 1 12.53 5.57
 -3 -6 -1 11.61 6.84
 3 6 -1 14.41 3.97
 -3 -6 -1 18.61 9.43
 -3 -6 -1 20.8 6.16
 -3 -7 1 35.51 12.23
 -3 -7 1 48.77 14.99
 -3 7 -1 47.93 8.81
 3 -7 -1 45.58 10.48
 3 -7 -1 46.81 10.45
 -3 7 -1 26.79 8.93
 -3 -7 1 27.82 6.86
 -3 -7 -1 20.66 10.75
 -3 -7 -1 43.82 12.82
 -3 7 1 54.29 9.25
 -3 7 1 44.7 9.76
 3 -7 1 28.27 7.83
 3 -7 1 35.14 9.1
 -3 -7 -1 31.45 7.99
 -3 8 -1 -2.13 4.39
 3 -8 -1 7.75 5.7
 -3 -8 1 11.52 7.59
 -3 -8 1 3.14 4.17
 -3 8 -1 7.38 4.29
 -3 -8 1 13.27 7.51
 -3 -8 -1 5.63 4.22
 -3 -8 -1 6.58 6.04
 3 -8 1 3.42 4.54
 -3 -8 -1 -8.57 3.97
 -3 8 1 2.96 4.37
 -3 -9 1 73.32 21.27
 -3 9 -1 96.97 14.2
 3 -9 -1 89.3 12.84
 -3 -9 1 65.94 16.68
 -3 -9 1 82.86 9.8
 -3 9 -1 72.17 10.77
 -3 9 1 72.79 10.1
 -3 -9 -1 65.61 15.58
 -3 9 1 76.4 14.5
 3 -9 1 62.57 13.1
 -3 -9 -1 63.55 9.27
 -3 -10 1 -9.53 7.43
 3 -10 -1 -9.74 4.1
 3 -10 1 -3.52 4.16
 -3 10 1 -1.93 3.19
 -3 -10 -1 -1.91 4.95
 -3 -11 1 19.8 10.48
 -3 -11 1 63.52 18.68
 3 -11 -1 50.62 10.88
 3 -11 1 57.93 11.29
 -3 -11 -1 42.96 13.52
 -3 -11 -1 33.86 13.58
 -4 0 -1 5.46 3.68
 4 0 1 1.41 2.3
 4 0 -1 11.63 4.73
 -4 0 1 21.44 5.76
 -4 0 -1 -0.27 2.63
 -4 0 -1 6.1 3.9
 -4 0 1 22.9 7.8
 -4 1 -1 10.75 4.36
 -4 1 -1 11.63 4.31
 -4 -1 1 6.14 5.89
 -4 -1 1 12.66 4.99
 4 -1 -1 20.41 5.57
 4 1 1 11.24 4.74
 -4 -1 1 7.22 4.3
 4 -1 -1 11.13 4.74
 4 1 1 7.16 4.53
 -4 -1 1 11.82 5.14
 -4 1 -1 5.73 4.03
 4 -1 -1 17.94 6.32
 4 1 -1 5.21 5.94
 4 1 -1 16.51 5.06
 -4 -1 -1 10.25 3.89
 -4 1 1 16.46 5.31
 -4 -1 -1 9.74 5.15
 -4 -1 -1 17.64 7.19
 4 -1 1 4.75 3.44
 4 -1 1 22.83 7.52
 -4 1 1 16.93 5.72
 -4 1 1 20.1 6.07
 4 1 -1 10.11 4.5
 4 -1 1 12.84 4.05
 -4 1 1 18.35 4.73
 -4 2 -1 154.51 15.76
 4 -2 -1 141.46 15.89
 4 2 1 142.95 15.26
 4 2 1 122.98 13.67
 -4 -2 1 128.61 15.97
 4 -2 -1 142.52 13.9
 -4 -2 1 138.32 14.72
 -4 2 -1 127.14 14.65
 -4 -2 1 128.34 14.68
 -4 2 -1 119.26 14.77
 4 -2 -1 140.24 16.07
 -4 -2 1 90.91 20.02
 4 2 1 122.39 17.58
 4 -2 1 144.46 14.4
 4 2 -1 147.44 16.26
 -4 -2 -1 117.22 15.35
 -4 -2 -1 140.94 20.41
 4 2 -1 121.81 18.04
 -4 2 1 142.24 15.12
 -4 -2 -1 98.82 21.22
 -4 2 1 154.43 16.03
 4 -2 1 128.39 15.87
 4 2 -1 128.38 14.24
 -4 -2 -1 134.36 14.05
 4 -2 1 122.23 15.09
 -4 2 1 138.38 15.83
 -4 -3 1 31.36 11.3
 -4 -3 1 59.25 9.4
 4 3 1 67.16 15.19
 4 -3 -1 51.3 7.97
 -4 -3 1 56.79 11.36
 4 3 1 54.49 11.34
 4 -3 -1 47.54 9.76
 4 3 1 53.71 7.84
 -4 3 -1 63.41 11.57
 -4 3 -1 52.01 8.67
 4 -3 -1 45.4 10.78
 -4 3 -1 55.82 9.27
 -4 -3 -1 50.16 10.77
 -4 3 1 44.27 9.65
 -4 -3 -1 60.88 9.4
 4 -3 1 76.86 14.07
 -4 3 1 41.24 9.03
 4 3 -1 29.93 10.16
 4 3 -1 49.61 13.41
 4 -3 1 56.79 11.62
 4 3 -1 54.31 8.52
 -4 3 1 58.52 11.75
 -4 4 -1 654.69 47.19
 -4 4 -1 688.69 49.04
 -4 -4 1 636.97 50.19
 4 -4 -1 636.97 50.28
 4 4 1 747.15 54.92
 4 4 1 752.11 47.06
 -4 -4 1 741.22 50.93
 4 -4 -1 680.54 50.13
 4 4 1 650.17 45.09
 -4 4 -1 684.07 47.87
 -4 -4 -1 711.33 51.38
 4 4 -1 687.38 54.1
 4 -4 1 626.99 49.67
 4 4 -1 705.02 46.75
 4 4 -1 755.27 48.52
 -4 4 1 723.85 47.84
 -4 4 1 736.92 49.31
 -4 -4 -1 755 50.04
 -4 4 1 733.58 49.07
 4 -5 -1 16.49 6.49
 -4 5 -1 10.65 5.1
 -4 -5 1 11.14 6.49
 -4 -5 1 11.76 5.44
 -4 5 -1 19.09 6.54
 4 -5 -1 8.27 4.37
 4 5 1 14.32 3.96
 -4 5 -1 11.5 4.57
 4 5 1 22.82 8.93
 4 5 1 13.14 4.01
 -4 -5 1 10.89 9.08
 4 5 -1 20.71 8.28
 4 -5 1 8.8 4.52
 4 5 -1 14.69 5.01
 -4 -5 -1 14.41 5.83
 4 5 -1 14.43 4.23
 -4 5 1 10.55 5.42
 -4 -5 -1 -0.21 4.66
 -4 5 1 10.33 4.28
 -4 5 1 6.54 4.72
 -4 -5 -1 18.7 5.97
 4 -5 1 8.83 5.22
 -4 6 -1 357.86 29.26
 4 -6 -1 367.06 30.74
 -4 6 -1 346 23.53
 -4 6 -1 359.8 28.67
 -4 -6 1 311.12 32.35
 4 -6 -1 368.54 30.7
 -4 -6 1 308.59 28.99
 -4 -6 1 304.61 35.94
 -4 6 1 367.37 29.67
 -4 -6 -1 332.88 31.39
 4 6 -1 306.22 23.7
 -4 6 1 330.06 23.14
 -4 -6 -1 335.98 29.8
 4 -6 1 384.75 31.04
 4 6 -1 337.87 24.59
 -4 -6 -1 343.44 29.43
 -4 6 1 357.06 27.92
 -4 -6 -1 255.87 33.37
 4 -6 1 348.16 30.17
 -4 7 -1 80.37 12.03
 4 -7 -1 82.72 14.69
 -4 -7 1 56.88 11.42
 4 -7 -1 56.81 12.18
 -4 7 -1 70.41 13.92
 -4 -7 1 59.8 16.49
 -4 -7 1 53.96 13.34
 -4 -7 -1 61.29 14.35
 4 -7 1 71.9 13.21
 -4 -7 -1 75 13.29
 -4 -7 -1 38.5 13.6
 4 -7 1 46.2 10.19
 -4 7 1 57.65 11.44
 -4 7 1 72.61 11.03
 -4 -8 1 76.47 12.31
 -4 -8 1 85.14 18.53
 -4 8 -1 95.48 13.44
 -4 8 -1 100.73 13.69
 4 -8 -1 86.26 15.23
 -4 -8 1 82.72 20.49
 -4 -8 -1 72.83 12.25
 -4 -8 -1 76.2 16.62
 -4 8 1 89.3 12.63
 4 -8 1 89.97 13.67
 -4 -8 -1 56.83 17.57
 -4 8 1 87.23 13.28
 -4 -9 1 21.02 11.21
 -4 9 -1 32.78 8.03
 -4 9 -1 34.21 8.94
 4 -9 -1 35.95 9.57
 -4 -9 1 42.04 9.2
 -4 -9 1 25.36 9.91
 -4 -9 -1 21.12 11.75
 -4 9 1 51.88 8.86
 -4 -9 -1 27.29 10.18
 4 -9 1 46.14 10.92
 -4 -9 -1 42.98 8.72
 -4 9 1 46.91 14.46
 -4 10 -1 51.78 11.64
 4 -10 -1 55.37 16.66
 -4 -10 1 75.56 19.4
 -4 10 -1 55.99 10.89
 -4 -10 1 45.4 12.89
 -4 -10 1 61.22 9.5
 -4 -10 -1 41.45 13.86
 -4 -10 -1 43.42 13.26
 -4 10 1 64.74 12.98
 4 -10 1 50.53 11.01
 -4 -10 -1 62.76 9.8
 5 0 -1 0.27 2.66
 5 0 1 -0.09 2.9
 5 0 1 12.4 7.34
 -5 0 1 1.88 2.62
 5 0 -1 -1.13 2.25
 -5 0 1 2.29 2.63
 5 0 1 1.38 2.51
 -5 0 -1 2.58 2.88
 5 0 -1 11.53 7.48
 -5 0 1 10.05 4.57
 -5 0 -1 4.14 2.79
 -5 0 -1 2.82 3.48
 -5 0 1 7.46 3.84
 -5 0 -1 3.84 2.85
 -5 1 -1 402.12 32.28
 -5 -1 1 393.17 34.21
 5 1 1 409.7 31.89
 -5 -1 1 375.95 30.34
 5 -1 -1 359.64 34.87
 5 -1 -1 405.17 30.67
 -5 1 -1 385.01 33.54
 5 1 1 431.73 32.2
 5 -1 -1 431.3 33.67
 -5 -1 1 443.83 33.04
 -5 1 -1 385.51 33.2
 -5 1 1 395.25 31.98
 5 -1 1 400.82 30.63
 5 1 -1 429.8 32.9
 -5 1 1 368.16 33.27
 5 -1 1 317.72 33.38
 -5 -1 -1 427.13 32.55
 5 -1 1 381.57 32.25
 -5 -1 -1 400.65 34.75
 -5 -1 -1 362.41 34.68
 -5 1 1 369.02 29.97
 -5 1 1 386.03 33.42
 -5 -1 -1 357.14 29.64
 5 1 -1 430.41 32.27
 5 2 1 0.81 6.6
 -5 -2 1 15.42 6.05
 5 -2 -1 14.65 6.01
 -5 2 -1 6.87 4.38
 -5 -2 1 7.12 4.08
 5 2 1 -0.67 3.41
 5 2 1 9.74 4.62
 -5 -2 1 14.52 9.8
 -5 2 -1 7.2 3.77
 5 -2 -1 4.93 3.29
 -5 2 -1 4.21 4.28
 -5 -2 1 -0.01 4.02
 -5 -2 -1 9.74 4.1
 -5 2 1 4.46 4.7
 5 -2 1 16.35 5.96
 -5 -2 -1 6.31 5.55
 -5 2 1 14.22 5.06
 5 -2 1 17.19 4.86
 5 2 -1 4.36 3.71
 -5 2 1 5.83 5.17
 -5 -2 -1 9.94 4.36
 5 2 -1 5.31 3.86
 5 2 -1 6.17 5.48
 -5 -2 -1 1.86 4.65
 -5 -3 1 975.91 63.88
 -5 3 -1 1012.72 65.53
 5 -3 -1 1011.57 66.51
 5 3 1 919.69 70.29
 5 -3 -1 961.11 62.48
 5 -3 -1 935.59 66.01
 5 3 1 933.5 61.68
 -5 -3 1 974.3 67.41
 -5 3 -1 980.84 65.04
 -5 3 -1 977.75 63.31
 5 3 -1 874.45 70.25
 -5 -3 -1 935.18 67.06
 5 -3 1 922.86 65.38
 -5 -3 -1 941.53 62.67
 5 -3 1 900.62 62.35
 5 3 -1 936.43 62.65
 -5 3 1 1012.98 65.47
 -5 3 1 958.78 64.18
 5 -3 1 908.51 65.77
 -5 3 1 922.41 63.67
 5 4 1 1.55 4
 5 4 1 -1.38 4.6
 5 -4 -1 4.67 4.11
 -5 4 -1 2.67 2.4
 5 4 1 7.12 3.41
 -5 4 -1 -1.28 2.92
 -5 -4 1 -3.36 4.11
 -5 4 -1 9.87 5.45
 5 -4 -1 -0.97 3.82
 -5 -4 1 11.03 6.09
 5 -4 -1 5.68 3.09
 5 4 -1 5.08 3.63
 5 4 -1 6.35 5.02
 -5 4 1 -0.08 4.21
 -5 -4 -1 1.92 5.57
 -5 4 1 -0.84 2.23
 -5 -4 -1 5.33 5.19
 5 4 -1 6.08 5.13
 -5 -4 -1 5.32 3.38
 -5 4 1 -1.96 3.04
 5 -4 1 -0.76 2.31
 5 -4 1 2.4 3.03
 5 -5 -1 -4.83 4.4
 -5 -5 1 15.21 10.14
 5 5 1 3.48 7.72
 -5 5 -1 0.63 4.26
 5 -5 -1 2.12 4.2
 -5 5 -1 -2.02 2.88
 5 5 1 1.75 3.38
 -5 -5 1 16.15 7.6
 5 5 1 5.9 4.08
 -5 5 -1 -1.22 3.13
 -5 -5 1 7.23 4.14
 5 -5 1 4.75 5.74
 -5 5 1 2.39 4.75
 -5 5 1 8.21 4.74
 5 -5 1 5.32 4.54
 5 5 -1 -5.52 4.7
 -5 5 1 9.57 4.81
 -5 -5 -1 18.53 7.05
 -5 -5 -1 4.4 3.98
 5 5 -1 4.08 3.51
 -5 -5 -1 5.45 7.49
 -5 -6 1 4.59 7.7
 5 6 1 -3.37 6.61
 5 -6 -1 6.83 6.31
 5 6 1 4.7 2.53
 -5 -6 1 1.67 4.17
 -5 6 -1 1.97 2.69
 -5 -6 1 4.48 5.3
 -5 6 -1 3.72 5.43
 5 6 1 2.35 2.58
 5 6 -1 -0.77 7.72
 -5 6 1 9.87 4.94
 5 6 -1 2.68 3.65
 -5 -6 -1 -1.18 3.41
 5 6 -1 0.63 3.04
 -5 6 1 -3.71 2.82
 5 -6 1 0.03 5.07
 -5 6 1 10.06 5.38
 5 -6 1 10.43 5.64
 -5 -6 -1 -1.34 5.95
 -5 -6 -1 7.63 6.74
 -5 7 -1 6.28 4.49
 -5 -7 1 19.61 9.34
 5 -7 -1 9.27 5.27
 -5 -7 1 36.35 9.94
 -5 7 -1 10.18 3.56
 -5 7 -1 8.8 7.03
 -5 7 1 18.55 6.81
 5 -7 1 16.48 6.59
 -5 -7 -1 17.99 9.71
 -5 -7 -1 14.5 6.87
 -5 7 1 20.12 7.52
 -5 7 1 23.69 4.78
 -5 -7 -1 45.13 9.11
 -5 8 -1 15.13 6.67
 -5 8 -1 -5.56 2.58
 -5 -8 1 -8.05 5.26
 -5 -8 1 1.21 6.57
 -5 -8 1 -2.93 4.64
 5 -8 -1 1.76 4.07
 5 -8 1 -6.92 3.92
 -5 8 1 -3.66 2.85
 -5 8 1 -0.68 6.22
 -5 -8 -1 5.57 6.21
 -5 -8 -1 3.03 4.7
 -5 -8 -1 3.61 7.48
 -5 -9 1 18.38 8.62
 -5 -9 1 29.13 8.76
 5 -9 -1 36.39 10.09
 -5 9 -1 19.78 8.32
 -5 -9 1 16.84 8.71
 -5 9 -1 18.41 7.1
 -5 9 1 22.01 7.97
 -5 -9 -1 24.69 10.87
 -5 9 1 29.14 9.2
 -5 -9 -1 15.51 7.63
 -5 -9 -1 29.54 8.51
 -5 -10 1 3.66 6.87
 5 -10 -1 0.74 5.51
 -5 10 -1 6 4.81
 -5 -10 1 -2.76 8.78
 -5 -10 1 -1.39 6.39
 -5 10 -1 24.43 9
 -5 -10 -1 2.12 7.15
 -5 -10 -1 9.93 9.07
 5 -10 1 7.51 5.6
 -5 10 1 -2.91 3.77
 -5 -10 -1 -7.82 4.9
 -6 0 1 14.98 6.67
 6 0 1 3.42 3.48
 -6 0 1 0.38 4.38
 6 0 1 -0.45 3.58
 6 0 -1 7.21 4.21
 -6 0 -1 2.03 4.58
 6 0 -1 18.09 5.97
 -6 0 1 15.37 6.29
 6 0 1 6.98 6.74
 -6 0 -1 12.94 4.85
 -6 0 1 9.65 3.81
 6 0 -1 20.73 9.54
 -6 0 -1 5.72 4.62
 6 -1 -1 29.57 8.08
 -6 1 -1 54.5 12.32
 -6 1 -1 36.34 10.97
 -6 -1 1 26.77 7.64
 6 1 1 37.97 9.12
 6 -1 -1 23.65 8.47
 -6 -1 1 35.71 10.83
 -6 -1 1 21.85 6.94
 6 1 1 63.23 12.2
 6 1 1 22.7 10.9
 -6 -1 1 28.09 9.14
 -6 1 -1 31.25 8.57
 6 -1 -1 35.09 9.19
 6 1 -1 34.59 8.34
 -6 -1 -1 22.87 8.8
 6 1 -1 20.33 10.87
 6 -1 1 33.82 8.48
 -6 -1 -1 38.56 11.05
 -6 1 1 27.74 8.64
 6 -1 1 31.28 12.14
 -6 -1 -1 23.88 6.86
 -6 1 1 42.34 11.37
 6 -1 1 37.94 9.22
 6 1 -1 28.32 8.07
 -6 1 1 38.42 10.52
 -6 -1 -1 31.66 9.34
 -6 2 -1 76.62 15.01
 6 2 1 90.66 20.54
 -6 -2 1 95.8 12.47
 -6 -2 1 86.52 14.75
 6 2 1 78.08 18.99
 -6 -2 1 87.77 17.8
 6 -2 -1 86.88 11.83
 -6 2 -1 105.25 14.57
 6 -2 -1 66.19 13.73
 -6 -2 1 70.8 17.25
 6 -2 -1 91.28 13.6
 6 2 1 92.02 13.23
 6 2 -1 102.32 13.03
 -6 2 1 57.96 12.73
 6 -2 1 49.16 12.48
 -6 -2 -1 59.04 15.93
 -6 2 1 80.23 12.72
 6 -2 1 75.33 11.27
 -6 -2 -1 75.2 11.29
 6 2 -1 115.92 14.66
 -6 2 1 75.94 15.53
 6 -2 1 85.62 13.36
 -6 -2 -1 86.45 13.07
 -6 -2 -1 67.68 14.49
 6 2 -1 66.27 17.81
 6 3 1 48.77 12.36
 6 3 1 47.62 15.23
 6 -3 -1 57.32 12.13
 -6 3 -1 65.61 12.27
 6 3 1 52.22 10.54
 6 -3 -1 57.1 13.45
 6 -3 -1 71.28 10.55
 -6 3 -1 57.1 12.86
 -6 -3 1 63.24 14.19
 -6 3 -1 40.51 9.66
 -6 -3 1 32.93 11.9
 -6 -3 1 53.73 11.23
 -6 -3 -1 36.54 8.94
 6 3 -1 75.74 16.14
 6 -3 1 57.88 13.38
 -6 -3 -1 66.33 18.37
 6 3 -1 61.89 16.75
 -6 3 1 69.8 13.78
 -6 -3 -1 59.89 13.41
 6 -3 1 49.44 12.18
 -6 3 1 79.02 11.85
 -6 3 1 74.39 13.74
 6 3 -1 55.56 14.62
 6 -3 1 57.19 11.15
 -6 4 -1 192.95 19.75
 6 4 1 174.05 20.76
 6 -4 -1 185.77 20.57
 -6 4 -1 159.88 18.84
 6 -4 -1 148.22 16.81
 6 4 1 188.95 25.4
 6 4 1 181.98 17.16
 -6 -4 1 162.79 18.2
 6 -4 -1 148.08 19.75
 -6 -4 1 177.09 21.47
 -6 4 -1 154.95 17.65
 6 -4 1 185.59 21.12
 -6 4 1 172.78 18.69
 -6 4 1 177.59 18.64
 -6 -4 -1 172.21 18.15
 -6 -4 -1 166.75 21.5
 6 -4 1 146.08 16.85
 6 4 -1 139.77 20.3
 6 4 -1 168.23 18.7
 -6 4 1 139.69 18.5
 6 4 -1 113.16 21.97
 6 -4 1 175.1 20.48
 6 -5 -1 -5.61 3.2
 6 5 1 -5.3 4.2
 -6 -5 1 -0.94 3.9
 -6 -5 1 -8.16 5.5
 -6 5 -1 6.33 4.17
 6 5 1 1.31 3.1
 6 -5 -1 -0.73 4.14
 -6 5 -1 7.96 5
 6 5 1 12.42 8.91
 6 5 -1 4.54 4.13
 -6 5 1 8.74 4.62
 -6 -5 -1 4.35 4.03
 6 -5 1 9.35 5.59
 6 -5 1 -4.21 3.28
 6 5 -1 2.42 5.02
 6 -5 1 1.31 5.05
 -6 5 1 1 4.62
 -6 5 1 -0.41 3.54
 6 5 -1 2.74 8.44
 -6 -5 -1 7.9 8.56
 6 -6 -1 241.07 25.15
 -6 6 -1 265.09 25.71
 -6 6 -1 267.77 22.69
 -6 -6 1 254.52 24.94
 6 6 1 207.65 18.98
 6 6 1 237.46 19.37
 -6 6 -1 263.83 23.61
 -6 -6 1 235.33 26.07
 -6 6 1 259.1 21.97
 6 6 -1 240.15 20.62
 -6 -6 -1 242.11 27.1
 -6 6 1 250.35 27.81
 6 -6 1 264.89 26.54
 6 6 -1 215.94 20.63
 -6 -6 -1 234.03 23.85
 -6 6 1 226.21 23.46
 6 -7 -1 14.93 6.89
 -6 -7 1 1.78 7.5
 -6 7 -1 12.96 8.33
 -6 7 -1 7.04 4.17
 -6 -7 1 5.82 5.87
 -6 7 -1 13.61 5.68
 -6 -7 1 27.93 8.88
 -6 7 1 17.41 7.54
 -6 7 1 11.81 5.53
 -6 7 1 7.19 4.36
 6 -7 1 16.44 7.42
 -6 -7 -1 12.77 7.52
 -6 -7 -1 -0.29 7.42
 6 7 -1 7.03 4.53
 6 7 -1 13.33 4.37
 -6 -7 -1 6.29 4.46
 -6 8 -1 60.15 12.67
 6 -8 -1 67.48 15.75
 -6 8 -1 50.61 10.58
 -6 -8 1 27.8 10.92
 -6 -8 1 48.19 16.2
 -6 -8 1 66.45 14.25
 -6 -8 -1 34.28 11.49
 -6 8 1 29.34 8.92
 -6 8 1 76.07 13.47
 -6 -8 -1 32.64 13.96
 -6 -8 -1 62.34 12.39
 -6 -9 1 55.95 11.74
 6 -9 -1 35.61 10.4
 -6 -9 1 32.39 14.08
 -6 9 -1 33.26 8.55
 -6 9 -1 43.01 12.61
 6 -9 1 25.74 8.12
 -6 9 1 34.56 11.12
 -6 -9 -1 32.19 13.39
 -6 -9 -1 27 9.47
 -6 9 1 36.94 9.37
 -7 0 -1 3.48 6.09
 -7 0 -1 -9.52 6.12
 -7 0 1 3.86 3.47
 7 0 -1 1.64 4.19
 7 0 -1 4.62 4.27
 7 0 1 1.85 4.08
 -7 0 -1 1.99 3.27
 -7 0 -1 1.91 3.28
 -7 0 1 11.47 7.94
 7 0 1 3.1 4.12
 -7 0 1 10.34 6.45
 7 0 1 2.55 7.19
 -7 0 1 4.43 6.76
 7 -1 -1 443.18 36.26
 -7 -1 1 461.95 38.73
 -7 1 -1 429.95 35.07
 7 1 1 411.09 34.12
 7 -1 -1 355.9 39.01
 -7 1 -1 371.14 35.79
 -7 -1 1 352.63 35.68
 -7 -1 1 373.84 35.76
 -7 -1 1 375.7 31.89
 -7 1 -1 445.65 36.67
 7 1 1 397.98 33.68
 -7 -1 -1 372.46 35.93
 7 1 -1 402.27 34.44
 -7 1 1 415.45 34.75
 7 -1 1 271.11 43.45
 7 -1 1 379.38 34.48
 -7 -1 -1 426.42 37.73
 7 -1 1 414.27 36.58
 7 1 -1 397.99 34
 -7 1 1 415.24 36.64
 -7 -1 -1 413.04 32.54
 -7 1 1 431.04 36.5
 -7 -2 1 19.23 6.33
 -7 2 -1 19.13 8.72
 7 2 1 1.99 7.4
 7 -2 -1 13.3 6.16
 7 2 1 13.42 7.63
 -7 -2 1 17 9.04
 7 2 1 21.92 7.06
 -7 2 -1 31 9.3
 7 -2 -1 16.47 9.02
 -7 2 -1 28.07 9.1
 7 -2 -1 21.85 7.5
 -7 -2 1 24.56 8.42
 -7 2 1 15.79 6.62
 -7 -2 -1 23.21 7.09
 -7 2 1 25.37 9.67
 -7 -2 -1 23.81 9.01
 7 2 -1 32.66 11.3
 7 2 -1 25.45 8.48
 -7 2 1 15.09 7.41
 7 -2 1 16.21 7.24
 7 -2 1 21.77 7.35
 7 2 -1 13.95 5.94
 -7 -2 -1 15.55 7.9
 7 -2 1 30.67 7.96
 -7 -2 -1 21.3 10.23
 -7 3 -1 9.67 7.27
 7 -3 -1 1.29 4.26
 7 3 1 17.57 6.94
 -7 -3 1 13.43 7.18
 -7 -3 1 11.01 6.83
 -7 3 -1 11.47 6.72
 7 3 1 24.2 13.15
 7 -3 -1 7.6 4.96
 -7 3 -1 18.53 6.51
 7 3 1 9.98 8.74
 7 -3 -1 2.73 6.76
 -7 -3 1 8.14 5.1
 7 -3 1 21.43 9.82
 7 3 -1 5.1 5.69
 -7 3 1 11.35 6.23
 -7 3 1 0.83 5.59
 7 3 -1 23.18 9
 -7 3 1 15.41 6.49
 7 3 -1 24.34 12.16
 7 -3 1 17.42 7.41
 -7 -3 -1 19.05 8.33
 -7 -3 -1 10.03 4.67
 -7 -3 -1 20.34 9.02
 -7 -4 1 -5.19 5.88
 -7 4 -1 16.7 5.15
 -7 4 -1 21.28 7.92
 -7 -4 1 5.3 4
 -7 -4 1 18.92 9.73
 7 4 1 9.02 5.94
 7 -4 -1 7.35 4.94
 7 4 1 22.74 10.87
 -7 4 -1 11.95 7.89
 -7 -4 -1 2.5 7.34
 7 -4 1 2.92 4.69
 7 4 -1 26.77 7.83
 -7 -4 -1 4.69 4.45
 -7 4 1 10.88 5.87
 -7 4 1 -1.49 5.52
 -7 4 1 26.57 8.34
 -7 -4 -1 14.51 8.96
 7 4 -1 28.19 11.15
 7 -5 -1 161.94 20.15
 -7 5 -1 140.26 17.84
 7 5 1 129.23 17.43
 -7 5 -1 124.89 15.97
 -7 5 -1 116.75 21.38
 -7 -5 1 131.44 17.26
 -7 5 1 135.72 17.33
 -7 -5 -1 134.27 16.85
 -7 5 1 170.58 18.46
 -7 5 1 167.55 19.46
 -7 -5 -1 148.21 23.57
 7 5 -1 158.19 17.26
 7 5 -1 140.67 18.67
 7 -5 1 140.44 19.68
 7 -6 -1 -1.42 5.52
 -7 6 -1 -0.67 3.62
 -7 -6 1 -2.41 5.71
 7 6 1 -0.49 4.1
 -7 6 -1 -8.72 4.06
 -7 -6 1 1.93 3.32
 -7 6 1 1.65 5.48
 -7 6 1 4.55 4.54
 -7 -6 -1 -8.73 5.93
 7 6 -1 1.65 5.84
 7 6 -1 2.41 5.97
 -7 -6 -1 -1.97 3.81
 7 -6 1 5.21 5.29
 7 -7 -1 -4.9 4.92
 -7 -7 1 6.18 4.67
 -7 -7 1 -1.05 7.51
 -7 7 -1 4.78 4.24
 -7 7 -1 8.06 5.29
 7 7 -1 1.15 4.58
 -7 -7 -1 -7.79 4.08
 -7 7 1 1.43 4.54
 7 -7 1 6.25 5.67
 -7 -7 -1 9.47 7.75
 -7 7 1 4.41 4.37
 -7 -8 1 18.08 11.73
 -7 8 -1 -5.06 4.01
 7 -8 -1 0.11 4.96
 -7 -8 1 0.62 5.15
 -7 8 -1 1.82 3.81
 7 -8 1 -6.94 4.76
 -7 8 1 0.6 3.97
 -7 8 1 0.08 4.4
 -7 -8 -1 7.53 7.38
 -7 -8 -1 3.51 4.26
 -7 -9 1 8.32 10.05
 -7 -9 1 15.12 8.68
 -7 9 -1 15.08 5.51
 7 -9 -1 24.03 9.18
 -7 9 1 22.78 8.05
 -7 -9 -1 22.53 9.46
 -7 -9 -1 17.71 12.11
 7 -9 1 30.55 9.2
 -8 0 1 -2.12 1.93
 8 0 1 4.76 5.71
 8 0 1 4.69 13.66
 -8 0 1 -2.98 7.29
 -8 0 -1 -0.83 7.85
 -8 0 -1 4.79 3.15
 -8 0 1 -1.04 4.14
 -8 0 -1 0.07 3.97
 8 0 -1 8.25 5.14
 8 0 -1 0.6 5.01
 8 1 1 8.5 5.07
 -8 1 -1 9.63 5.55
 8 -1 -1 14.28 7.93
 -8 1 -1 16.58 8.39
 8 1 1 21.67 21.45
 8 1 1 1.27 5.72
 8 -1 -1 2.12 5.8
 -8 -1 1 10.09 5.04
 -8 -1 1 11.35 7.41
 8 -1 1 7.53 5.77
 -8 1 1 19.44 8.27
 -8 -1 -1 7.59 6.17
 -8 -1 -1 10.49 5.09
 -8 1 1 11.52 5.71
 8 1 -1 17.33 7.87
 8 1 -1 16.96 8.54
 8 -1 1 -0.76 4.75
 8 2 1 67.17 13.22
 -8 -2 1 56.05 13.78
 -8 2 -1 60.56 13.98
 -8 2 -1 63.4 13.64
 -8 -2 1 46.5 9.89
 8 -2 -1 68.97 14.18
 -8 2 1 73.38 15.6
 -8 -2 -1 50.05 14.5
 -8 2 1 59.17 12.99
 -8 -2 -1 61.34 12.1
 8 -2 1 57.71 13.17
 8 2 -1 65.54 13.83
 8 2 -1 86.88 13.03
 -8 3 -1 19.26 9.42
 -8 -3 1 14.14 5.71
 -8 3 -1 16.07 6.1
 -8 -3 1 7.7 6.74
 8 3 1 24.06 7.69
 8 -3 -1 0.95 6.25
 8 3 1 22.04 9.4
 8 3 -1 5.19 6.12
 -8 -3 -1 19.9 9.72
 8 -3 1 7.51 7.52
 -8 3 1 15.94 6.92
 -8 3 1 19.66 9.02
 -8 -3 -1 21.22 7.06
 8 4 1 55.61 12.44
 -8 4 -1 43.01 10.21
 -8 -4 1 49.16 11.47
 8 -4 -1 72.35 16.06
 -8 4 -1 63.94 14.33
 -8 -4 1 43.65 14.83
 8 4 1 30.68 13.67
 8 -4 1 60.54 13.66
 8 4 -1 65.12 13.46
 -8 4 1 68.6 14.33
 -8 4 1 56.2 12.26
 -8 -4 -1 75.59 18.93
 8 4 -1 28.06 12.22
 -8 -4 -1 55.89 11.42
 8 5 1 0.72 5.35
 -8 -5 1 2.9 4.42
 8 5 1 15.99 8.11
 -8 5 -1 8.78 7.9
 8 -5 -1 2.48 6.06
 -8 -5 1 7.55 8.95
 -8 5 -1 6.86 4.5
 8 5 -1 5.76 8.62
 8 -5 1 9.14 5.67
 -8 5 1 13.38 7.83
 -8 5 1 4.09 4.51
 -8 -5 -1 3.36 8.12
 8 5 -1 2.72 5.41
 -8 -5 -1 4.01 4.06
 8 6 1 36.28 8.3
 8 -6 -1 31.46 10.03
 8 6 1 22.86 7.91
 -8 6 -1 25.45 8.11
 -8 -6 1 38.58 9.77
 -8 6 -1 42.19 10.71
 -8 -6 1 21.13 12.38
 -8 6 1 38.29 10.76
 -8 6 1 32.7 9.13
 8 6 -1 45.16 10.07
 -8 -6 -1 36.64 9.94
 8 -6 1 16.93 8.78
 -8 -6 -1 25.97 11.62
 8 6 -1 41.69 11.04
 -8 -7 1 0.66 7.87
 -8 -7 1 -9.1 5.01
 8 -7 -1 9.04 7.41
 -8 7 -1 12.41 6.94
 -8 7 -1 -0.88 5.91
 -8 -7 -1 8.58 4.93
 -8 7 1 14.48 7
 8 -7 1 -9.23 5.57
 -8 -7 -1 -3.42 7.6
 8 7 -1 -1.32 5.27
 -8 7 1 -6.06 3.5
 -8 -8 1 119.17 16.09
 8 -8 -1 92.9 18.05
 -8 8 -1 91.01 13.79
 -8 8 -1 116.45 15.51
 -8 8 1 116.23 16.15
 -8 8 1 87.91 13.81
 -8 -8 -1 65.38 20.63
 -8 -8 -1 106.36 14.91
 8 -8 1 124.41 19.27
 9 0 1 13.51 7.38
 -9 0 1 -1.64 4.34
 -9 0 -1 5.48 5.12
 9 0 -1 3.87 4.41
 -9 0 1 6.58 4.08
 9 -1 -1 61.29 14.09
 9 1 1 49.57 13.15
 -9 -1 1 66.37 12.46
 -9 -1 1 60.33 14.71
 -9 1 -1 72.96 16.03
 9 -1 1 59.65 14.24
 -9 -1 -1 71.92 13.39
 -9 1 1 72.66 16.22
 9 1 -1 57.15 14
 -9 -1 -1 75.71 16.68
 -9 -2 1 16.7 6.74
 9 2 1 20.62 9.22
 9 2 1 38.7 13.57
 9 -2 -1 16.9 8.88
 -9 -2 1 24.15 8.81
 -9 2 -1 23.09 7.65
 9 2 -1 18.99 7.04
 -9 -2 -1 9.76 5.61
 9 -2 1 20.81 8.09
 -9 2 1 13.23 6.87
 -9 -2 -1 26.92 9.84
 9 3 1 107.01 21.45
 -9 3 -1 121.11 16.12
 -9 -3 1 105.18 14.43
 9 3 1 109.4 17.21
 -9 -3 1 97.38 20.31
 -9 -3 -1 122.53 19.53
 9 3 -1 134.56 23.79
 -9 3 1 138.9 17.35
 9 -3 1 109.63 27.89
 -9 -3 -1 122.32 15.54
 9 3 -1 113.77 17.4
 9 4 1 -22.18 11.33
 9 4 1 17.39 7.16
 -9 -4 1 12.24 6.01
 -9 4 -1 8.35 5.27
 -9 -4 1 5.96 8.65
 9 -4 -1 28.41 10.73
 -9 -4 -1 6.47 7.68
 9 4 -1 15.77 7.73
 9 4 -1 -5.85 12.49
 -9 4 1 18.34 6.42
 9 -4 1 10.23 6.92
 -9 -4 -1 17.95 6.69
 9 5 1 14.76 9.63
 -9 -5 1 -2.19 3.65
 9 -5 -1 4.26 4.57
 -9 -5 1 1.94 6.88
 9 5 1 5.24 7.12
 -9 5 -1 2.91 3.71
 -9 5 1 1.36 4.34
 -9 -5 -1 8.58 9.33
 9 5 -1 4.01 6.46
 9 -5 1 14.1 7.37
 9 5 -1 -16.54 8.99
 9 6 1 9.53 8.27
 -9 -6 1 10.38 9.92
 -9 -6 1 6.27 5.49
 9 -6 -1 4.56 6.56
 -9 6 -1 21.06 7.81
 9 6 1 13.12 6.92
 9 6 -1 7.78 9.16
 -9 6 1 17.77 7.51
 9 -6 1 2.39 6.67
 -9 -6 -1 9.22 5.89
 -9 -6 -1 10.35 10.27
 9 6 -1 19.73 7.38
 -9 7 -1 7.94 5.73
 9 -7 -1 4.86 7.15
 -9 -7 1 12.59 5.93
 -9 -7 1 -14.43 6.87
 9 7 -1 14.21 7.18
 9 -7 1 -2.09 7.17
 -9 7 1 -4.52 5.52
 9 7 -1 18.04 7.78
 -9 -7 -1 6.78 5.5
 10 0 -1 37.98 11.55
 -10 0 1 26.55 9.02
 -10 0 -1 18.83 6.88
 -10 -1 1 -2.17 4.57
 10 1 1 1.58 5.21
 10 -1 -1 8.97 6.04
 -10 -1 1 4.72 4.71
 -10 1 -1 -4.01 3.96
 10 1 -1 10.3 7.54
 -10 1 1 2.6 4.87
 -10 -1 -1 -3.98 3.19
 -10 -1 -1 -0.47 3.22
 10 -1 1 2.87 5.16
 10 2 1 6.6 6.74
 -10 2 -1 0.64 3.71
 -10 -2 1 -2.31 3.6
 10 -2 -1 0.19 4.56
 -10 -2 1 5.64 6.18
 10 2 -1 4.98 7.5
 -10 -2 -1 -3.76 3.69
 -10 -2 -1 -3.97 4.68
 -10 2 1 6.5 4.87
 -10 3 -1 6.59 4.93
 -10 -3 1 -0.79 4.65
 10 -3 -1 -2.71 6.01
 10 3 1 -2.2 5.89
 -10 -3 1 12.6 5.89
 10 -3 1 4.14 5.46
 -10 -3 -1 0.77 3.99
 -10 -3 -1 1.77 5.78
 -10 3 1 12.3 6.49
 10 3 -1 2.05 6.75
 10 4 1 46.86 12.77
 -10 -4 1 37.05 9.18
 10 -4 -1 44.03 13.15
 -10 -4 1 32.41 11.67
 -10 -4 -1 37.97 12.68
 10 4 -1 48.99 12.59
 -10 4 1 44.31 10.43
 10 -4 1 64.65 14.3
 -10 -4 -1 35.09 9.44
 -10 -5 1 11.13 5.65
 -10 -5 1 9.79 7.5
 10 5 1 -3.37 11.42
 10 5 1 -3.37 6.21
 10 -5 -1 -4.78 6.77
 -10 5 -1 8.22 5.3
 10 -5 1 -4.49 5.08
 10 5 -1 1.71 6.61
 -10 -5 -1 3.62 4.25
 -10 -5 -1 11.79 8.05
 -10 5 1 4.09 5.29
 11 0 1 -0.79 6.38
 11 0 -1 0.33 7.28
 -11 0 1 3.78 5.45
 -11 0 -1 -0.05 5.39
 -11 -1 1 16.34 7.16
 -11 1 -1 34.9 9.36
 11 1 1 41.65 14.42
 11 -1 -1 24.43 9.2
 -11 -1 -1 16.56 8.2
 11 1 -1 22.85 10.71
 11 -1 1 45.85 13.53
 -11 1 1 16.66 7.61
 11 2 1 9.73 8.56
 11 -2 -1 7.71 8.24
 -11 2 -1 2.38 5.43
 -11 -2 1 4.81 3.98
 -11 -2 1 7.18 7.41
 -11 2 1 -0.45 5.23
 11 -2 1 7.9 8
 -11 -2 -1 6.69 4.97
 -11 -2 -1 -5.54 6.31
 11 2 -1 10.92 8.92
 -11 -3 1 37.2 11.82
 -11 -3 1 20.49 7.55
 11 3 1 36.56 13.05
 11 -3 -1 17.45 9.31
 -11 3 -1 24.85 7.69
 -11 -3 -1 15.35 7.76
 11 -3 1 27.07 10.82
 11 3 -1 6.69 7.28
 -11 3 1 38.13 9.8
 -11 -3 -1 37.09 10
 0 1 -2 -0.3 0.52
 0 1 -2 0.86 0.75
 0 -1 2 1.67 0.89
 0 1 2 0.04 0.71
 0 -1 -2 0.08 0.65
 0 -1 2 0.46 0.62
 0 -1 2 0.46 0.49
 0 2 2 325.09 22.78
 0 -2 -2 300.36 22.22
 0 -2 2 340.76 20.08
 0 -2 -2 319.74 20.28
 0 -2 2 330.01 22.39
 0 2 -2 308.28 21.57
 0 2 -2 334.21 19.98
 0 -2 2 296.59 21.67
 0 -3 -2 2.34 1.65
 0 3 -2 -2.2 1.38
 0 -3 -2 -0.44 1.43
 0 -3 2 -0.21 1.36
 0 -3 2 1.19 1.85
 0 3 2 1.36 1.64
 0 -4 -2 84.12 10.33
 0 -4 -2 71.66 8
 0 -4 2 54.25 7.81
 0 4 -2 64.2 7.92
 0 4 2 51.48 5.47
 0 4 2 76.62 10.46
 0 5 2 -1.14 2.28
 0 5 -2 2.97 2.75
 0 -5 2 -1.59 1.93
 0 -5 -2 1.2 2.08
 0 -5 2 2.84 2.86
 0 -6 -2 18.29 5.87
 0 -6 2 5.29 4
 0 6 -2 5.25 3.37
 0 -6 2 7.38 4.32
 0 -6 -2 11.54 4.95
 0 -7 -2 1.64 3.83
 0 -7 -2 0.69 3.1
 0 -7 2 2.1 5.31
 0 7 -2 5.14 3.07
 0 -7 2 0.4 3.72
 0 -8 -2 -0.35 3.72
 0 -8 2 -1.67 3.13
 0 8 -2 4.89 3.05
 0 -8 2 0.88 4.56
 0 -8 -2 -1.24 3.24
 0 -9 2 0.92 4.85
 0 -9 -2 3.67 5.17
 0 -9 -2 2.14 3.71
 0 -9 2 -3.46 3.67
 0 -10 2 19.01 8.54
 0 -10 2 34.99 9.67
 0 -10 -2 44.71 10.19
 0 -10 -2 41.42 13.94
 0 -11 2 -3.35 4.32
 0 -11 2 2.03 5.69
 0 -11 -2 -4.15 5.72
 0 -11 -2 -3.82 4.39
 -1 0 -2 26.02 3.68
 1 0 -2 27.19 3.64
 1 0 -2 24.13 3.96
 -1 0 -2 21.85 2.8
 1 0 2 22 3.18
 -1 0 2 29.32 3.49
 -1 0 2 23.67 4.62
 -1 1 -2 1.48 1.04
 1 1 2 0.1 0.6
 1 1 2 0.5 0.98
 1 1 2 -0.21 0.71
 -1 -1 2 0.04 1.22
 -1 -1 2 1.43 2.39
 1 -1 -2 2.05 1.23
 -1 1 -2 0.5 1.14
 -1 -1 2 -0.62 0.66
 1 -1 -2 -0.29 0.98
 1 -1 -2 -0.23 0.61
 -1 1 2 1.15 0.86
 1 -1 2 0.54 1.41
 -1 1 2 -0.99 0.61
 1 1 -2 1.28 1.57
 -1 -1 -2 0.97 0.88
 1 -1 2 -0.51 0.61
 -1 -1 -2 -1.02 1
 -1 -1 -2 -0.64 1.3
 -1 1 2 0.18 0.89
 1 1 -2 -0.71 0.88
 -1 2 -2 228.18 17.79
 -1 2 -2 223.85 16.9
 1 -2 -2 217.33 16.71
 -1 -2 2 240.51 20.25
 -1 -2 2 197.04 17.6
 1 -2 -2 230.9 15.41
 1 -2 -2 243.26 17.91
 -1 -2 2 221.44 17.93
 1 2 2 259.49 19.93
 -1 -2 -2 224.14 17.68
 1 -2 2 242.26 17.35
 -1 2 2 247.41 18.2
 -1 2 2 195.14 18.14
 1 2 -2 202.78 19.12
 1 -2 2 214.35 17.66
 -1 -2 -2 240.81 15.74
 1 2 -2 233.8 17.67
 1 2 -2 253.54 17.42
 -1 -2 -2 215.43 19.39
 -1 3 -2 24.39 5.74
 1 -3 -2 28.29 6.42
 -1 -3 2 23.47 7.26
 -1 3 -2 18.39 4.97
 1 -3 -2 35.3 5.43
 -1 -3 2 23.56 5.77
 -1 -3 2 19.68 4.65
 -1 3 2 36.82 7.39
 1 -3 2 32.16 6.28
 -1 -3 -2 37.17 4.94
 1 -3 2 15.52 4.95
 -1 -3 -2 25.17 7.59
 -1 -3 -2 26.59 5.86
 -1 3 2 28.18 5.01
 1 3 -2 31.61 4.81
 -1 -4 2 103.59 14.57
 -1 4 -2 92.34 11.16
 1 -4 -2 92.81 10.23
 1 -4 -2 95.15 11.49
 -1 -4 2 78.39 8.83
 -1 -4 2 90.29 10.79
 -1 -4 2 93.82 11.45
 -1 4 -2 104.27 10.66
 1 4 -2 70.25 8.73
 -1 4 2 95.56 11.86
 1 -4 2 85.69 12.86
 -1 -4 -2 99.72 11.67
 -1 4 2 86.1 8.62
 -1 -4 -2 112.63 10.13
 -1 -4 -2 82.9 9.05
 -1 -4 -2 128.13 15.74
 1 -4 2 102.54 11.3
 -1 5 -2 -0.5 2.82
 -1 -5 2 9.18 4.25
 -1 -5 2 0.75 2.7
 1 -5 -2 10.72 4.27
 -1 -5 2 6.47 2.55
 1 -5 -2 5.69 3.58
 -1 5 -2 6.06 3.26
 -1 -5 -2 19.1 8.62
 -1 -5 -2 9.52 3.7
 -1 -5 -2 10.64 3.21
 1 -5 2 4.09 3.34
 1 -5 2 -1.15 2.81
 -1 -5 -2 7.11 3.64
 -1 5 2 8.21 3
 -1 5 2 8.16 4.33
 -1 6 -2 150.3 16.47
 1 -6 -2 114.84 13.61
 -1 -6 2 125.3 14.79
 -1 6 -2 124.4 13.26
 -1 -6 2 118.54 15.33
 -1 -6 2 126.34 10.79
 -1 -6 2 130.81 19.03
 1 -6 -2 133.45 16.02
 -1 6 2 111.66 10.75
 1 -6 2 137.73 15.02
 -1 -6 -2 149.03 11.43
 1 -6 2 134.24 15.77
 -1 -6 -2 153.57 14.55
 -1 -6 -2 118.25 15.14
 -1 6 2 142.83 16.39
 1 6 -2 129.66 12.1
 -1 -6 -2 157.26 20.59
 1 -7 -2 62.92 11.44
 -1 -7 2 56.13 14.52
 -1 7 -2 74.77 9.13
 -1 -7 2 64.14 12.29
 -1 -7 2 64.58 13.19
 1 -7 -2 65.44 13.05
 -1 7 2 66.16 12.93
 1 -7 2 68.74 12.11
 -1 -7 -2 60.5 12.3
 1 7 -2 61.4 7.81
 1 -7 2 68.9 13.8
 -1 -7 -2 72.49 10.35
 -1 -7 -2 56.53 14.2
 -1 8 -2 50.3 8.1
 -1 -8 2 42.55 12.96
 -1 -8 2 38.9 9.43
 1 -8 -2 40.44 9.52
 1 -8 2 21.84 8.97
 -1 -8 -2 71.7 17.23
 1 -8 2 50.78 10.92
 -1 -8 -2 20.8 9.32
 -1 8 2 47.49 11.68
 -1 -9 2 11.16 6.48
 1 -9 -2 15.33 6.4
 -1 -9 2 19.69 9.3
 1 -9 2 13.84 6.02
 -1 -9 -2 17.05 9.02
 -1 -9 -2 14.67 6.44
 -1 -10 2 0.7 5.41
 1 -10 -2 6.98 6.88
 1 -10 -2 1.31 4.91
 -1 -10 -2 2.82 5.08
 1 -10 2 1.04 4.92
 1 -10 2 1.27 4.3
 -1 -10 -2 5.68 5.42
 1 -11 -2 15.27 8.8
 1 -11 -2 6.01 5.04
 -1 -11 2 17.95 9.35
 -1 -11 2 10.18 7.52
 -1 -11 -2 -1.89 5.98
 -1 -11 -2 -6.73 4.85
 1 -11 2 0.39 6.53
 1 -11 2 8.83 6.23
 -2 0 2 279.31 19.22
 2 0 -2 260.99 21.16
 -2 0 -2 261.5 18.31
 -2 0 2 252.01 20.5
 2 0 2 243.85 18.91
 2 0 -2 252.82 21.96
 2 0 2 274.94 18.6
 2 0 -2 294.95 20.4
 2 0 2 201.5 20.22
 -2 0 -2 240.31 19.02
 -2 0 2 224.99 20.57
 2 0 -2 266.31 18.98
 -2 0 -2 288.01 21.08
 -2 0 2 267.15 19.74
 -2 1 -2 273.69 19.95
 2 1 2 251.09 18.7
 -2 -1 2 262.34 21.44
 2 1 2 251.08 23.19
 2 -1 -2 242.97 20.6
 2 -1 -2 285.1 21.24
 2 1 2 302.8 19.9
 2 -1 -2 260.4 18.98
 2 -1 -2 280.48 20.89
 -2 1 -2 272.47 20.69
 -2 1 2 275.67 20.18
 2 1 -2 299.55 20.8
 2 1 -2 265.34 22.03
 -2 -1 -2 250.46 19.18
 -2 1 2 273.01 20.91
 -2 -1 -2 252.38 18.75
 2 1 -2 312.86 21.5
 -2 1 2 216.31 20.53
 2 -1 2 246.81 20.21
 2 -1 2 271.52 20.86
 -2 2 -2 270.44 21.9
 2 2 2 244.69 18.69
 -2 -2 2 280.01 26.16
 -2 2 -2 287.61 20.65
 2 -2 -2 316.38 22.8
 2 2 2 313.75 24.96
 -2 -2 2 246.56 21.9
 -2 -2 2 276 23.66
 2 -2 -2 277.47 21.72
 2 -2 -2 268.97 20.76
 -2 2 2 299.71 22.22
 -2 -2 -2 310.4 21.63
 2 2 -2 286.19 23.26
 2 2 -2 227.44 23.19
 -2 2 2 290.11 21.19
 2 -2 2 280.03 21.17
 2 2 -2 250.75 22.52
 -2 2 2 293.52 21.16
 -2 -2 -2 260.19 19.85
 2 -2 2 280.9 22.24
 2 2 -2 303.75 21.43
 -2 -3 2 4.73 4.57
 2 3 2 8.51 4.33
 -2 -3 2 4.11 3.26
 2 3 2 4.06 1.73
 2 -3 -2 13.17 4.29
 -2 3 -2 5.37 3.19
 -2 -3 2 0.78 2.28
 2 -3 -2 -0.58 2.24
 -2 3 -2 10.34 4.1
 2 3 2 4.47 1.83
 2 3 -2 2.32 2.74
 -2 3 2 4.02 2.13
 2 -3 2 7.2 3.26
 -2 3 2 2.43 2.14
 -2 -3 -2 3.16 2.49
 -2 3 2 4.85 2.67
 2 -3 2 3.73 3.09
 2 3 -2 5.91 3.28
 -2 -3 -2 3.28 2.9
 -2 -4 2 5.9 3.31
 2 -4 -2 2.5 2.84
 -2 4 -2 4.96 3.58
 -2 4 -2 2.96 1.77
 -2 -4 2 1.12 3.6
 -2 -4 2 4.14 2.9
 -2 4 -2 0.32 3
 2 -4 -2 2.72 2.37
 -2 4 2 7.88 2.51
 -2 4 2 7.8 2.93
 2 -4 2 1.52 2.08
 -2 -4 -2 6.74 4.87
 -2 -4 -2 -0.36 3.25
 -2 -4 -2 14.07 4.12
 2 4 -2 -1.66 2.16
 -2 -4 -2 6.66 2.83
 -2 4 2 6.32 3.55
 2 -4 2 1.88 3
 2 -5 -2 84.58 11.97
 2 -5 -2 79.4 11
 -2 -5 2 73.54 11.89
 -2 -5 2 98.68 13.14
 -2 -5 2 80.54 10.24
 -2 -5 2 80.13 17.32
 -2 5 -2 105.06 12.12
 -2 5 -2 78.48 11
 -2 -5 -2 70.09 10.56
 -2 -5 -2 80.11 10.04
 2 -5 2 83.2 11.54
 -2 5 2 75.93 9.31
 2 5 -2 84.84 9.18
 -2 5 2 81.93 11.65
 2 -5 2 97.53 12.09
 -2 -5 -2 73.67 19.7
 -2 -5 -2 82.41 11.47
 -2 -6 2 8.09 4.42
 2 -6 -2 11.08 4.63
 -2 -6 2 11.94 4.37
 2 -6 -2 5.24 4.24
 -2 6 -2 11.19 3.96
 -2 6 -2 6.05 4.06
 -2 -6 2 7.5 4.64
 -2 -6 2 8.36 6.19
 -2 -6 -2 6.8 3.89
 2 6 -2 13.75 3.75
 2 -6 2 10.95 4.49
 -2 -6 -2 21.42 6.61
 2 6 -2 6.36 2.99
 -2 6 2 15.83 4.48
 -2 6 2 24.82 7.4
 2 -6 2 8.34 5.32
 -2 -6 -2 10.05 4.68
 -2 -6 -2 9.49 6.31
 2 -7 -2 13.41 5.77
 -2 -7 2 9.74 4.02
 -2 7 -2 15.87 6.91
 -2 -7 2 3.62 6.16
 2 -7 -2 20.78 6.64
 -2 7 -2 19.18 5.23
 -2 -7 2 18.86 7.67
 -2 -7 -2 18.11 4.78
 -2 -7 -2 11.3 8.53
 -2 7 2 19.19 4.65
 -2 -7 -2 13.68 5.82
 -2 7 2 13.47 5.86
 2 -7 2 16.08 6.03
 2 7 -2 15.22 3.94
 -2 -7 -2 11.46 5.68
 2 7 -2 10.48 4.02
 -2 8 -2 11.34 4.91
 -2 -8 2 6.75 7.55
 -2 -8 2 34.9 8.59
 2 -8 -2 8.8 4.92
 -2 8 -2 12.14 6.54
 2 -8 2 7.9 5.5
 -2 -8 -2 31.27 8.34
 -2 -8 -2 18.82 4.07
 -2 8 2 23.5 7.65
 -2 -8 -2 25.24 10.32
 -2 -9 2 12.73 6.67
 2 -9 -2 7.41 5.17
 -2 -9 2 -0.48 6.02
 2 -9 2 -1.41 3.53
 -2 9 2 10.46 4.31
 -2 -9 -2 16.81 6.59
 -2 -9 -2 10.73 9.57
 -2 -10 2 -2.75 4.96
 -2 -10 2 -4.24 5.39
 -2 -10 -2 0.82 5.14
 2 -10 2 -6.22 3.12
 2 -11 -2 -1.93 5.39
 -2 -11 2 14.89 7.95
 -2 -11 2 5.44 6.45
 2 -11 2 1 5.2
 -2 -11 -2 8.89 6.31
 -2 -11 -2 6.83 6.65
 2 -11 2 4.68 6.47
 3 0 2 521.06 32.49
 -3 0 -2 425.89 32.58
 -3 0 2 494.84 32.54
 -3 0 2 429.82 34.2
 -3 0 2 447.43 33.06
 -3 0 -2 495.29 35.23
 3 0 -2 498.35 32.75
 3 0 -2 456.51 33.57
 -3 0 -2 474.87 31.67
 -3 0 2 417.03 34.8
 3 0 2 426.8 32.37
 3 1 2 15.64 6.57
 -3 -1 2 10.85 4.51
 3 1 2 12.12 4.25
 -3 -1 2 14.21 4.8
 3 -1 -2 7.52 3.28
 -3 1 -2 14.98 5.38
 -3 1 -2 7.6 3.64
 3 -1 -2 12.82 4.56
 3 1 2 11.8 3.91
 -3 -1 2 10.28 3.89
 3 -1 -2 12.31 4.11
 -3 1 2 11.01 4.18
 -3 1 2 16.38 4.91
 3 -1 2 12.3 3.82
 3 -1 2 9.67 4.32
 3 1 -2 12.72 4.5
 3 -1 2 5.28 3.82
 -3 1 2 15.08 4.13
 3 1 -2 5.78 3.5
 -3 -1 -2 12.79 4.32
 -3 -1 -2 7.94 3.67
 -3 -1 -2 5.11 4.29
 -3 1 2 17.66 4.89
 3 2 2 168.31 18.43
 3 -2 -2 169.43 14.31
 3 2 2 127.65 15.31
 3 2 2 136.81 12.99
 -3 -2 2 146.25 15.95
 -3 2 -2 161.21 15.63
 -3 2 -2 146.08 14.06
 3 -2 -2 159.7 16.09
 3 -2 -2 144.66 15.35
 -3 -2 2 171.46 16.04
 3 2 -2 154.23 14.83
 3 2 -2 142.56 17.84
 3 2 -2 160.02 17.89
 -3 2 2 160.41 15.8
 3 -2 2 154.04 15.73
 -3 -2 -2 149.14 13.91
 -3 -2 -2 142.75 14.02
 -3 2 2 140.64 14.81
 3 -2 2 146.81 15.35
 -3 2 2 145.32 14.6
 3 -3 -2 5.9 4.04
 3 -3 -2 -0.16 2.72
 -3 3 -2 2.91 2.54
 -3 -3 2 10.64 4.65
 3 3 2 3.22 4.57
 -3 -3 2 4.64 4.86
 -3 3 -2 0.98 2.43
 -3 -3 2 4.75 2.78
 3 3 2 -1.29 2.13
 3 3 2 -1.33 2.16
 3 -3 2 2.09 2.96
 -3 -3 -2 0.57 4.14
 3 3 -2 2.14 3.19
 -3 3 2 5.28 3.14
 -3 -3 -2 4.77 2.71
 3 3 -2 -0.4 2.49
 -3 3 2 3.47 2.8
 -3 3 2 3.02 2.99
 3 -3 2 1.44 2.55
 3 3 -2 3.62 3.64
 -3 -3 -2 3.38 3.12
 3 4 2 158.24 13.15
 -3 4 -2 169.62 14.9
 -3 -4 2 161.59 22.05
 -3 4 -2 175.01 16.6
 3 -4 -2 179.68 18.14
 3 -4 -2 164.48 17.52
 -3 -4 2 172.89 17.62
 3 4 2 172.29 20.59
 -3 4 -2 196.57 17.86
 3 4 2 166.34 13.24
 3 4 -2 178 16.12
 3 4 -2 164.33 19.9
 -3 4 2 189.02 18.38
 3 4 -2 165.83 15.65
 -3 -4 -2 170.93 18.67
 3 -4 2 176.3 17.44
 -3 -4 -2 106.04 22.99
 -3 4 2 195.13 15.39
 -3 4 2 176.4 16.29
 -3 -4 -2 180.13 18.05
 3 -4 2 164.48 17.92
 -3 5 -2 199.71 19.67
 -3 5 -2 222.41 20.16
 -3 5 -2 199.47 15.68
 3 -5 -2 240.04 21.56
 -3 -5 2 150.1 30.84
 -3 -5 2 212.27 25.92
 3 -5 -2 230.85 21.11
 3 5 -2 216.16 17.84
 -3 -5 -2 176.88 21.97
 3 5 -2 228.09 24.7
 3 -5 2 197.12 20.45
 -3 -5 -2 240.68 21.9
 -3 5 2 203.41 20.38
 -3 5 2 197.95 15.16
 3 5 -2 202.21 17.09
 3 -5 2 218.65 20.53
 -3 -5 -2 167.02 23.73
 -3 -6 2 45.17 9.22
 3 -6 -2 48.08 10.17
 -3 -6 2 22.16 9.46
 3 -6 -2 29.46 8.34
 -3 -6 2 47.66 10.81
 -3 -6 2 15.32 7.35
 -3 6 -2 36.19 8.42
 -3 6 -2 34.77 7.98
 -3 -6 -2 16.96 8.22
 3 6 -2 35.64 6.37
 -3 6 2 40.79 8.78
 3 6 -2 36.31 6.87
 3 -6 2 36.45 8.65
 -3 6 2 47.24 9.21
 -3 -6 -2 38.99 10.58
 3 -6 2 30.58 7.22
 -3 -6 -2 24.15 9.26
 -3 -6 -2 32.08 7.95
 -3 -7 2 -2.33 3.73
 -3 -7 2 -3.3 6.31
 -3 -7 2 -1.79 4.03
 -3 7 -2 6 4.71
 3 -7 -2 8.59 5.38
 3 -7 -2 -1.62 4.38
 -3 -7 2 10.53 7.37
 -3 7 -2 4.53 3.16
 -3 7 2 1.88 3.73
 3 -7 2 -2.19 4.02
 -3 -7 -2 -3.46 3.78
 -3 7 2 1.12 4.19
 3 7 -2 -0.65 2.72
 -3 -7 -2 7.56 4.27
 3 7 -2 2.28 3.27
 -3 -7 -2 10.56 7.7
 -3 -7 -2 1.01 5.22
 3 -7 2 -1.57 3.91
 -3 -8 2 -1.11 6.93
 3 -8 -2 15.06 6.58
 -3 8 -2 4.01 5.03
 -3 8 -2 8.27 5.13
 -3 -8 2 11.78 6.24
 -3 8 2 10.91 5.2
 -3 -8 -2 1.17 3.58
 -3 -8 -2 9.41 6.42
 -3 -8 -2 8.12 5.5
 -3 8 2 5.95 4.72
 3 -8 2 11.81 5.35
 3 -9 -2 58.05 11.57
 -3 9 -2 50.26 9.69
 -3 -9 2 41.81 13.88
 -3 9 -2 46.36 11.23
 -3 -9 2 49.84 8.53
 -3 -9 2 45.71 13.95
 -3 9 2 54.37 11.72
 -3 -9 -2 45.22 8
 3 -9 2 53.01 11.8
 -3 -9 -2 22.89 10.34
 3 -10 -2 16.24 6.22
 -3 -10 2 20.07 8.83
 -3 -10 2 9.16 9.09
 -3 10 2 2.36 5.03
 3 -10 2 13.76 6.5
 -3 -10 -2 0.26 6.47
 -3 -11 2 -12.36 6.11
 3 -11 -2 -4.43 4.38
 -3 -11 -2 -1.88 8.41
 3 -11 2 16.46 6.39
 4 0 2 363.79 26.83
 -4 0 -2 350.2 29.72
 -4 0 -2 395.99 32.62
 4 0 -2 346.56 28.52
 -4 0 2 359.02 26.91
 -4 0 2 361.36 31.04
 -4 0 -2 333.26 26.02
 4 0 -2 323.43 32.58
 -4 0 2 292.16 28.92
 4 0 2 320.16 27.12
 -4 0 2 355.4 28.16
 4 -1 -2 122.4 12.88
 -4 1 -2 125.31 14.67
 -4 -1 2 133 15.36
 -4 -1 2 116.21 13.55
 -4 1 -2 130.66 14.37
 4 1 2 113.75 12.8
 4 1 2 74.89 16.7
 4 -1 -2 104.38 13.62
 -4 -1 2 116.33 13.05
 -4 1 -2 126.61 15.46
 4 1 2 125.64 13.21
 4 -1 -2 112.57 15.52
 4 -1 2 137.86 14.87
 -4 1 2 110.21 13.46
 4 -1 2 122.66 12.67
 4 -1 2 80.66 13.53
 -4 1 2 131.88 15.02
 -4 -1 -2 106.14 16.11
 -4 -1 -2 112.85 12.33
 -4 1 2 89.98 13.98
 -4 -1 -2 112.4 15.22
 -4 1 2 123.52 12.82
 4 1 -2 111.95 13.69
 -4 -1 -2 121.02 15.16
 4 1 -2 124.3 13.8
 -4 2 -2 16.32 5.9
 -4 -2 2 15.64 6.91
 -4 -2 2 19.14 7.03
 -4 2 -2 23.29 6.42
 -4 2 -2 30.67 7.68
 4 -2 -2 19.6 6.04
 4 2 2 25.22 5.95
 4 2 2 26.2 8.69
 4 -2 -2 27.74 6.35
 -4 -2 2 29.39 7.25
 4 -2 -2 30.32 8.36
 4 2 2 12.04 5.05
 -4 -2 -2 24.69 7.65
 4 2 -2 17.1 7.41
 -4 2 2 19.25 6.58
 4 -2 2 20.41 6.14
 4 -2 2 25.36 6.48
 4 -2 2 20.65 6.78
 4 2 -2 26.31 6.8
 -4 2 2 13.77 5.85
 4 2 -2 19.26 6.72
 -4 -2 -2 29.73 6.54
 -4 2 2 15.83 5.54
 -4 -2 -2 14.19 7.03
 4 3 2 363.74 30.71
 4 -3 -2 389.38 31.22
 -4 3 -2 389.7 28.68
 -4 3 -2 384.94 30.58
 -4 -3 2 262.77 34.06
 -4 -3 2 370.98 30.25
 -4 3 -2 348.58 29.01
 -4 -3 2 373.54 31.68
 4 -3 -2 391.29 28.36
 4 -3 -2 386.8 31.14
 4 3 2 338.46 26.33
 4 3 2 341.69 33.27
 -4 -3 -2 389.6 28.83
 4 3 -2 294.81 31.09
 4 -3 2 358.02 30.5
 4 3 -2 351.06 34.06
 4 3 -2 354.41 28.18
 -4 3 2 400.93 30.42
 4 -3 2 368.9 30.81
 -4 -3 -2 370.37 28.53
 -4 -3 -2 386.48 32.09
 -4 3 2 370.58 29.03
 -4 3 2 389.3 29.84
 -4 4 -2 79.52 11.31
 -4 -4 2 83.94 13.03
 -4 4 -2 92.22 11.83
 4 4 2 101.8 10.68
 -4 -4 2 98.88 13.9
 -4 -4 2 88.49 19.57
 4 -4 -2 91.07 13.53
 4 4 2 86.12 9.64
 -4 4 -2 78.02 12
 4 4 2 96.37 15.62
 4 -4 -2 80.64 12.72
 4 4 -2 97.09 12.97
 -4 -4 -2 116.6 15.45
 -4 4 2 111.59 12.75
 4 -4 2 91.56 19.2
 -4 4 2 109.84 13.7
 -4 -4 -2 68.55 18.86
 4 4 -2 107.08 11.9
 4 -4 2 64.5 12.6
 -4 4 2 110.63 12.54
 -4 -4 -2 96.74 12.58
 -4 5 -2 80.15 10.09
 -4 -5 2 70.09 18.41
 -4 5 -2 77.81 11.19
 -4 -5 2 85.71 13.16
 4 5 2 67.77 7.59
 4 5 2 76.05 7.91
 4 5 2 75.69 17.48
 4 -5 -2 89.88 13.02
 4 -5 -2 82.81 12.88
 -4 5 -2 87.02 12.51
 -4 -5 2 88.3 15.95
 -4 5 2 80.77 11.85
 -4 -5 -2 113.64 14.27
 4 -5 2 75.83 12.49
 -4 -5 -2 105.69 13.25
 4 -5 2 81 12.35
 -4 5 2 63.46 10.36
 4 5 -2 71.99 9.96
 -4 5 2 78.43 9.54
 4 5 -2 55.17 14.3
 4 5 -2 75.48 10.27
 4 -6 -2 8.8 4.34
 -4 -6 2 3.83 5.64
 -4 6 -2 2.04 2.78
 -4 6 -2 0.16 4.49
 -4 6 -2 11.34 5.03
 -4 -6 2 1.56 4.51
 4 -6 -2 9.66 4.89
 -4 -6 2 17.59 7.64
 -4 6 2 7.52 4.19
 -4 6 2 12.77 4.13
 4 -6 2 7.04 5.21
 4 6 -2 13.56 4.43
 -4 6 2 3.92 3.28
 4 6 -2 5.36 3.92
 -4 -6 -2 13.54 6.2
 -4 -6 -2 11.5 5.68
 -4 -6 -2 0.76 5.02
 -4 -6 -2 14.89 6.87
 -4 7 -2 54.33 10.51
 4 -7 -2 44.92 10.43
 4 -7 -2 26.67 8.23
 -4 -7 2 24.12 8.78
 -4 -7 2 39.25 12.67
 -4 7 -2 34.26 9.42
 -4 -7 2 30.94 10.35
 4 -7 2 36.08 9.28
 4 7 -2 36.25 6.16
 -4 -7 -2 24.39 8.11
 -4 -7 -2 30.09 9.38
 4 -7 2 45.65 11.41
 -4 7 2 50.96 11.72
 -4 7 2 47.02 9.11
 4 7 -2 46.86 6.37
 -4 -8 2 -5.5 3.83
 -4 8 -2 2.2 4.14
 -4 8 -2 -5.88 5.4
 4 -8 -2 10 6.3
 -4 -8 2 -0.15 6.31
 -4 -8 2 7.39 7.54
 -4 -8 -2 9.86 7.55
 -4 -8 -2 11.13 7.09
 -4 8 2 -3 3.85
 -4 8 2 -2.92 3.98
 -4 -8 -2 0.48 5.15
 4 -8 2 8.16 4.45
 4 -9 -2 -5.27 3.28
 -4 9 -2 5.03 5.79
 -4 -9 2 3.37 4.15
 -4 -9 2 2.02 6.23
 -4 -9 2 -0.06 8.98
 -4 9 -2 -1.65 3.81
 -4 -9 -2 4.16 4.84
 -4 -9 -2 -5.66 4.05
 -4 9 2 -3.94 4.26
 4 -9 2 8.99 4.91
 -4 -9 -2 2.16 7.88
 -4 9 2 -7.5 5.4
 -4 -10 2 3.07 8.2
 -4 -10 2 4.71 4.47
 -4 -10 2 -3.7 8.58
 -4 10 -2 13.38 7.13
 -4 10 -2 26.19 7.88
 -4 -10 -2 1.62 6.52
 -4 10 2 16.38 6.77
 -4 -10 -2 2.1 7.82
 4 -10 2 12.71 7.13
 -4 -10 -2 4.29 5.36
 5 0 2 412.01 30.56
 -5 0 -2 401.6 31.51
 5 0 -2 385.9 30.37
 -5 0 -2 394.79 33.67
 -5 0 -2 398.53 29.85
 -5 0 2 356.46 29.37
 -5 0 2 419.54 33.73
 -5 0 2 329.95 32.45
 -5 0 -2 386.98 33.11
 -5 0 2 386.72 31.22
 5 0 2 345.2 30.22
 5 0 -2 402.88 32.43
 5 0 -2 327.34 36.24
 5 1 2 -2.53 1.96
 5 1 2 2.38 2.93
 5 -1 -2 7.46 5.72
 -5 1 -2 1.5 2.95
 -5 -1 2 -1.66 2.99
 5 -1 -2 -1.66 3.66
 -5 -1 2 0.76 3.25
 -5 -1 2 2.03 3.06
 -5 -1 2 10.38 5.37
 5 -1 -2 3.17 2.55
 5 1 2 2.06 5.09
 -5 1 -2 -2.17 2.36
 -5 1 -2 2.79 3.86
 5 1 -2 10.12 5.28
 -5 -1 -2 3.14 3.28
 5 -1 2 6.95 4.03
 -5 -1 -2 2.83 3.41
 5 1 -2 4.46 3.37
 5 -1 2 9.62 4.02
 -5 1 2 6.77 3.79
 -5 1 2 9.2 5.26
 -5 1 2 8.93 4.62
 -5 1 2 4.06 2.4
 5 1 -2 6.78 3.88
 5 -1 2 -0.39 3.41
 -5 -1 -2 4.5 4.09
 -5 -1 -2 5.72 4.72
 -5 -2 2 201.59 19.5
 -5 -2 2 182.06 21.09
 5 -2 -2 192.21 18.26
 5 2 2 214.13 20.79
 -5 2 -2 221.27 20.47
 5 2 2 213.78 26.58
 5 2 2 191.96 18.04
 5 -2 -2 194.92 21.59
 -5 2 -2 198.3 20.75
 -5 2 -2 193.91 19.67
 -5 -2 -2 171.95 17.88
 5 2 -2 222.79 21.41
 5 -2 2 159.38 20.05
 -5 -2 -2 159.08 22.71
 -5 -2 -2 190.11 21.43
 -5 2 2 166.43 20.05
 -5 2 2 186.71 19.45
 5 2 -2 189.2 19.32
 -5 2 2 172.75 19.42
 -5 -2 -2 210.01 19.89
 5 -2 2 200.27 18.46
 -5 3 -2 223.51 21.48
 5 3 2 192.28 18.11
 5 -3 -2 237.51 22.84
 5 3 2 180.31 24.21
 -5 -3 2 237.27 21.74
 5 -3 -2 235.6 23.23
 -5 3 -2 213.63 19.61
 5 -3 -2 203.2 18.99
 -5 -3 2 196.32 22.48
 -5 3 -2 210.52 20.87
 5 3 2 127.07 25.56
 -5 -3 -2 158.9 24.59
 5 3 -2 203.47 24.72
 -5 3 2 198.88 20.07
 5 3 -2 239.92 20.71
 -5 3 2 233.4 21.7
 5 3 -2 143.67 23.61
 5 -3 2 208.98 21.65
 -5 -3 -2 197.63 19.18
 -5 3 2 218.1 22.05
 -5 -3 -2 214.04 20.31
 5 -3 2 182.34 21.35
 5 -3 2 166.66 18.48
 -5 -3 -2 206.88 22.94
 5 -4 -2 47.09 11.15
 -5 4 -2 44.58 9.86
 5 4 2 34.18 11.04
 5 -4 -2 37.89 10.11
 5 -4 -2 29.43 7.34
 -5 4 -2 37.4 9.46
 5 4 2 38.39 9.13
 -5 4 -2 34.37 9.74
 5 4 2 33.32 7.14
 -5 -4 2 20.98 9.59
 -5 -4 2 39.58 9.86
 -5 -4 2 43.7 9.97
 -5 4 2 31.62 8.33
 5 4 -2 17.17 9.25
 5 4 -2 25.24 8.31
 5 -4 2 22.9 8.11
 -5 4 2 24.77 7.18
 -5 4 2 37.97 9.34
 5 4 -2 32.71 8.05
 5 -4 2 31.96 8.94
 -5 -4 -2 26.39 11.18
 -5 -4 -2 37.9 9.98
 -5 -4 -2 31.56 7.94
 -5 5 -2 9.38 4.99
 5 5 2 -0.32 2.86
 5 5 2 4.06 2.73
 -5 -5 2 6.25 7.8
 -5 5 -2 5.79 3.6
 -5 5 -2 -2.64 3.4
 -5 -5 2 0.58 3.89
 -5 -5 2 6.84 5.55
 5 -5 -2 -2.51 4.12
 5 -5 -2 -3.03 3.58
 5 -5 2 5.48 4.95
 -5 5 2 -0.89 2.28
 -5 5 2 3.79 4.13
 -5 -5 -2 9.51 8.82
 5 5 -2 -2.36 2.81
 5 -5 2 11.54 4.47
 5 5 -2 1.96 4.82
 -5 -5 -2 2.98 4.46
 5 5 -2 9.45 5.29
 5 6 2 1.2 6.1
 -5 6 -2 -0.29 4.5
 -5 -6 2 -2.65 5.36
 -5 -6 2 1.09 4.23
 -5 -6 2 1.85 7.8
 5 -6 -2 -2.79 4.04
 5 -6 -2 4.93 4.22
 -5 6 -2 -1.19 2.76
 -5 -6 -2 8.13 4.42
 -5 6 2 -0.42 4.31
 -5 6 2 -4.68 2.15
 5 6 -2 6.29 6.65
 -5 -6 -2 -5.13 5.38
 5 6 -2 1.44 3.62
 -5 -6 -2 6.91 6.64
 5 -6 2 0.62 3.25
 -5 -7 2 166.11 20.72
 -5 7 -2 186.11 19.07
 -5 -7 2 177.97 26.83
 5 -7 -2 150.73 18.91
 -5 -7 2 158.9 19.91
 -5 7 -2 186.49 20.25
 -5 7 -2 157.77 13.61
 5 -7 2 141.17 19.62
 -5 -7 -2 123.41 27.72
 -5 -7 -2 191.32 20.67
 -5 -7 -2 195.88 20.66
 -5 7 2 186.52 19.91
 -5 7 2 172.68 13.81
 5 -7 2 171.48 20.46
 5 7 -2 154.07 14.71
 5 7 -2 143.08 13.91
 -5 7 2 185.21 19.38
 -5 8 -2 3.4 9.64
 5 -8 -2 19.77 7.46
 -5 -8 2 25.36 16.01
 -5 8 -2 15.52 6.04
 -5 -8 2 18.44 8.15
 -5 -8 2 13.11 6.96
 5 -8 2 18.81 7.08
 -5 -8 -2 6.23 5.7
 -5 -8 -2 17.23 7.84
 -5 8 2 24.76 7.34
 -5 -8 -2 13.54 10.38
 -5 8 2 8.07 6.81
 -5 -9 2 -11.27 6.43
 -5 -9 2 9.26 7.44
 -5 -9 2 1.4 6.17
 -5 9 -2 0.04 3.7
 5 -9 -2 5.6 5.28
 -5 -9 -2 3.35 7.86
 -5 9 2 10.2 4.74
 -5 9 2 6.18 6.59
 5 -9 2 -0.97 4.61
 -5 -9 -2 8.94 7.37
 -5 -9 -2 10.12 7.39
 -5 10 -2 4.89 8.39
 -5 10 -2 6.82 5.35
 -5 -10 2 -1.03 6.71
 -5 -10 2 1.2 8.22
 5 -10 -2 0.68 4.69
 -5 -10 2 -9.37 6.24
 -5 -10 -2 6.67 6.22
 -5 -10 -2 5.31 7.62
 -5 -10 -2 1.01 7.1
 5 -10 2 -5.59 5.03
 -5 10 2 -2.45 4.78
 -6 0 2 241.85 25.83
 -6 0 -2 234.53 25.21
 6 0 2 224.57 23.32
 -6 0 -2 261.94 24.48
 -6 0 -2 271.11 23.17
 6 0 -2 263.53 25.19
 -6 0 -2 260.44 26.59
 6 0 -2 265.75 23.85
 -6 0 2 258.59 23.11
 -6 0 2 264.73 24.82
 6 0 -2 219.05 30.01
 -6 0 2 221.24 25.51
 6 0 2 282.82 24.11
 6 1 2 243.23 22.92
 6 1 2 213.65 22.24
 -6 -1 2 241.63 22.15
 -6 -1 2 185.71 24.11
 6 -1 -2 241.12 24.11
 -6 1 -2 211.78 22.46
 6 1 2 168.14 27.29
 -6 -1 2 241.07 25.31
 -6 1 -2 237.48 24.55
 6 -1 -2 216.38 21.34
 -6 1 -2 257.55 24.88
 -6 -1 2 241.78 23.54
 6 -1 -2 200.01 25.95
 6 1 -2 240.99 23.21
 -6 -1 -2 206.13 23.89
 6 1 -2 237.46 22.77
 -6 1 2 236.61 24.98
 -6 -1 -2 254.17 23.85
 -6 -1 -2 234.91 21.5
 -6 1 2 245.7 23.58
 -6 -1 -2 237.99 25.67
 -6 1 2 214.36 24.31
 -6 1 2 213.07 20.9
 6 -1 2 274.9 24.83
 6 -1 2 237.2 21.77
 -6 2 -2 139.66 17.08
 6 2 2 139.53 22.96
 -6 -2 2 142.46 19.14
 6 -2 -2 159.87 18.61
 -6 -2 2 150.07 16.57
 6 -2 -2 143.18 19.85
 -6 2 -2 140.66 17.24
 6 2 2 155.19 16.64
 6 2 2 169.24 17.97
 -6 2 -2 135.32 18.2
 -6 -2 2 99.84 21.29
 6 -2 -2 130.63 15.51
 6 2 -2 125.15 16.27
 -6 -2 -2 140.44 18.58
 6 -2 2 167.62 18.76
 -6 -2 -2 127.33 15.01
 -6 -2 -2 147.24 17.2
 -6 2 2 129.41 16.57
 6 -2 2 119.65 15.07
 -6 -2 -2 147.35 21.03
 6 2 -2 83.03 21.21
 -6 2 2 92.48 18.39
 -6 2 2 163.58 19.25
 6 2 -2 161.4 18.66
 6 -2 2 123.48 18.64
 -6 3 -2 7.94 4.4
 6 3 2 18.44 9.73
 -6 3 -2 20.58 7.98
 6 3 2 14.79 8.35
 6 -3 -2 14.52 6.93
 6 -3 -2 7.87 5.28
 6 3 2 4.06 3.98
 6 -3 -2 17.35 5.74
 -6 -3 2 5.19 6.4
 -6 3 -2 15.19 7.54
 -6 -3 2 8.32 6.55
 -6 -3 2 5.81 4.25
 6 3 -2 10.13 9.11
 6 3 -2 14.79 9.18
 -6 -3 -2 9.15 4.83
 6 -3 2 17.61 7.78
 -6 -3 -2 16.88 7.38
 6 3 -2 16.69 6
 -6 3 2 11.14 5.21
 -6 -3 -2 4.98 5.05
 6 -3 2 17.08 6.87
 -6 3 2 14.89 6.53
 -6 -3 -2 0.29 5.51
 6 -3 2 7.01 4.99
 -6 3 2 22.34 6.23
 -6 -4 2 64.84 12.33
 6 4 2 57.86 13.8
 -6 4 -2 46.49 9.39
 6 -4 -2 32.86 9.59
 -6 -4 2 76.71 15.82
 6 -4 -2 38.63 9.4
 -6 4 -2 53.65 12.48
 -6 4 -2 95.49 13.9
 6 -4 -2 61.41 13.95
 6 4 2 52.77 9.72
 6 4 2 54.56 13.01
 6 4 -2 74.83 16.55
 6 -4 2 87.51 13.38
 -6 4 2 50.87 10.75
 -6 4 2 53.09 11.31
 -6 -4 -2 62.02 14.42
 -6 -4 -2 47.45 10.42
 6 -4 2 37.84 9.48
 -6 -4 -2 50.76 15.75
 6 4 -2 61.26 13.34
 -6 4 2 71.27 14.12
 6 4 -2 48.65 13.94
 6 -4 2 54.89 10.42
 -6 5 -2 104.83 15.17
 -6 -5 2 102.77 14.5
 -6 5 -2 113.97 14.26
 6 -5 -2 101.33 15.84
 6 5 2 110.14 20.82
 -6 -5 2 70.3 20.24
 6 5 2 81.22 10.85
 6 -5 -2 86.41 13.07
 6 5 2 117.77 20.7
 -6 5 -2 92.14 12.88
 -6 5 2 88.45 15.01
 6 -5 2 92.31 12.83
 6 5 -2 87.11 14.7
 -6 -5 -2 92.62 13.03
 6 -5 2 100.09 15.32
 -6 5 2 109.24 13.97
 6 5 -2 51.15 14.81
 -6 -5 -2 69.23 19.12
 6 -5 2 124.8 16.37
 -6 -5 -2 142.13 32.74
 -6 5 2 110.56 14.58
 6 5 -2 108.26 16.16
 6 6 2 11.27 3.84
 -6 -6 2 18.36 10.67
 -6 6 -2 1.49 3.53
 -6 -6 2 15.65 6.52
 -6 -6 2 -2.25 5.93
 -6 6 -2 -2.04 4.3
 -6 6 -2 2.18 5.55
 6 -6 -2 1.67 4.87
 6 6 2 3.86 3.69
 -6 6 2 19.93 8.02
 6 -6 2 5.33 5.93
 -6 -6 -2 -10.48 4.95
 6 6 -2 25.32 7.06
 -6 -6 -2 -5.93 7.9
 -6 6 2 9.33 4.91
 6 6 -2 13.82 5.88
 -6 -6 -2 7.11 4.22
 -6 6 2 2.74 5.05
 -6 7 -2 18.5 8.4
 -6 -7 2 16.69 6.99
 -6 -7 2 18.55 11.75
 -6 7 -2 16.94 5.66
 -6 -7 2 19.45 9.74
 6 -7 -2 17.76 8.13
 -6 7 -2 31.94 8.4
 -6 7 2 17.86 5.75
 -6 7 2 22.1 9.42
 6 7 -2 25.41 6.67
 -6 -7 -2 21.97 7.1
 6 -7 2 12.55 7.48
 -6 -7 -2 25.15 10.28
 -6 -7 -2 18.13 10.79
 -6 7 2 21.1 6.73
 -6 -8 2 7.52 8.98
 -6 -8 2 0.32 5.3
 -6 8 -2 9.37 8.94
 -6 -8 2 -1.58 7.46
 6 -8 -2 1.02 4.94
 -6 8 -2 -4.3 3.69
 -6 -8 -2 4.68 4.81
 -6 8 2 1.56 4.01
 -6 -8 -2 -8.57 7.53
 -6 -8 -2 -3.65 7.68
 -6 8 2 6 7.7
 6 -8 2 -4.09 5.99
 -6 9 -2 2.19 4.96
 -6 -9 2 14.38 10.46
 6 -9 -2 7.07 5.93
 -6 -9 2 3.6 6.92
 -6 -9 -2 15.12 6.83
 -6 9 2 1.65 6
 -6 -9 -2 -1.14 9.91
 6 -9 2 7.18 6.45
 -7 0 2 68.53 20.04
 -7 0 -2 98.66 12.98
 7 0 -2 108.7 15.4
 -7 0 -2 126.73 34.96
 7 0 2 97.28 22.83
 -7 0 2 80.85 17.73
 7 0 2 84.56 13.4
 -7 0 2 75.74 15.35
 -7 0 2 104.95 13.79
 7 0 -2 55.6 21.55
 7 0 -2 104.77 14.45
 -7 0 -2 109.56 16.04
 7 0 2 102.77 14.99
 -7 1 -2 21.21 9.29
 -7 -1 2 19.31 6.29
 7 -1 -2 21.91 10.63
 -7 -1 2 41.27 10.49
 7 1 2 33.68 8.69
 -7 -1 2 25.54 8.8
 7 -1 -2 23.66 8.53
 7 1 2 23.42 13.32
 7 -1 -2 36.71 11.61
 -7 1 -2 40.15 11.6
 -7 -1 2 48.68 12.01
 -7 1 -2 25.1 8.91
 7 1 2 23.41 7.44
 7 1 -2 40.51 9.86
 -7 1 2 28.51 8.76
 -7 1 2 53.18 12.31
 7 1 -2 52.02 11.64
 7 1 -2 37.13 12.02
 7 -1 2 26.36 8
 -7 -1 -2 30.92 8.26
 -7 -1 -2 6.85 6.3
 7 -1 2 26.59 8.26
 -7 -1 -2 23.31 9.16
 -7 2 -2 117.5 17.9
 -7 -2 2 119 14.72
 7 -2 -2 140.1 17.45
 7 -2 -2 87.54 17.89
 -7 2 -2 118.74 15.97
 -7 -2 2 78.49 18.2
 7 2 2 98.59 22.68
 -7 -2 2 112.85 18.05
 7 2 2 148.72 17.79
 7 -2 -2 102.49 14.26
 7 2 2 137.17 15.68
 -7 2 -2 115.1 16.1
 -7 -2 -2 107.03 17.95
 7 -2 2 114.12 15.8
 7 2 -2 115.44 17.12
 7 -2 2 106.32 21.41
 -7 2 2 131.84 17.96
 -7 -2 -2 129.3 18.83
 7 2 -2 101.85 15.16
 -7 2 2 72.99 15.52
 -7 -2 -2 115.54 14.15
 -7 2 2 110.48 16.23
 7 -2 2 136.82 15.36
 7 -3 -2 9.69 6.31
 -7 3 -2 26.8 9.32
 7 3 2 15 6.7
 -7 3 -2 24.98 9.14
 7 -3 -2 28.81 8.41
 7 3 2 10.67 7.85
 -7 -3 2 28.64 10.6
 -7 -3 2 22.38 7.27
 7 3 2 -3.26 9.4
 -7 3 -2 21.46 6.42
 -7 -3 2 10.48 7.17
 -7 3 2 33.29 9.71
 -7 -3 -2 25.95 10.04
 7 -3 2 10.7 6.46
 7 -3 2 13.65 4.96
 -7 3 2 15.63 7.88
 -7 -3 -2 1.9 7.51
 7 -3 2 8.48 7.9
 7 3 -2 18.4 10.76
 7 3 -2 29.18 10.59
 -7 -3 -2 14.96 5.9
 7 3 -2 27.49 7.86
 -7 3 2 24.52 8.59
 7 4 2 2.98 4.41
 -7 4 -2 10.73 4.95
 7 4 2 1.06 7.75
 -7 -4 2 7.25 7.38
 -7 4 -2 3.52 5.52
 -7 4 -2 3.04 6.16
 -7 -4 2 -8.47 5.63
 -7 -4 2 -0.83 3.5
 7 4 2 -5.32 12.03
 7 -4 2 8.39 5.32
 -7 4 2 16.33 7.46
 -7 -4 -2 -9.28 7.28
 -7 -4 -2 4.65 4.31
 7 4 -2 3.8 4.88
 -7 -4 -2 1.41 5.61
 -7 4 2 -1.88 5.84
 7 4 -2 15.94 10.17
 -7 4 2 -3.22 3.55
 -7 -5 2 202.24 21.77
 -7 5 -2 191.08 21.97
 7 5 2 206.56 21.25
 -7 5 -2 222.89 21.49
 7 -5 -2 228.74 25.07
 7 5 2 188.14 19.38
 -7 5 2 222.73 22.57
 -7 5 2 222.27 22.73
 7 -5 2 231.83 24.48
 -7 -5 -2 194.47 20.96
 7 5 -2 238.28 24.32
 -7 -5 -2 160.7 32.05
 7 5 -2 196.22 20.81
 -7 5 2 220.34 23.23
 7 6 2 2.04 4.65
 7 -6 -2 8.42 5.22
 -7 -6 2 -9.41 6.24
 7 6 2 -1.39 3.86
 -7 6 -2 -0.63 3.32
 -7 -6 2 2.28 3.55
 -7 6 -2 -7.15 4.49
 7 6 -2 -4.09 5.78
 -7 6 2 2.72 5.41
 -7 6 2 0.41 4.35
 7 6 -2 -4.56 3.87
 -7 -6 -2 -0.57 6.08
 -7 6 2 11.55 6.78
 -7 -6 -2 5.9 4.71
 7 -6 2 1.23 5.07
 -7 -7 2 -2.06 4.12
 -7 7 -2 3.79 4.62
 -7 -7 2 14.77 9.49
 -7 7 -2 -4.71 4.29
 7 7 -2 5.29 5.27
 -7 7 2 4.04 3.75
 -7 -7 -2 -2.47 3.98
 -7 7 2 9.97 4.93
 7 -7 2 2.96 5.78
 7 7 -2 -4 4.91
 -7 -7 -2 -4.69 7.98
 7 -8 -2 0.15 6.52
 -7 -8 2 15.24 10.49
 -7 8 -2 6.57 4.51
 -7 -8 2 12.2 7.06
 -7 8 -2 3.09 5.3
 -7 8 2 19.66 6.58
 -7 -8 -2 6.53 4.76
 -7 8 2 3.95 4.6
 -7 -8 -2 -1.88 6.2
 7 -8 2 10.83 6.01
 7 -9 -2 27.28 9.62
 -7 9 -2 25.82 8.76
 -7 -9 2 39.28 11.16
 -7 -9 2 20.05 11.9
 7 -9 2 41.12 10.93
 -7 -9 -2 21.28 13.22
 -7 9 2 17.6 7.44
 8 0 -2 50.94 11.47
 -8 0 2 51.65 10.73
 8 0 2 27 9.2
 8 0 2 54.81 12.74
 -8 0 -2 40.02 10.3
 -8 0 -2 43.09 17.85
 -8 0 -2 34.29 8.1
 8 0 -2 55.25 12.65
 -8 0 2 38.13 10.15
 8 0 2 15.52 14.13
 -8 0 2 51.62 21.8
 -8 1 -2 17 8.41
 -8 -1 2 6.17 6.8
 -8 1 -2 10.36 5.55
 8 1 2 -1.99 11.36
 8 1 2 11.57 6.48
 8 1 2 12.73 6.88
 -8 -1 2 12.87 6.64
 8 -1 -2 13.74 7.23
 8 1 -2 12.76 6.88
 8 1 -2 32.04 9.24
 -8 -1 -2 2.32 6.22
 -8 1 2 15.66 8.64
 8 -1 2 3.37 5.68
 -8 -1 -2 15.46 5.46
 8 -1 2 12.22 7.16
 -8 1 2 8.14 4.91
 -8 2 -2 229.75 26.16
 8 2 2 181.16 25.19
 -8 -2 2 199.49 20.67
 8 -2 -2 209.81 24.42
 -8 -2 2 179.79 24.25
 8 2 2 203.21 22.56
 -8 2 -2 204.3 22.26
 -8 -2 -2 171.63 19.56
 8 -2 2 213.83 22.7
 8 2 -2 205.19 24.05
 -8 2 2 180.73 23.32
 -8 2 2 187.82 22.8
 -8 -2 -2 202.12 25.07
 8 2 -2 218.77 23.38
 -8 3 -2 56.27 12.17
 -8 -3 2 46.57 12.88
 8 3 2 88.37 16.96
 8 -3 -2 60.5 14.1
 -8 -3 2 54.7 11.63
 -8 3 -2 81.6 16.44
 8 3 2 63.46 13.21
 8 -3 2 74.48 14.6
 8 3 -2 76.51 14.78
 -8 3 2 66.19 14.69
 -8 -3 -2 66.01 12.56
 -8 -3 -2 45.94 13.33
 -8 3 2 95.91 14.09
 8 3 -2 105.93 19.36
 -8 4 -2 7.24 7.89
 8 -4 -2 30.8 10.15
 -8 4 -2 25 8.14
 8 4 2 8.14 10.58
 -8 -4 2 17.23 7.04
 8 4 2 25.68 8.02
 -8 -4 2 -4.7 7.08
 8 -4 2 19.35 7.88
 8 4 -2 8.67 6.99
 -8 4 2 23.92 10.35
 -8 -4 -2 11.72 5.51
 -8 4 2 16.4 5.95
 -8 -4 -2 19.6 10.29
 8 -5 -2 16.93 8.48
 8 5 2 11.65 6.01
 -8 5 -2 15.5 7.19
 -8 -5 2 11.96 10.62
 -8 5 -2 10.73 7.52
 -8 -5 2 22.7 8.08
 8 5 2 21.5 8.53
 8 5 -2 28.01 10.91
 8 -5 2 30.18 10.61
 -8 -5 -2 13.33 5.88
 -8 5 2 9.1 5.43
 -8 5 2 13.54 8.8
 8 5 -2 30.49 7.95
 -8 -5 -2 14.23 10.68
 8 -6 -2 12.83 7.43
 8 6 2 -0.12 5.75
 -8 6 -2 -4.75 6.28
 8 6 2 -6.83 4.57
 -8 6 -2 3.75 4.37
 -8 -6 2 -0.46 7.24
 -8 -6 2 4.46 4.54
 8 6 -2 -3.92 5.6
 8 -6 2 7.05 6.93
 -8 -6 -2 4.83 4.64
 -8 6 2 2.02 6.04
 -8 6 2 -2.7 3.87
 -8 -6 -2 1.87 8.23
 -8 -7 2 11.05 10.57
 -8 7 -2 8.81 7.15
 8 -7 -2 2.47 5.57
 -8 7 2 -2.76 6
 8 -7 2 13.25 6.97
 8 7 -2 14.83 6.44
 -8 -7 -2 10.99 5.89
 -8 7 2 15.17 6.06
 8 7 -2 16.32 7.22
 8 -8 -2 17.14 7.52
 -8 8 -2 7.77 7.03
 -8 -8 2 0.49 6.67
 -8 8 -2 11.06 7.11
 -8 8 2 11.72 7.34
 -8 8 2 19.41 6.57
 -8 -8 -2 0.42 4.47
 -8 -8 -2 11.93 8.48
 8 -8 2 11.69 8.24
 9 0 -2 29.58 9.7
 -9 0 -2 30.27 9.65
 9 0 2 41.17 10.6
 -9 0 2 41.94 10.09
 -9 0 2 31.83 9.48
 9 1 2 21.25 7.81
 -9 -1 2 6.95 5.23
 -9 -1 2 4.93 5.66
 -9 1 -2 4.42 4.99
 9 -1 -2 12.49 7.2
 -9 1 2 12.32 6.28
 9 1 -2 25.08 8.26
 -9 -1 -2 4.52 4.63
 9 -1 2 12.81 6.76
 -9 -1 -2 21.1 7.13
 -9 -2 2 -3.16 3.96
 9 -2 -2 19.3 9.33
 9 2 2 10.7 7.37
 -9 -2 2 8.68 5.08
 -9 2 -2 1.86 5.49
 9 2 2 17.63 8.4
 9 -2 2 9.67 5.99
 -9 2 2 7.83 4.36
 -9 -2 -2 9.59 6.05
 -9 -2 -2 0.83 3.44
 9 2 -2 14.39 6.54
 -9 -3 2 57.53 11.98
 -9 3 -2 57.72 12.35
 -9 -3 2 32.44 12.08
 9 3 2 44.7 11.97
 9 3 2 32.93 14.07
 -9 -3 -2 53.77 13.95
 -9 3 2 67.3 13.8
 9 3 -2 55.02 13.31
 -9 -3 -2 53.4 11.01
 -9 -4 2 20.56 7.06
 -9 -4 2 18.02 10.29
 -9 4 -2 43.78 9.35
 9 4 2 11.98 13.77
 9 -4 -2 16.19 9.29
 9 4 2 41.38 10.9
 9 -4 2 25.31 10.19
 -9 -4 -2 23.64 7.4
 -9 4 2 29.03 8.28
 9 4 -2 31.46 15.59
 9 4 -2 15.49 8.88
 -9 -4 -2 28.34 11.01
 -9 -5 2 21.09 10.39
 -9 -5 2 18.36 6.82
 -9 5 -2 21.3 7.27
 9 -5 -2 12.73 8.81
 9 5 2 26.23 8.67
 9 5 2 21.35 10.6
 -9 5 2 8.59 5.62
 9 5 -2 9.33 8.84
 -9 -5 -2 14.28 7.08
 -9 -5 -2 33.96 12.29
 9 -5 2 15.4 9.48
 9 5 -2 17.5 11.42
 -9 -6 2 16.01 6.79
 9 -6 -2 17 9.63
 9 6 2 16.87 7.04
 -9 -6 2 14.06 10.62
 9 6 2 22 8.21
 -9 -6 -2 11.62 9.37
 -9 6 2 4.3 5.46
 -9 -6 -2 10.66 6.11
 9 6 -2 1.67 6.18
 9 -6 2 13.55 8.45
 9 -7 -2 44.63 13.34
 -9 7 -2 49.62 10.46
 -9 -7 2 46.6 11.77
 -9 7 2 52.33 11.5
 9 -7 2 32.78 11.65
 -9 -7 -2 44 10.68
 -9 -7 -2 46.43 15.73
 9 7 -2 28.5 10.63
 9 7 -2 48.24 11.74
 10 0 -2 148.62 21.63
 -10 0 2 162.13 21.65
 -10 0 -2 181.08 21.79
 10 1 2 6.23 6.55
 -10 -1 2 -1.57 3.5
 10 -1 -2 3.49 5.97
 -10 -1 2 4.67 5.4
 -10 1 2 5.12 5.22
 -10 -1 -2 2.67 3.67
 -10 -1 -2 9.9 6.72
 10 -1 2 4.1 5.65
 -10 -2 2 3.06 5.7
 -10 -2 2 8.14 4.95
 -10 2 -2 11.35 6.1
 10 -2 -2 12.84 7.92
 10 2 2 18.1 8.65
 10 2 -2 1.99 7.57
 -10 -2 -2 11.26 6.13
 10 -2 2 16.46 8.2
 -10 -2 -2 8.5 7.34
 -10 2 2 8.17 5.72
 -10 -3 2 6.45 6.44
 10 -3 -2 6.05 6.41
 -10 -3 2 3.67 4.32
 10 3 2 -6.26 6.17
 -10 3 -2 5.69 4.62
 -10 3 2 7.89 11.55
 -10 -3 -2 3.85 4.44
 10 -3 2 -4.6 4.83
 -10 -3 -2 -3.86 4.55
 10 3 -2 -6.76 6.62
 10 4 2 26.4 9.68
 10 -4 -2 22.22 11.14
 -10 -4 2 15.08 6.69
 -10 4 -2 18.06 6.93
 -10 -4 2 15.77 9.95
 -10 -4 -2 32.65 11.26
 -10 4 2 29.75 8.7
 10 -4 2 21.97 9.11
 -10 -4 -2 30.3 8.51
 10 4 -2 25.22 10.34
 10 5 2 3.49 11.06
 -10 -5 2 15.45 9.6
 10 5 2 16.41 8.71
 -10 5 -2 3.44 5.18
 -10 -5 2 2.06 4.93
 10 -5 -2 15.88 8.65
 -10 -5 -2 -2.25 6.95
 10 5 -2 10.01 7.75
 -10 5 2 11.14 6.17
 -10 -5 -2 8.41 5.07
 10 -5 2 4.77 6.65
 11 0 2 -0.96 6.37
 -11 0 2 7.58 5.82
 -11 0 -2 0.88 4.38
 11 0 -2 -0.64 6.04
 11 1 2 0.89 6.49
 11 -1 -2 8.09 7.35
 -11 -1 2 -3.43 4.34
 -11 1 -2 7.28 5.75
 -11 -1 2 3.61 3.51
 11 1 -2 5.88 7.1
 11 -1 2 10.93 7.39
 -11 1 2 1.92 4.66
 -11 -1 -2 11.29 8.13
 -11 2 -2 7.34 7.1
 11 -2 -2 -3.06 6.5
 11 2 2 11.01 9.02
 -11 -2 2 4.17 5.23
 -11 -2 2 7.77 7.79
 11 2 -2 7.85 9.25
 -11 -2 -2 8.14 5.54
 -11 -2 -2 19.53 8.61
 11 -2 2 6.59 7.77
 -11 2 2 5.21 5.79
 -11 -3 2 36.28 9.02
 11 3 2 21.34 12.22
 11 -3 -2 13.57 10.37
 -11 -3 2 17.13 9.31
 -11 3 -2 28.24 8.48
 -11 3 2 16.19 7
 11 3 -2 10.13 9.41
 11 -3 2 12.93 8.11
 -11 -3 -2 16.2 7.99
 -11 -3 -2 14.6 9.57
 0 -1 -3 1.01 0.84
 0 -1 -3 0.47 0.51
 0 -1 3 0.15 0.71
 0 -1 3 -0.08 0.63
 0 1 3 0.32 0.83
 0 1 -3 -0.41 0.54
 0 1 -3 0.06 0.78
 0 2 3 58.89 7.1
 0 -2 3 57.46 6.67
 0 -2 3 50.37 6.41
 0 2 -3 60.36 5.41
 0 -2 3 64.55 6.08
 0 -2 -3 56.11 4.77
 0 -2 -3 60.7 6.91
 0 -2 -3 52.32 5.53
 0 2 -3 57.81 6.62
 0 -3 -3 -0.92 1.01
 0 3 -3 1.8 2.07
 0 -3 3 2.68 2.2
 0 3 3 -0.91 1.53
 0 3 -3 0.87 1.09
 0 -3 3 -0.25 1.52
 0 -3 -3 0.27 1.34
 0 -3 -3 1.25 1.33
 0 4 -3 40.09 7.77
 0 -4 -3 43.49 5.94
 0 -4 3 35.03 7.65
 0 4 3 49.38 10.01
 0 -4 -3 34.42 7.39
 0 5 3 2.63 3.07
 0 -5 3 -1.8 2.51
 0 5 -3 -0.29 2.66
 0 -5 -3 -1.82 2.16
 0 -5 -3 -1.42 1.81
 0 -6 3 -0.15 2.33
 0 6 3 5.46 4.27
 0 -6 -3 4.75 3.28
 0 -6 -3 0.1 2.69
 0 -6 3 7.48 4.4
 0 -7 3 -3.01 2.59
 0 7 -3 -3.56 2.88
 0 -7 -3 -3.33 3.18
 0 -7 3 -3.69 4.85
 0 -7 -3 0.73 3.05
 0 -8 3 19.37 9.37
 0 -8 -3 -1.04 4.19
 0 -8 3 5.72 4.48
 0 -8 3 7.14 5.39
 0 8 -3 14.65 4.83
 0 -9 -3 4.4 4.27
 0 -9 3 8.19 5.18
 0 -9 -3 3.95 5.26
 0 -9 3 8.11 6.46
 0 -10 3 14.46 9.25
 0 -10 3 27.59 8.42
 0 -10 -3 15.63 9.48
 0 -10 -3 19.66 7.16
 0 -11 -3 -4.82 5.88
 0 -11 -3 -4 5.17
 0 -11 3 -4.32 4.93
 0 -11 3 -5.65 4.61
 -1 0 3 -0.73 0.41
 -1 0 3 -0.33 0.99
 -1 0 3 0.1 0.74
 -1 0 -3 -0.48 0.6
 1 0 3 -0.34 0.61
 1 0 -3 0.19 0.6
 1 0 3 0.35 0.44
 1 0 -3 -0.01 0.92
 -1 0 -3 -0.52 0.57
 1 0 3 0.32 0.75
 1 -1 -3 3.94 1.97
 -1 -1 3 6.37 3.01
 -1 1 -3 6.11 1.62
 1 -1 -3 3.39 1.66
 -1 -1 3 2.21 2.17
 1 -1 3 8.72 2.31
 1 1 -3 4.35 2.14
 -1 1 3 1.11 1.22
 -1 -1 -3 4.14 1.3
 -1 -1 -3 1.29 1.51
 -1 -1 -3 4.5 1.55
 -1 1 3 6.5 2.32
 1 1 -3 0.21 1.56
 -1 1 3 3.75 1.78
 1 -1 3 6.21 2.42
 -1 -2 3 16.1 4.64
 1 -2 -3 7.76 2.41
 -1 2 -3 6.19 3.06
 -1 -2 3 14.01 4.99
 1 -2 -3 10.72 3.6
 -1 -2 3 12.54 3.51
 1 -2 -3 14.29 3.53
 1 2 3 13.1 4.34
 -1 2 -3 13.57 3.52
 -1 -2 -3 9.59 2.15
 1 -2 3 11.11 3.26
 -1 -2 -3 9.74 2.18
 1 2 -3 11.87 3.92
 1 2 -3 9.93 3.42
 -1 2 3 12.17 3
 -1 -2 -3 13.11 3.93
 -1 2 3 10.7 2.56
 1 2 -3 17.06 4.35
 -1 -2 -3 17.67 5.21
 1 -2 3 13.03 3.9
 -1 2 3 15.53 4.07
 -1 3 -3 18.97 5
 -1 -3 3 8.27 3.12
 -1 -3 3 11.15 4.33
 -1 3 -3 11.87 3.74
 1 -3 -3 17.46 4.99
 -1 -3 3 9.36 4.12
 1 -3 -3 10.22 3.49
 1 -3 3 13.52 3.94
 1 3 -3 9 3.32
 -1 -3 -3 8.52 3.6
 1 -3 3 16.18 4.74
 -1 -3 -3 12.28 3
 -1 3 3 19.81 5.96
 1 3 -3 17.07 4.31
 -1 -3 -3 12.32 5.07
 1 -4 -3 17 5.02
 -1 -4 3 13.2 5.29
 -1 -4 3 30.82 7.57
 -1 -4 3 21.75 4.74
 1 -4 -3 20.96 5.71
 -1 -4 3 20.31 6.6
 -1 4 -3 19.7 5.75
 -1 4 -3 34.12 7
 1 -4 3 30.84 7.51
 -1 4 3 20.83 3.99
 -1 -4 -3 28.25 5.42
 -1 -4 -3 26.01 6.97
 1 4 -3 20.01 5.1
 1 -4 3 21.89 6.18
 -1 4 3 27.78 7.63
 -1 -4 -3 20.8 7.32
 -1 5 -3 24.98 7.4
 -1 -5 3 46.67 11.12
 1 -5 -3 33.2 7.56
 -1 -5 3 28.22 7.92
 -1 5 -3 37.3 7.63
 -1 -5 3 34.73 7.67
 1 -5 -3 37.03 7.52
 -1 -5 3 29.67 5.52
 -1 5 3 23.95 4.59
 -1 -5 -3 35.43 5.66
 -1 -5 -3 17.85 7.29
 -1 5 3 41.81 9.59
 1 -5 3 23.83 7.03
 -1 -5 -3 34.31 7.97
 -1 -5 -3 29.52 6.26
 1 5 -3 36.6 7.03
 1 -5 3 38.35 9.06
 -1 6 -3 0.45 3.01
 -1 -6 3 5.04 2.38
 -1 -6 3 1.68 3.93
 1 -6 -3 4.71 3.21
 -1 6 -3 0.26 3.02
 -1 -6 3 5.63 3.35
 1 -6 -3 3.33 3.03
 -1 -6 3 1.36 3.37
 -1 6 3 11.41 4.84
 -1 -6 -3 7.86 3.34
 -1 -6 -3 7.49 4.27
 -1 -6 -3 5.3 2.55
 1 -6 3 2.77 3.69
 -1 -6 -3 1.84 4.86
 1 6 -3 5.14 3.09
 1 -6 3 8.5 4.12
 -1 -7 3 33.65 11.01
 1 -7 -3 23.03 6.69
 1 -7 -3 32.93 8.7
 -1 -7 3 18.2 8.92
 -1 -7 3 22.25 7.57
 1 7 -3 26.07 5.69
 1 -7 3 30.68 8.2
 -1 7 3 21.39 7.69
 -1 -7 -3 20.92 7.52
 1 -7 3 24.57 7.78
 -1 -7 -3 26.55 6.97
 -1 -7 -3 31.02 12.09
 -1 -8 3 0.62 3.56
 1 -8 -3 1.65 3.25
 -1 -8 3 -1.23 3.46
 1 -8 3 7.95 5.82
 -1 8 3 -1.14 3.18
 -1 -8 -3 -0.51 5.52
 1 -8 3 -0.06 3.44
 -1 -8 -3 -1.8 4.12
 1 8 -3 3.39 3.36
 -1 -9 3 -1.07 3.36
 1 -9 -3 9.72 5.36
 -1 9 -3 4.53 3.87
 -1 -9 3 1.65 4.35
 -1 -9 -3 5.23 4.59
 1 -9 3 -4.19 4.27
 -1 -9 -3 3.49 4.78
 1 -10 -3 9.06 7.05
 -1 -10 3 6.13 5.69
 1 -10 -3 -3.35 4.02
 -1 -10 3 -1.61 5.53
 -1 -10 -3 2.73 5.76
 -1 -10 -3 8.63 5.55
 1 -10 3 -0.04 3.73
 1 -10 3 2.12 4.36
 1 -11 -3 14.19 7.1
 -1 -11 3 6.45 7.48
 1 -11 -3 5.91 4.76
 -1 -11 3 -5.54 5.4
 -1 -11 -3 16.27 5.75
 1 -11 3 -1.83 6.18
 -1 -11 -3 -6.86 5.03
 2 0 3 -0.06 1.24
 2 0 -3 0.28 1.08
 2 0 -3 3.5 2.55
 2 0 3 1.33 1.11
 2 0 -3 -0.21 1.48
 -2 0 3 2 1.72
 -2 0 -3 1.03 1.19
 2 0 3 -0.48 1.7
 -2 0 -3 -0.47 1.21
 -2 0 3 -0.34 1.83
 -2 0 -3 -1.81 1.01
 -2 0 3 1.08 1.5
 2 0 -3 -0.04 1.77
 -2 0 3 0.71 1.23
 2 -1 -3 73.69 7.83
 -2 -1 3 98.73 10.59
 2 -1 -3 87.97 10.17
 2 1 3 84.13 7.89
 2 -1 -3 88.05 9.84
 2 1 3 97.5 9
 2 1 3 80.15 11.31
 -2 -1 3 58.87 13.34
 -2 1 -3 74.97 9.04
 -2 1 -3 96.49 8.84
 2 -1 -3 79.89 9.33
 -2 -1 3 101.18 10.22
 -2 1 3 85.59 9.78
 2 -1 3 79.95 9.35
 -2 -1 -3 73.52 8.08
 2 -1 3 75.65 9.27
 2 1 -3 76.83 10.23
 -2 -1 -3 72.26 11.41
 2 1 -3 88.15 9.45
 -2 1 3 80.62 8.89
 -2 1 3 78.17 9.71
 -2 1 3 84.56 8.37
 2 1 -3 83.55 9.71
 -2 -1 -3 81.14 7.9
 2 -2 -3 28.58 6.06
 2 2 3 24.03 3.62
 2 -2 -3 28.28 6.87
 2 2 3 33.32 8.12
 -2 -2 3 20.86 6.52
 -2 -2 3 15.53 4.79
 2 -2 -3 23.98 5.53
 -2 2 -3 24.04 6.2
 2 2 3 23.72 4.6
 -2 -2 3 25.92 8.07
 -2 2 -3 25.53 5.04
 2 2 -3 22.5 6.82
 -2 2 3 25.3 5.6
 2 2 -3 13.87 5.44
 -2 -2 -3 26.77 5.47
 2 -2 3 25.14 6.2
 -2 -2 -3 24.67 4.72
 -2 2 3 28.06 6.26
 -2 2 3 30.02 5.83
 2 2 -3 23.39 6.58
 -2 -2 -3 20.28 7.22
 2 -2 3 29.96 6.05
 2 -3 -3 -0.83 2.02
 -2 3 -3 8.62 3.41
 2 -3 -3 5.26 2.32
 2 3 3 15.35 5.79
 -2 3 -3 3.68 3.19
 -2 -3 3 5.66 4.49
 -2 -3 3 0.89 2.9
 2 -3 -3 5 3.1
 -2 -3 3 -0.63 3.29
 -2 3 3 6.03 3.58
 2 3 -3 8.17 3.61
 2 -3 3 3.81 2.43
 2 3 -3 7.7 3.83
 2 3 -3 4.38 3.57
 -2 3 3 4.6 2.09
 2 -3 3 3.03 2.72
 -2 -3 -3 1.09 2.33
 -2 4 -3 3.36 2.05
 2 -4 -3 7.03 3.8
 -2 -4 3 15.52 6.68
 -2 4 -3 -2.03 3.06
 -2 -4 3 7.4 3.88
 -2 -4 3 3.37 3.79
 2 -4 -3 13.68 4.74
 -2 4 -3 2.85 3.23
 2 -4 3 6.84 3.21
 -2 4 3 6.86 2.36
 2 -4 3 15.56 5.66
 -2 -4 -3 6.43 6.02
 2 4 -3 7.68 2.99
 -2 -4 -3 8.82 4.19
 -2 4 3 5.33 3.62
 -2 4 3 8.15 3.37
 -2 -4 -3 4.06 3.25
 -2 -5 3 8.52 5.57
 -2 -5 3 10.98 4.36
 -2 5 -3 6.84 3.97
 -2 -5 3 3.58 3.24
 2 -5 -3 5.31 3.5
 2 -5 -3 16.36 5.55
 -2 5 -3 9.45 5.43
 -2 -5 3 4.54 4.64
 -2 -5 -3 8.8 4.38
 -2 -5 -3 1.01 4.65
 -2 5 3 7.62 4.84
 2 -5 3 1.51 3.23
 2 5 -3 8.45 3.23
 2 -5 3 8.28 4.54
 -2 5 3 9.32 3.62
 -2 -5 -3 6.75 3.58
 -2 -5 -3 10.58 4.44
 -2 6 -3 -2.29 3.96
 -2 6 -3 -2.93 1.99
 2 -6 -3 -1.46 2.48
 -2 -6 3 -2.6 2.44
 -2 -6 3 7.81 6.06
 2 -6 -3 4.53 3.07
 -2 -6 3 3.37 3.03
 -2 -6 -3 7.39 4.32
 2 -6 3 5.97 5.1
 -2 6 3 6.53 2.73
 2 6 -3 1.1 2.73
 2 -6 3 4.83 4.12
 -2 -6 -3 8.03 3.63
 -2 -6 -3 -3.94 3.03
 -2 -6 -3 0.74 2.95
 -2 6 3 -1.29 2.22
 2 -7 -3 48.4 9.93
 -2 -7 3 35.01 12.76
 -2 -7 3 49.31 11.36
 -2 7 -3 37.14 8.45
 2 -7 -3 31.12 8.52
 -2 7 -3 36.64 9.69
 -2 -7 3 46.55 6.72
 -2 -7 -3 40.18 9.84
 -2 -7 -3 38.71 7.2
 2 -7 3 35.19 11.38
 2 -7 3 36.8 9.59
 -2 -7 -3 42.75 12.18
 2 7 -3 47.98 6.93
 -2 -7 -3 21.49 7.86
 -2 7 3 42.59 6.43
 -2 7 3 33.9 9.16
 2 7 -3 38.75 6.74
 2 -8 -3 13.57 5.87
 -2 -8 3 7.36 6.1
 -2 8 -3 10.09 5.39
 -2 -8 3 9.49 9.56
 -2 8 -3 7.72 4.81
 -2 -8 3 16.33 4.04
 -2 8 3 23.67 8.19
 2 -8 3 8.12 6.46
 -2 -8 -3 17.12 4.14
 -2 -8 -3 17.88 8.24
 2 -8 3 10.65 5.48
 -2 9 -3 9.61 5.1
 -2 -9 3 6.84 6.29
 2 -9 -3 5.89 4.73
 -2 -9 3 11.19 6.66
 -2 -9 -3 5.2 6.36
 -2 9 3 8.97 5.72
 -2 -9 -3 6.77 6.49
 2 -9 3 13.88 4.92
 -2 -10 3 4.72 5.15
 2 -10 -3 7.99 5.4
 -2 -10 3 4.5 6.25
 2 -10 3 4.43 4.51
 -2 -10 -3 17.39 7.36
 -2 -10 -3 5.58 6.9
 -2 -11 3 4.65 7.19
 2 -11 -3 -2.53 3.84
 -2 -11 3 -8.1 5.17
 -2 -11 -3 4.4 6.37
 2 -11 3 14.92 6.44
 -2 -11 -3 -4.29 5.58
 2 -11 3 4.86 5.93
 -3 0 3 -1.8 1.73
 3 0 3 3.17 3.1
 -3 0 3 0.89 2.19
 -3 0 -3 2.92 2.83
 -3 0 -3 -0.26 2.34
 -3 0 -3 1.99 1.94
 3 0 -3 6.15 2.93
 3 0 -3 0.45 2.88
 3 0 3 3.11 2.03
 3 0 -3 4.8 2.32
 -3 0 3 3.19 2.31
 -3 0 3 5.65 3.54
 3 -1 -3 6.01 2.53
 -3 1 -3 11.93 4.25
 3 1 3 12.8 4.26
 -3 1 -3 13.66 4.65
 -3 -1 3 1.88 2.44
 -3 -1 3 3.65 5.68
 3 -1 -3 5.24 3.59
 3 1 3 15.08 6.8
 3 1 3 6.54 2.96
 3 -1 -3 9.66 4.07
 -3 -1 3 11.78 4.64
 3 -1 -3 6.34 4.03
 -3 1 3 6.45 2.98
 3 1 -3 12.98 4.64
 -3 -1 -3 7.79 3.04
 -3 1 3 7.51 3.68
 -3 -1 -3 12.76 4
 3 1 -3 8.66 5.29
 -3 -1 -3 1.69 3.14
 3 -1 3 3.31 2.5
 -3 1 3 11.03 3.84
 3 1 -3 -2.37 2.99
 3 -1 3 12.01 4.45
 -3 1 3 16.39 5.88
 3 1 -3 6.42 3.55
 3 -1 3 12.04 3.97
 3 -2 -3 75.05 8.71
 -3 -2 3 57.99 9.73
 3 -2 -3 84.08 10.75
 -3 2 -3 65.64 8.42
 -3 -2 3 74.64 16.46
 3 -2 -3 70.3 10.19
 -3 -2 3 68.87 10.04
 -3 2 -3 85.54 10.44
 3 2 3 57.4 7.46
 3 2 3 90.87 12.98
 3 2 3 70.49 9.83
 -3 2 3 87.44 11.14
 -3 -2 -3 47.07 13.56
 3 2 -3 85.69 12.78
 3 2 -3 49.03 12.4
 -3 2 3 72.68 10.14
 3 -2 3 76.92 10.34
 3 2 -3 68.94 9.43
 -3 -2 -3 71.71 8.8
 3 -2 3 70.07 10.04
 -3 2 3 77.31 9.62
 -3 -2 -3 81.23 8.94
 3 -3 -3 2.76 3.12
 -3 -3 3 9.68 4.86
 3 3 3 6.95 2.78
 -3 -3 3 0.53 3.67
 -3 3 -3 15.23 6.71
 3 3 3 10.24 5.25
 3 -3 -3 4.86 3.8
 -3 -3 3 7.69 5.38
 -3 3 -3 7.02 3.42
 3 3 -3 3.62 3.14
 -3 3 3 5.37 3.22
 3 3 -3 7.46 3.79
 -3 -3 -3 9.35 3.78
 -3 3 3 8.47 3.55
 -3 -3 -3 12.81 7.28
 3 3 -3 2.75 3.86
 -3 3 3 4.19 3.44
 -3 -3 -3 5.81 3.45
 3 -3 3 8.97 4.03
 3 -3 3 4.27 3.38
 3 4 3 86.33 16.35
 -3 -4 3 55.78 15.08
 -3 -4 3 48.34 12.86
 -3 4 -3 84.87 11.35
 -3 4 -3 75.34 9.77
 3 -4 -3 70.75 11.1
 -3 4 -3 86.58 9.33
 -3 -4 3 79.77 11.46
 3 -4 -3 72.1 10.68
 3 4 3 65.44 6.67
 3 4 -3 75.26 9.7
 -3 4 3 73.72 9.37
 3 -4 3 58.11 11.65
 3 4 -3 85.56 10.6
 -3 4 3 89.88 8.9
 -3 -4 -3 73.65 11.19
 -3 -4 -3 97.53 12.49
 -3 4 3 73.36 11.13
 3 -4 3 79.35 10.93
 -3 -4 -3 71.69 17.89
 3 4 -3 57.24 13.3
 -3 -5 3 1.92 3.97
 -3 -5 3 4.49 6.55
 -3 5 -3 12.14 3.36
 -3 -5 3 12.76 7.24
 -3 5 -3 6.04 3.72
 -3 5 -3 2.76 4.06
 3 -5 -3 7.1 4.4
 3 -5 -3 9.08 4.04
 3 5 -3 13.49 6.8
 3 5 -3 9.29 4
 -3 -5 -3 8.81 4.45
 3 5 -3 15.46 4.89
 -3 5 3 20.53 6.91
 -3 -5 -3 17.13 5.48
 -3 -5 -3 1.38 4.86
 3 -5 3 21.45 6.05
 -3 5 3 17.44 5.05
 -3 -5 -3 5.87 4.68
 3 -5 3 7.71 7.26
 -3 6 -3 22.37 6.99
 -3 -6 3 30.97 8.37
 -3 6 -3 34.32 8.96
 -3 -6 3 19.73 9.01
 -3 -6 3 17.83 9.1
 -3 -6 3 26.4 7.66
 3 -6 -3 22.63 6.41
 3 -6 -3 23.59 8.39
 -3 -6 -3 10.79 8.1
 3 6 -3 24.15 5.62
 3 6 -3 18 5.49
 -3 6 3 31.22 6.65
 -3 -6 -3 27.03 7.23
 3 -6 3 32.17 8.2
 -3 -6 -3 29.57 11.3
 -3 -6 -3 25.42 6.69
 3 -6 3 30.01 7.56
 -3 6 3 34.39 9.14
 -3 -7 3 6.96 5.83
 -3 -7 3 2.83 6.19
 -3 7 -3 3.26 2.81
 3 -7 -3 1.91 3.58
 -3 -7 3 0.88 4.96
 -3 7 -3 3.51 4.92
 -3 -7 3 0.18 3.56
 3 -7 -3 0.78 3.79
 3 -7 3 4.61 5.1
 3 -7 3 -2.32 2.63
 -3 7 3 6.42 4.36
 -3 -7 -3 4.34 6.23
 -3 7 3 1.08 3.42
 -3 -7 -3 9.98 6.66
 3 7 -3 6.42 3.28
 3 7 -3 -2.27 2.99
 -3 -8 3 0.24 6.84
 3 -8 -3 0.99 3.63
 -3 -8 3 -3.35 5.01
 -3 8 -3 3.33 3.16
 -3 8 -3 8.07 4.95
 -3 8 3 -3.8 3.03
 3 -8 3 8.65 4.77
 -3 -8 -3 -4.43 4.47
 -3 -8 -3 -6.13 5.56
 -3 8 3 3.69 3.4
 -3 -9 3 2.26 7.11
 -3 9 -3 6.21 4.08
 -3 -9 3 -7.02 3.75
 3 -9 -3 7.35 4.02
 -3 9 -3 4.86 4.66
 -3 -9 -3 -2.47 7.44
 -3 -9 -3 -9.95 6.08
 3 -9 3 -1.95 3.92
 -3 9 3 1.8 4.51
 -3 -9 -3 11.5 4.66
 3 -10 -3 -0.59 4.1
 -3 -10 3 6.01 6.83
 -3 -10 3 -4.06 6.91
 -3 10 -3 1.69 5.8
 -3 -10 -3 -2.41 8.35
 -3 10 3 1.37 3.98
 3 -10 3 -5.31 3.22
 -3 -10 -3 8.25 6.81
 -3 -11 3 -1.14 6.92
 3 -11 -3 -7.39 5.09
 -3 -11 -3 5.77 8.79
 3 -11 3 -3.11 4.71
 -3 -11 -3 6.77 9.92
 -4 0 3 -1.45 2.21
 -4 0 3 0.05 1.88
 -4 0 -3 0.33 3.69
 -4 0 3 -0.51 1.9
 -4 0 3 -4.34 2.03
 4 0 -3 1.73 4.02
 4 0 3 1.2 2.03
 -4 0 -3 -0.12 2.1
 4 0 3 -0.36 3.25
 4 0 -3 2.99 3.45
 -4 0 -3 0.16 3.27
 4 0 -3 -1.32 2.26
 4 0 3 2.86 2.79
 -4 -1 3 122.39 13.26
 4 1 3 100.18 11.82
 -4 -1 3 125.59 15.01
 -4 1 -3 109.3 13.58
 -4 -1 3 95.01 12.51
 4 1 3 108.96 12.31
 4 1 3 66.75 25.78
 -4 1 -3 112.59 13.64
 4 -1 -3 120.72 12.36
 4 -1 -3 114.34 15.06
 -4 -1 3 68.93 15.58
 4 -1 -3 97.99 13.09
 -4 1 3 92.97 13.66
 -4 -1 -3 112.13 11.85
 4 -1 3 76.4 13.28
 -4 -1 -3 119.1 13.57
 4 1 -3 103.7 12.99
 4 -1 3 116.8 12.17
 -4 -1 -3 106.58 15.82
 4 1 -3 91.7 20.34
 -4 1 3 103.62 14.35
 -4 1 3 101.9 12.57
 -4 1 3 115.1 12.31
 4 -1 3 92.87 12.27
 -4 -2 3 -6.03 2.59
 -4 2 -3 -0.13 3.15
 -4 -2 3 -4.04 1.87
 -4 2 -3 0.56 2.36
 4 2 3 -2.97 1.68
 4 -2 -3 -3.35 2.62
 4 2 3 -2.43 2.97
 4 -2 -3 -0.21 1.87
 4 2 3 3.93 5.25
 4 -2 -3 1.86 3.03
 4 2 -3 3.76 3.52
 4 -2 3 2.06 1.95
 -4 2 3 -1.49 2.35
 -4 -2 -3 2.18 3.78
 4 2 -3 -0.33 2.97
 -4 2 3 0.57 2.43
 -4 2 3 6.26 4.01
 -4 -2 -3 1.76 2.38
 -4 -2 -3 -2.33 3.02
 4 -2 3 2.61 2.79
 4 -2 3 -2.56 2.25
 4 2 -3 -2.62 3.78
 4 3 3 26.05 8.55
 -4 3 -3 23.93 6.01
 -4 -3 3 32.34 8.83
 -4 3 -3 17.43 5.82
 -4 -3 3 24.62 10.98
 -4 -3 3 40.72 9.29
 -4 3 -3 30.38 8.29
 4 -3 -3 34.21 7.02
 4 3 3 26.86 5.79
 4 -3 -3 39.4 9.24
 4 3 3 42.4 9.14
 4 -3 -3 26.33 6.69
 4 -3 3 16.81 6.53
 -4 3 3 27.71 7.77
 4 3 -3 13.54 4.85
 -4 -3 -3 40.04 9.15
 -4 3 3 32.82 7.4
 4 3 -3 23.56 11.7
 -4 -3 -3 29.89 6.84
 4 3 -3 33.28 7.78
 -4 -3 -3 14.63 9.65
 -4 3 3 31 7.58
 4 -3 3 14.41 5.34
 -4 4 -3 -0.24 3.32
 -4 4 -3 5.04 3.48
 4 4 3 1.65 4.88
 4 -4 -3 4.19 3.87
 -4 -4 3 7.5 4.93
 4 4 3 7.64 2.82
 4 -4 -3 3.74 3.5
 -4 -4 3 9.04 5.49
 4 4 3 4.37 3.23
 -4 4 -3 1.97 4.28
 -4 -4 3 1.97 3.88
 4 4 -3 6.01 5.28
 -4 4 3 5.83 3.75
 -4 -4 -3 0.84 4.02
 -4 4 3 1.1 3.55
 -4 -4 -3 1.78 4.57
 4 -4 3 5.54 3.87
 4 -4 3 0.62 2.62
 -4 4 3 10.99 7.05
 4 4 -3 2.1 3.08
 4 4 -3 11.21 6.05
 -4 -4 -3 11.5 4.5
 -4 5 -3 27.4 6.44
 4 -5 -3 32.93 9.26
 -4 -5 3 24.71 9.02
 4 5 3 33.6 10.11
 -4 5 -3 28.13 7.71
 -4 -5 3 32.49 10.49
 -4 -5 3 34.62 9.4
 -4 5 -3 30.87 8.24
 4 -5 -3 32.45 7.39
 -4 5 3 36.98 8.38
 -4 -5 -3 28.75 8.02
 -4 5 3 39.27 7.68
 4 5 -3 31.99 8.35
 4 5 -3 40.23 10.3
 4 -5 3 35.07 9.3
 4 5 -3 37.14 7.62
 -4 5 3 32.96 7.52
 4 -5 3 21.31 7.39
 -4 -5 -3 25.34 7.65
 4 -6 -3 12.55 6.05
 -4 -6 3 5.82 7.06
 -4 6 -3 18.77 4.48
 -4 6 -3 17.35 6.68
 -4 -6 3 19.61 7.38
 -4 6 -3 21.11 7.3
 -4 -6 3 16.5 8.24
 -4 6 3 15.86 6.45
 4 -6 3 19.69 6.68
 4 6 -3 16.43 5.11
 -4 6 3 19.48 6
 -4 -6 -3 18.3 6.26
 -4 -6 -3 4.05 5.16
 4 6 -3 7.46 4.14
 -4 -6 -3 9.71 5.84
 -4 -6 -3 15.76 6.98
 4 -6 3 17.12 6.47
 -4 6 3 14.17 3.82
 -4 7 -3 49.49 11.21
 -4 -7 3 31.9 9.21
 -4 -7 3 37.43 11.89
 4 -7 -3 42.95 10.98
 -4 -7 3 50.52 15.12
 -4 7 -3 43.96 9.88
 4 -7 -3 41.15 10.03
 4 -7 3 38.68 9.59
 -4 -7 -3 26.34 9.76
 -4 7 3 43.1 8.55
 4 7 -3 35.72 6.87
 4 7 -3 44.38 7.01
 -4 7 3 31.92 7.86
 4 -7 3 50.19 11.4
 -4 -7 -3 23.39 9.68
 -4 -7 -3 30.65 9.07
 -4 8 -3 4.87 3.74
 -4 8 -3 4.93 6.52
 -4 -8 3 0.09 4.77
 -4 -8 3 0.04 4.84
 4 -8 -3 7.23 5.4
 -4 -8 3 4.94 6.01
 -4 -8 -3 -4.05 4.4
 -4 8 3 7.34 4.9
 -4 -8 -3 -1.36 5.46
 4 -8 3 9.17 5.31
 -4 8 3 10.48 5.27
 -4 -9 3 14.46 9.72
 -4 -9 3 14.62 6.74
 4 -9 -3 38.91 9.42
 -4 -9 3 25.2 11.26
 -4 9 -3 56.95 10.83
 -4 9 -3 27.83 8.16
 -4 -9 -3 34.7 10.67
 -4 9 3 24.88 8.46
 -4 -9 -3 26.4 7.44
 4 -9 3 34.52 9.2
 -4 -9 -3 11.95 7.62
 4 -10 -3 -6.23 4.76
 -4 10 -3 -3.83 2.94
 -4 -10 3 -2.68 4.4
 -4 -10 3 11.55 8.95
 -4 -10 3 5.54 7.04
 -4 10 -3 -5.53 6.91
 -4 -10 -3 -1.62 4.75
 -4 10 3 11.57 5.13
 -4 -10 -3 9.36 6.76
 4 -10 3 1.23 4.07
 -4 -10 -3 3.13 7.1
 5 0 3 -0.7 3.15
 5 0 -3 3.08 5.19
 -5 0 -3 2.63 2.84
 -5 0 -3 0.5 2.54
 5 0 3 6.1 3.85
 -5 0 -3 3.42 3.5
 5 0 -3 8.62 4.51
 -5 0 3 2.59 3.32
 -5 0 3 -1.67 3.12
 5 0 3 7.22 3.25
 5 0 -3 5.05 3.36
 -5 0 3 2.97 3.13
 -5 0 -3 2.39 3.68
 -5 0 3 3.85 3.45
 -5 -1 3 25.62 7.34
 -5 1 -3 25.4 7.73
 -5 -1 3 17.15 8.21
 5 -1 -3 27.73 7.6
 5 1 3 11.76 7.61
 -5 1 -3 30.03 8.09
 -5 -1 3 43.77 10.05
 5 1 3 21.66 6.84
 5 -1 -3 22.37 8.8
 5 1 3 33.47 8.42
 5 -1 -3 22.56 6.56
 -5 1 -3 34.21 9.74
 -5 -1 3 19.84 7.27
 -5 -1 -3 32.87 8.23
 5 1 -3 15.07 6.64
 5 -1 3 17.71 7.89
 5 1 -3 38.03 8.56
 5 -1 3 47.6 9.14
 -5 1 3 27.87 7.01
 5 1 -3 44.1 13.9
 -5 1 3 32.24 7.62
 -5 -1 -3 17.59 8.23
 -5 -1 -3 33.98 7.63
 5 -1 3 32.14 8.04
 -5 -1 -3 35.63 10.9
 -5 1 3 26.95 8.72
 -5 1 3 22.56 8.15
 5 -2 -3 66.92 9.4
 -5 -2 3 81.04 12.89
 5 2 3 57.73 15.65
 5 -2 -3 51.09 11.9
 -5 2 -3 68.66 10.72
 -5 2 -3 57.24 11.55
 -5 2 -3 78.92 12.05
 5 2 3 66.89 9.61
 -5 -2 3 51.42 18.95
 -5 -2 3 60.14 11.95
 5 2 3 78.4 11.76
 -5 2 3 47.25 11.31
 5 -2 3 57.72 14.8
 -5 -2 -3 64.68 9.33
 -5 -2 -3 78.23 12.81
 5 2 -3 54.24 13.64
 5 -2 3 42.92 10.44
 -5 -2 -3 53.9 13.11
 5 2 -3 91.21 12.97
 -5 2 3 59.54 12.55
 5 2 -3 83.37 11.75
 5 -2 3 69.39 10.18
 -5 -2 -3 72.41 10.99
 -5 2 3 62.99 11.62
 5 -3 -3 3.37 3.79
 -5 -3 3 1.36 3.52
 5 -3 -3 7.84 3.94
 5 3 3 3.55 3.03
 5 3 3 5.73 6.67
 5 3 3 1.65 5.87
 -5 -3 3 8.43 7.27
 -5 3 -3 9.09 4.31
 -5 -3 3 6.32 5.7
 -5 3 -3 8.04 4.6
 -5 3 -3 0.59 4.04
 5 -3 -3 14.97 5.17
 5 3 -3 4.76 6.29
 -5 -3 -3 -3.34 5.07
 -5 3 3 10.19 9.28
 -5 3 3 9.31 4.59
 -5 3 3 15.05 5.94
 5 -3 3 6.37 4.24
 5 3 -3 7.31 4.29
 -5 -3 -3 5.29 3.55
 5 -3 3 5.98 5.65
 -5 -3 -3 -2.05 4.39
 5 3 -3 -6.48 6.11
 5 -3 3 4.66 2.94
 -5 -3 -3 3.71 3.64
 5 4 3 72.89 9.05
 -5 -4 3 92.34 14.35
 5 -4 -3 82.62 13.25
 5 -4 -3 80.41 11.24
 -5 -4 3 83.4 13.09
 -5 -4 3 47.13 15.5
 5 4 3 105.34 15.97
 5 4 3 82.31 10.95
 -5 4 -3 88.11 13.24
 5 -4 -3 86.34 13.24
 -5 4 -3 92.01 12.25
 -5 4 -3 70.98 13.68
 5 4 -3 75.71 14.66
 -5 4 3 79.82 12.11
 -5 4 3 69.14 11.75
 -5 -4 -3 84.94 11.46
 -5 -4 -3 84.92 13.91
 -5 4 3 73.29 11.33
 5 4 -3 83.47 18.3
 5 -4 3 89.23 16.49
 -5 -4 -3 52.47 17.28
 5 -4 3 75.2 14.97
 5 4 -3 86.9 11.5
 5 -5 -3 3.01 3.29
 -5 -5 3 -2.58 6.3
 -5 -5 3 1.27 4.15
 -5 5 -3 -5.78 2.72
 -5 5 -3 0.38 2.73
 5 5 3 0 2.65
 5 5 3 5.45 9.93
 5 -5 -3 -2.46 3.77
 -5 5 -3 12.44 5.3
 5 -5 -3 -2.21 3.25
 -5 -5 3 11.49 5.59
 5 5 3 -1.05 2.38
 -5 5 3 -1.25 3.32
 5 5 -3 0.97 4.85
 -5 -5 -3 4.68 6.64
 -5 -5 -3 1.12 3.01
 5 -5 3 4.75 4.33
 -5 5 3 -3.39 3.69
 5 5 -3 0.36 5.24
 5 5 -3 1.66 3.31
 -5 -5 -3 10.29 6.33
 5 -5 3 -5.26 4.28
 -5 -6 3 29.71 10.8
 5 6 3 28.09 9.87
 -5 -6 3 21.72 9.16
 -5 -6 3 31.41 9.53
 -5 6 -3 33.69 7.71
 5 -6 -3 18.28 6.51
 -5 6 -3 37.47 8.42
 -5 6 -3 28.35 7.69
 5 -6 -3 36.42 10.62
 -5 -6 -3 22.19 10.95
 5 6 -3 31.01 7.21
 -5 6 3 26.65 6.61
 5 6 -3 30.68 7.55
 -5 6 3 24.63 7.99
 5 6 -3 9.69 12.97
 -5 -6 -3 30.32 10.69
 -5 6 3 29.1 7.78
 5 -6 3 14.66 7.91
 -5 -6 -3 23.79 8.36
 5 -6 3 29.6 8.56
 5 -7 -3 4.55 4.17
 -5 7 -3 0.34 3.3
 -5 7 -3 8.7 6.91
 -5 7 -3 2.79 2.8
 -5 -7 3 1.59 6.39
 -5 -7 3 3.46 5.65
 -5 -7 3 18.27 7.16
 -5 7 3 5.08 5.14
 5 7 -3 16.73 4.97
 5 -7 3 -7.29 4.59
 -5 7 3 7.97 3.54
 -5 -7 -3 9.99 5.08
 -5 -7 -3 3.95 7.72
 -5 -7 -3 -0.83 5.43
 5 -7 3 -0.76 4.35
 -5 7 3 7.92 4.91
 5 7 -3 14.19 4.74
 -5 8 -3 4.57 7.31
 -5 -8 3 -3.88 4.05
 5 -8 -3 7.2 4.77
 -5 -8 3 2.92 6
 -5 8 -3 5.1 4.25
 -5 8 3 4.27 5.3
 -5 -8 -3 -7.59 5.63
 -5 -8 -3 -1.29 5.48
 -5 -8 -3 -3.49 4.05
 -5 8 3 0.64 3.43
 5 -8 3 -1.16 3.8
 -5 -9 3 -0.96 7.1
 -5 -9 3 6.32 7.77
 -5 9 -3 -5.44 7.01
 -5 -9 3 -3.91 5.61
 5 -9 -3 6.5 5.56
 -5 9 -3 5.53 6.7
 -5 -9 -3 12.45 7
 -5 -9 -3 6.04 5.3
 -5 9 3 1.6 3.96
 -5 -9 -3 10.66 8.31
 5 -9 3 13.91 6.51
 -5 10 -3 -7.01 3.3
 5 -10 -3 0.91 4.28
 -5 -10 3 -8.95 8.45
 -5 -10 3 -1.2 6.86
 -5 -10 3 -4.42 6.05
 -5 -10 -3 -3.66 5.62
 -5 -10 -3 -9.65 6.38
 5 -10 3 2.43 5.37
 -5 10 3 15.18 5.98
 -5 -10 -3 1.64 10.08
 -6 0 -3 0.78 2.19
 -6 0 -3 -3.03 2.57
 -6 0 3 1 4.73
 -6 0 3 1.64 4.6
 6 0 3 7.2 7.16
 -6 0 -3 -0.53 4.02
 6 0 3 2.17 3.36
 6 0 -3 9.58 3.86
 6 0 -3 7.53 6.59
 -6 0 3 5.36 4.87
 6 0 3 3.36 2.9
 -6 0 3 4.9 2.89
 -6 0 -3 0.2 4.62
 6 0 -3 4.11 4.01
 6 -1 -3 66.11 13.98
 -6 1 -3 89 13.18
 -6 -1 3 61.19 15.41
 -6 1 -3 95.45 18.05
 6 -1 -3 106.99 14.8
 6 -1 -3 100.35 12.91
 6 1 3 83.75 12.46
 -6 -1 3 96.08 12.98
 -6 1 -3 96.97 14.31
 -6 -1 3 85.41 16.06
 -6 -1 3 112.8 14.41
 -6 1 3 96 15.51
 -6 -1 -3 94.83 15.23
 6 1 -3 86.1 12.58
 -6 -1 -3 76 16.14
 6 -1 3 71.75 11.68
 6 -1 3 102.97 14.18
 -6 1 3 87.15 13.19
 -6 -1 -3 81.64 11.36
 -6 1 3 87.67 11.87
 6 1 -3 51.74 14.8
 -6 1 3 100.03 15.31
 -6 -1 -3 84.52 12.49
 6 1 -3 94.69 14.21
 6 2 3 13.61 5.49
 -6 2 -3 10.12 6.65
 -6 -2 3 15.43 6.3
 -6 -2 3 8.86 5.95
 6 2 3 10.18 5.57
 -6 2 -3 13.63 6.79
 6 -2 -3 7.81 4.76
 6 -2 -3 12.01 6.99
 6 2 3 3.51 7.23
 -6 2 -3 17.15 5.49
 6 -2 -3 15.64 5.5
 -6 -2 3 8.86 7.59
 -6 -2 -3 12.38 4.74
 6 2 -3 27.91 7.94
 6 2 -3 13.5 8.19
 -6 2 3 18.5 7.25
 6 -2 3 21.08 6.88
 -6 -2 -3 28.5 9.55
 -6 2 3 14.25 6.29
 6 -2 3 12.22 7.46
 6 2 -3 14.96 6.15
 -6 -2 -3 8.53 6.88
 -6 -2 -3 5.51 5.05
 6 -2 3 20.88 7.48
 -6 2 3 20.02 6.81
 -6 3 -3 2.21 4.13
 -6 -3 3 4.56 6.67
 6 -3 -3 11.93 6.63
 -6 -3 3 13.32 5.32
 -6 3 -3 7.77 4.65
 6 -3 -3 14.69 6.84
 -6 3 -3 1.05 4.66
 6 3 3 18.01 7.74
 6 -3 -3 6.78 4.79
 -6 -3 3 4.5 6.35
 6 3 3 4.09 6.11
 6 3 3 7.56 4.21
 -6 -3 -3 9.87 4
 -6 3 3 10.04 5.61
 6 3 -3 5.11 4.99
 -6 -3 -3 6.28 5.04
 6 -3 3 4.79 4.66
 -6 -3 -3 11.69 6.05
 -6 3 3 13.33 5.99
 6 -3 3 15.03 7.81
 6 -3 3 13.45 5.57
 6 3 -3 -0.17 6.51
 6 3 -3 15.29 9.65
 -6 3 3 19.92 7.39
 6 4 3 24.36 6.32
 -6 -4 3 18.2 10.1
 -6 4 -3 20.57 8.48
 -6 -4 3 28.74 9.91
 6 -4 -3 31.05 8.13
 6 4 3 33.56 9.63
 6 -4 -3 37.16 10.08
 6 4 3 51.98 15.69
 -6 4 -3 29.71 8.33
 -6 -4 3 39.19 9.93
 6 -4 -3 29.72 7.37
 -6 4 -3 34.1 8.77
 6 4 -3 8.05 8.44
 6 4 -3 34.45 9.39
 -6 -4 -3 35.76 11.12
 -6 -4 -3 28.73 8.09
 -6 4 3 21.13 7.18
 -6 4 3 34.78 9.63
 6 -4 3 22.54 8.46
 6 -4 3 17.09 6.29
 -6 -4 -3 25.59 11.92
 -6 4 3 38.44 10.69
 6 -4 3 34.68 9.5
 -6 -5 3 10.52 9.17
 -6 5 -3 7.82 3.92
 6 -5 -3 4.54 4.49
 6 -5 -3 12.41 5.69
 -6 -5 3 -1.47 3.04
 6 5 3 3.5 4.52
 -6 5 -3 7.01 5.18
 6 5 3 5.06 3.52
 -6 5 -3 -4.67 5.15
 -6 -5 3 10.85 10.07
 6 5 3 -4.7 4.77
 -6 -5 -3 8.89 4.65
 -6 5 3 3.81 3.49
 6 5 -3 6.58 6.39
 6 -5 3 9.08 6.71
 -6 -5 -3 6.23 6.56
 -6 5 3 7.04 4.26
 6 5 -3 -2.49 7.35
 -6 5 3 2.89 5.26
 6 -5 3 2.48 4.71
 6 5 -3 6.06 5.58
 -6 -5 -3 6.18 8.99
 6 -5 3 9.59 4.86
 -6 -6 3 8.42 6.06
 -6 6 -3 20.36 6.87
 -6 6 -3 25.76 7.23
 -6 -6 3 0.05 7.76
 6 -6 -3 36.79 10.57
 -6 6 -3 27.44 9.43
 -6 -6 3 14.27 12.24
 -6 -6 -3 9.57 10.75
 6 -6 3 22.8 8.96
 -6 6 3 13.68 6.54
 6 6 -3 13.33 6.44
 -6 -6 -3 6.77 7.6
 -6 6 3 15.77 7.61
 -6 6 3 23.69 6.24
 -6 -6 -3 23.46 7.26
 -6 7 -3 20.4 6.97
 6 -7 -3 20.3 7.91
 -6 7 -3 18.78 5.88
 -6 7 -3 26.27 9.62
 -6 -7 3 24.44 13.16
 -6 -7 3 23.75 8.64
 -6 -7 3 23.69 9.45
 -6 -7 -3 16.79 10.91
 -6 -7 -3 29.34 10.2
 -6 -7 -3 31.19 8.15
 6 7 -3 17.96 5.56
 6 7 -3 15.17 5.63
 -6 7 3 29.64 9.56
 -6 7 3 13.33 9.94
 6 -7 3 24.06 9.43
 -6 7 3 9.96 4.99
 -6 -8 3 0.8 6.92
 -6 8 -3 0.02 2.81
 6 -8 -3 3.4 4.79
 -6 8 -3 2.56 4.01
 -6 -8 3 5.58 5.82
 -6 -8 -3 0.93 7.44
 -6 8 3 -1.1 9.19
 -6 -8 -3 -6.93 6.6
 6 -8 3 -3.65 4.23
 -6 -8 -3 -1.73 4.82
 -6 9 -3 17.67 6.3
 -6 -9 3 9.95 5.84
 -6 -9 3 6.24 8.96
 6 -9 -3 11.89 6.81
 -6 -9 -3 26.75 13.25
 6 -9 3 0.77 4.88
 -6 -9 -3 -1.58 5.04
 -6 9 3 3.63 4.77
 7 0 -3 4.13 4.91
 7 0 -3 8.36 9.91
 -7 0 -3 -3.47 2.09
 -7 0 3 -2.03 4.58
 -7 0 -3 -2.85 7.56
 7 0 3 -6.08 6.33
 7 0 -3 12.67 6.54
 7 0 3 0.91 3.58
 -7 0 3 6.13 4.26
 -7 0 -3 -0.42 2.39
 7 0 3 -0.59 4.76
 -7 0 3 6.3 4.4
 -7 -1 3 36.41 11.26
 -7 -1 3 36.54 9.08
 -7 1 -3 44.56 10.94
 7 1 3 62.07 13.47
 7 -1 -3 15.51 10.82
 -7 1 -3 27.95 8.25
 -7 1 -3 48.91 12.6
 7 1 3 38.94 9.58
 7 -1 -3 41.83 9.75
 -7 -1 3 32.33 10.71
 7 1 3 17.04 11.38
 7 -1 -3 31.31 9.94
 -7 -1 -3 36.89 8.85
 7 1 -3 22.1 10.06
 -7 1 3 48.4 12.31
 7 -1 3 38.83 10.47
 7 1 -3 38.75 9.91
 7 1 -3 29.24 9.23
 -7 -1 -3 29.86 10.16
 -7 1 3 45.12 10.49
 7 -1 3 38.03 10.08
 7 -1 3 53.12 19.95
 -7 -1 -3 28.94 10.93
 -7 1 3 59.15 14.89
 -7 1 3 29.71 7.84
 -7 -2 3 24.08 9.34
 -7 2 -3 28.83 8.83
 -7 2 -3 15.8 6.47
 -7 2 -3 17.08 7.39
 -7 -2 3 23.07 6.88
 7 -2 -3 37.69 12.36
 7 2 3 5.31 9.4
 7 2 3 18.26 7.57
 7 -2 -3 28.13 8.82
 -7 -2 3 24.78 8.92
 7 2 3 23.61 7.42
 7 -2 -3 17.73 6.12
 7 -2 3 18.76 7.3
 7 -2 3 17.53 8.04
 -7 2 3 15.04 7.5
 -7 2 3 29.28 8.89
 7 2 -3 29.1 10.2
 -7 -2 -3 26.14 9.64
 7 2 -3 37.92 9.41
 7 -2 3 15.6 7.51
 -7 -2 -3 23.59 9.3
 7 2 -3 14.56 8.73
 -7 2 3 8.23 5.83
 -7 -2 -3 15.89 6.18
 7 -3 -3 2.41 3.54
 7 3 3 7.71 6.13
 7 3 3 7.45 4.75
 -7 3 -3 10.86 6.29
 7 -3 -3 9.6 6.46
 -7 -3 3 5.88 7.69
 -7 -3 3 2.52 5.04
 -7 3 -3 3.42 3.46
 -7 3 -3 4.78 6.06
 7 3 3 27.26 12.06
 7 -3 -3 -8.36 4.47
 -7 -3 3 1.2 3.66
 7 -3 3 6.7 7.26
 -7 3 3 -2.06 5.41
 7 3 -3 11.75 6.66
 -7 -3 -3 0.25 5.05
 -7 3 3 -0.7 4.84
 -7 3 3 -0.88 3.72
 -7 -3 -3 1.65 6.33
 -7 -3 -3 3.99 6.27
 7 3 -3 -10.17 6.94
 -7 -3 -3 5.84 3.94
 7 -3 3 6.25 4.76
 7 -3 3 4.97 5.07
 7 4 3 32.05 10.67
 -7 4 -3 48.64 9.61
 -7 4 -3 67.81 13.02
 7 4 3 60.35 12.72
 -7 4 -3 56.47 13.26
 -7 -4 3 41 11.4
 -7 -4 3 39.78 11.87
 7 4 3 24.08 13.93
 7 -4 -3 48.79 11.66
 7 4 -3 37.63 14.09
 -7 -4 -3 51.69 13.86
 -7 4 3 51.88 12.24
 -7 4 3 47.28 11.59
 7 4 -3 48.5 10.47
 -7 4 3 60.09 13.01
 7 -4 3 44.03 10.97
 -7 -4 -3 40.37 13.25
 -7 -4 -3 54.61 10.85
 -7 5 -3 2.27 4.21
 -7 -5 3 12.05 5.98
 -7 -5 3 18.84 7.85
 -7 5 -3 9.63 6.58
 7 5 3 7.33 5
 7 5 3 9.05 5.04
 7 -5 -3 10.52 5.99
 -7 5 3 11.83 5.55
 7 -5 3 1.46 4.18
 -7 5 3 16.9 6.79
 7 5 -3 8.32 5.92
 -7 5 3 18.07 7.86
 -7 -5 -3 9.46 4.77
 -7 -5 -3 -1.56 5.47
 7 5 -3 6.78 7.99
 7 -6 -3 18.46 7.3
 -7 -6 3 26.04 11.9
 7 6 3 7.17 4.72
 -7 6 -3 9.2 5.07
 -7 6 -3 9.44 6.55
 7 6 3 8.51 4.73
 -7 -6 3 10.63 6.38
 -7 6 3 13.48 6.36
 -7 6 3 19.76 7.94
 7 6 -3 18.38 7.47
 -7 -6 -3 -8.18 6.42
 -7 6 3 11.81 6.92
 -7 -6 -3 16.49 6.4
 7 6 -3 16.45 7.72
 7 -6 3 6.38 5.71
 -7 7 -3 1.7 3.73
 -7 7 -3 -2.2 4.75
 -7 -7 3 5.88 7.59
 -7 -7 3 1.88 5.15
 -7 -7 -3 17.1 10.82
 -7 7 3 12.72 10.19
 7 7 -3 10.51 5.96
 -7 7 3 7.11 6.08
 -7 -7 -3 3.37 4.53
 7 -7 3 15.11 6.57
 7 -8 -3 4.1 5.17
 -7 -8 3 -11.41 4.91
 -7 8 -3 7.83 5.04
 -7 -8 3 7.09 5.5
 -7 8 -3 1.86 4.7
 -7 -8 -3 -1.88 4.85
 -7 -8 -3 4.94 6.75
 7 -8 3 -2.23 5.39
 -7 8 3 -1.88 3.76
 -7 8 3 -6.9 3.84
 -7 9 -3 -0.27 4.41
 -7 -9 3 22.15 7.64
 7 -9 -3 5.15 5.44
 -7 -9 3 0.18 9.82
 -7 -9 -3 5.17 5.52
 -7 9 3 8.15 6.01
 7 -9 3 -2.31 6.63
 -7 -9 -3 1.64 8.9
 8 0 3 0.19 4.74
 8 0 -3 -2.11 5.38
 8 0 3 -6.49 8.65
 -8 0 -3 -0.02 3.58
 8 0 3 4.67 5.65
 -8 0 3 0.14 3.49
 8 0 -3 11.49 6.87
 -8 0 3 -1.03 3.61
 8 1 3 32.98 9.12
 -8 -1 3 27.88 7.73
 -8 -1 3 12.49 7.62
 8 1 3 1.53 8.64
 -8 1 -3 31.1 10.31
 8 1 3 31.37 9.17
 -8 1 -3 26.22 10.81
 8 -1 -3 40.26 10.59
 8 -1 3 29.97 9.41
 8 1 -3 26.9 9.67
 8 1 -3 28.62 9.53
 -8 1 3 48.24 12.85
 -8 1 3 29.16 9.61
 8 -1 3 22.35 8.78
 -8 -1 -3 25.43 7.23
 8 -1 3 0.27 14.26
 -8 -1 -3 24.25 8.31
 -8 -2 3 21.84 7.68
 -8 2 -3 9.84 7.65
 -8 2 -3 15.7 5.85
 -8 -2 3 16.52 9.08
 8 2 3 21.53 7.25
 8 2 3 12.88 7.48
 8 -2 -3 21.18 8.44
 8 2 -3 16.21 8.28
 -8 2 3 13.75 6.89
 -8 -2 -3 16.98 7.41
 -8 -2 -3 8.46 4.66
 8 2 -3 40.2 11.18
 -8 2 3 32.24 10.19
 8 -2 3 9.39 7.49
 8 3 3 8.08 5.09
 -8 -3 3 0.63 3.77
 -8 3 -3 15.94 8.06
 -8 -3 3 10.29 7.34
 8 3 3 9.51 8.23
 -8 3 -3 5.58 4.26
 8 -3 -3 -5.14 3.81
 8 3 -3 15.08 7.01
 -8 -3 -3 4.18 6.74
 8 3 -3 7.88 10.47
 -8 -3 -3 2.64 4.58
 8 -3 3 10.21 6.65
 -8 3 3 3.63 4.7
 -8 3 3 12.34 7.77
 8 4 3 11.19 9.77
 -8 4 -3 26.26 10.51
 -8 4 -3 30.55 7.94
 -8 -4 3 17.06 7.29
 8 -4 -3 31.39 9.7
 -8 -4 3 13.74 8.72
 8 4 3 29.64 8.81
 -8 -4 -3 27.78 10.98
 -8 4 3 28.64 9.91
 8 -4 3 29.64 11.05
 -8 4 3 27.65 8.22
 8 4 -3 30.93 8.71
 -8 -4 -3 36.47 8.94
 8 4 -3 26.47 16.44
 -8 5 -3 4.51 4.38
 -8 -5 3 2.09 6.9
 -8 5 -3 6.02 6
 8 5 3 3.31 5.32
 8 5 3 5.67 5.55
 8 -5 -3 0.17 5.06
 -8 -5 3 -1.13 3.6
 8 5 -3 22.5 9.31
 -8 -5 -3 -2.04 2.72
 -8 5 3 0.51 6.09
 8 -5 3 7.26 6.82
 -8 5 3 1.72 4.36
 8 5 -3 4.24 5.85
 -8 6 -3 -0.83 6.88
 8 6 3 9.21 7.05
 8 -6 -3 10.93 6.78
 -8 -6 3 -4.31 7.45
 -8 6 -3 15.15 5.98
 -8 -6 3 6.31 5.78
 8 6 3 10.23 5.13
 -8 -6 -3 8.26 8.41
 -8 -6 -3 15.71 6.24
 -8 6 3 -8.22 6.37
 8 -6 3 14.17 7.74
 8 6 -3 22.13 8.24
 8 6 -3 4.69 6.34
 -8 6 3 11.68 5.67
 -8 -7 3 6.37 5.6
 -8 -7 3 3.6 8.37
 8 -7 -3 -5.19 4.81
 -8 7 -3 7.82 6.77
 -8 7 -3 -1.6 4.22
 -8 7 3 10.24 5.69
 -8 -7 -3 4.01 4.64
 8 -7 3 17.66 9.12
 -8 7 3 1.68 6.56
 -8 -7 -3 5.73 8.1
 8 7 -3 5.71 6.14
 8 7 -3 0.64 6.74
 -8 -8 3 -0.47 8.68
 8 -8 -3 4.66 5.91
 -8 8 -3 -4.68 6
 -8 -8 3 -0.87 4.84
 -8 8 -3 10.6 4.72
 -8 8 3 7.91 6.05
 -8 -8 -3 -1.37 8.54
 -8 -8 -3 -3.26 4.13
 -8 8 3 0.54 7.1
 8 -8 3 9.69 7.48
 9 0 -3 -0.3 4.75
 -9 0 -3 0.53 4.12
 -9 0 3 -3.66 3.14
 -9 0 3 -0.09 2.78
 9 0 3 9.8 5.5
 -9 -1 3 27.55 8.44
 -9 1 -3 26.77 9.26
 -9 -1 3 13.5 7.04
 9 1 3 24.03 7.4
 9 -1 -3 19.72 7.51
 9 1 -3 26.36 9.53
 -9 -1 -3 33.27 9.67
 9 -1 3 25.13 9.43
 -9 -1 -3 24.91 7.21
 9 2 3 5.18 5.45
 -9 -2 3 2.24 3.58
 -9 -2 3 -0.39 3.16
 9 2 3 8.05 8.06
 -9 2 -3 5.71 5.03
 9 -2 -3 12.19 7.2
 9 2 -3 6.78 6
 -9 -2 -3 8.25 4.77
 9 -2 3 11.11 7.22
 -9 -2 -3 3.8 5.34
 -9 2 3 1.99 3.49
 9 3 3 14.42 6.53
 9 3 3 6.32 10.52
 -9 3 -3 2.13 4.19
 -9 -3 3 8.19 4.72
 -9 -3 3 11.38 10.86
 9 -3 3 27.2 13.1
 -9 3 3 -0.48 3.96
 -9 -3 -3 10.3 4.64
 9 3 -3 19.22 8.66
 -9 -3 -3 2.95 5.22
 9 4 3 17.54 7.23
 -9 -4 3 11.47 5.86
 -9 -4 3 11.59 9.19
 9 -4 -3 12.43 7.01
 -9 4 -3 11.07 5.23
 9 4 3 27.2 19.76
 -9 4 3 9.77 5.35
 -9 -4 -3 6.6 4.54
 9 4 -3 12.86 7.36
 9 4 -3 -3.26 13.12
 9 -4 3 2.22 6.48
 -9 -5 3 4.85 5.74
 9 5 3 16.71 8.95
 9 -5 -3 3.87 7.12
 -9 5 -3 -3.08 3.78
 9 5 3 5.22 6.59
 -9 5 3 -7.43 7.08
 9 5 -3 14.82 11.94
 9 -5 3 6.66 6.08
 9 5 -3 3.3 7.03
 -9 -5 -3 -1.02 5.91
 -9 -5 -3 3.19 4.08
 -9 6 -3 14.39 7.08
 9 -6 -3 14.94 8.61
 9 6 3 0.7 6.45
 -9 -6 3 15.11 10.57
 9 6 3 3.91 5.87
 -9 -6 3 13.12 5.81
 -9 -6 -3 10.32 8.37
 -9 -6 -3 16.52 6.68
 9 6 -3 2.49 8.89
 9 6 -3 12.6 7.83
 9 -6 3 2.85 7.98
 -9 -7 3 16.82 10.57
 -9 7 -3 -0.13 4.85
 -9 -7 3 16.36 7.37
 9 -7 -3 8.87 7.34
 -9 7 3 -2.25 5.79
 9 7 -3 7.64 7.3
 9 -7 3 9.72 7.07
 -9 -7 -3 8.3 5.65
 9 7 -3 4.38 9.3
 -9 -7 -3 0.56 8.92
 -10 0 3 5.83 6.47
 10 0 -3 16.45 9.05
 10 0 3 -7.33 7.44
 -10 0 -3 1.8 4.11
 -10 -1 3 2.04 3.82
 10 -1 -3 14.7 7.27
 -10 -1 3 -1.81 4.76
 10 1 3 9.84 7.4
 -10 1 3 8.16 6.1
 10 -1 3 -1.06 6.4
 -10 -1 -3 6.96 5.22
 -10 -1 -3 2.52 3.92
 -10 -2 3 -5.48 4.76
 10 2 3 6.61 7.35
 -10 -2 3 8.4 5.58
 10 -2 -3 13.23 8.08
 -10 2 -3 -3 4.54
 -10 -2 -3 8.85 7.07
 10 -2 3 12.84 7.46
 10 2 -3 6.31 7.37
 -10 2 3 9.81 5.88
 -10 -2 -3 5.17 4.75
 -10 3 -3 -4.09 3.86
 -10 -3 3 -7.52 4.49
 -10 -3 3 -1.03 4.05
 10 -3 -3 5.89 6.54
 10 3 3 -5.54 5.49
 -10 -3 -3 2.01 4.1
 10 3 -3 -1.44 6.01
 10 -3 3 3.88 6.66
 -10 3 3 -3.73 4.5
 -10 -3 -3 0.36 4.87
 10 -4 -3 17.83 9.48
 -10 4 -3 12.73 6.49
 -10 -4 3 -0.21 5.92
 10 4 3 15.01 9.09
 -10 -4 3 1.34 5.64
 10 4 3 -12.03 15.17
 10 -4 3 -4.75 6.29
 -10 -4 -3 14.08 8.11
 -10 4 3 -11.03 4.98
 10 4 -3 21.12 9.6
 -10 -4 -3 12.36 6.15
 -10 -5 3 9.36 8.41
 10 5 3 0.23 7.53
 10 5 3 -3.13 10.69
 -10 -5 3 -5.14 4.39
 -10 5 -3 -1.37 5
 10 -5 -3 -5.2 5.69
 -10 -5 -3 -1.72 4.02
 -10 -5 -3 -1.77 5.89
 10 5 -3 -3.93 7.16
 -10 5 3 -4.19 4.55
 10 -5 3 -1.15 5.74
 11 0 3 1.15 5.94
 -11 0 3 -2.17 4.97
 11 0 -3 -6.42 5.84
 -11 0 -3 3.84 5.16
 -11 -1 3 9.53 5.72
 -11 1 -3 12.78 5.94
 11 1 3 15.18 8.62
 -11 -1 3 5.99 5.97
 11 -1 -3 4.37 6.54
 11 -1 3 4.15 9.02
 11 1 -3 8.63 7.51
 -11 1 3 -6.08 4.75
 -11 -1 -3 8.64 6.64
 -11 -2 3 7.03 5.92
 -11 2 -3 -1.69 5.04
 -11 -2 3 -5.23 3.57
 11 -2 -3 -7.98 6.01
 11 2 3 0.66 6.92
 -11 2 3 -1.46 4.48
 11 -2 3 -1.58 6.75
 11 2 -3 0.06 7.4
 -11 -2 -3 -3 4.54
 -11 -2 -3 -5.48 2.95
 11 -3 -3 10.36 8.13
 -11 -3 3 6.71 5.38
 -11 -3 3 6.03 8.29
 -11 3 -3 5.21 5.34
 -11 3 3 0.31 6.02
 -11 -3 -3 -0.17 6.45
 -11 -3 -3 9.24 5.63
 11 -3 3 -5.35 6.15
 11 3 -3 -0.37 8
 0 1 4 1 0.84
 0 -1 -4 0.08 0.4
 0 1 -4 0.27 1.02
 0 -1 -4 0.95 1.33
 0 1 -4 0.46 0.96
 0 -1 4 -0.58 0.89
 0 1 4 1.35 0.93
 0 -1 4 0.51 1.14
 0 -2 -4 152.79 11.6
 0 2 -4 143.55 10.86
 0 2 -4 133.45 11.79
 0 -2 4 149.2 11.88
 0 -2 4 128.59 11.95
 0 -2 4 127.2 11.55
 0 -2 -4 130.88 11.76
 0 -3 -4 -1.16 1.36
 0 -3 4 -0.2 1.61
 0 -3 4 0.54 1.81
 0 3 4 0.33 1.96
 0 -3 -4 0.8 1.28
 0 -3 4 0.16 1.22
 0 3 -4 -0.33 1.52
 0 4 -4 3.66 1.82
 0 4 4 2.71 2.06
 0 -4 4 2.86 2.51
 0 -4 -4 4.85 2.46
 0 -4 4 3.72 2.37
 0 -4 -4 5.07 3.08
 0 4 -4 -1.23 2.56
 0 -4 -4 4.6 2.12
 0 -4 4 8.09 4.63
 0 -5 -4 1.69 2.18
 0 -5 -4 2.87 2.39
 0 5 -4 0.45 3.09
 0 -5 4 -0.64 2.61
 0 -5 4 0.44 1.84
 0 5 4 -1.47 1.78
 0 -6 4 6.36 4.73
 0 -6 4 11.31 4.78
 0 -6 -4 -1.37 2.57
 0 -6 -4 5.69 3.44
 0 6 -4 5.74 3.65
 0 6 4 -0.1 2.01
 0 -7 4 -4.2 2.75
 0 -7 4 -1.43 4.17
 0 -7 -4 4.68 3.85
 0 -7 -4 1.26 2.49
 0 7 -4 -2.05 2.46
 0 -7 4 1.63 4.03
 0 -8 4 11.27 7.47
 0 -8 4 13.65 6.04
 0 -8 -4 20.77 6.68
 0 -8 4 24.21 9.71
 0 8 -4 18.26 5.57
 0 -8 -4 23.66 9.77
 0 -9 -4 -1.89 3.91
 0 9 -4 -2.48 3.56
 0 -9 4 2.96 4.63
 0 -9 -4 -7.56 3.41
 0 -9 4 -2.47 4.63
 0 -10 4 25.7 8.19
 0 -10 4 10 7.57
 0 -10 -4 6.13 6.25
 0 -10 -4 26.17 8.42
 0 -11 -4 7.22 5.55
 0 -11 -4 2.24 6.9
 0 -11 4 5.47 5.26
 -1 0 4 3 1.43
 1 0 4 1.12 1.07
 1 0 4 0.74 0.87
 1 0 -4 -0.05 0.86
 1 0 -4 0.91 1.02
 -1 0 4 4.39 2.09
 -1 0 -4 3.06 1.31
 1 0 -4 4.28 1.87
 -1 1 -4 10.93 2.18
 1 -1 -4 11.5 2.42
 1 -1 -4 10.54 3.08
 1 -1 -4 14.23 3.22
 -1 -1 4 9.33 4.22
 1 1 4 10.34 3.38
 -1 -1 4 17.7 5.01
 -1 1 4 12.11 3.01
 -1 -1 -4 14.93 2.71
 -1 1 4 10.56 3.12
 -1 -1 -4 12.01 3.76
 -1 -1 -4 11.15 1.81
 1 1 -4 11.5 3.3
 1 -1 4 8.9 2.91
 1 -2 -4 4.25 1.8
 -1 -2 4 3.63 2.24
 -1 2 -4 2.99 1.66
 1 -2 -4 0.5 1.4
 -1 -2 4 7.27 3.47
 -1 2 -4 4.85 2.85
 -1 -2 4 8.7 4.27
 1 -2 -4 3.67 2.42
 1 -2 4 5.21 2.11
 1 2 -4 4.13 2.5
 1 -2 4 2.7 2.51
 -1 2 4 1.81 1.48
 1 2 -4 7.18 2.66
 -1 -2 -4 2.83 1.7
 -1 2 4 0.65 1.37
 1 2 -4 8.83 4.24
 -1 2 4 1.17 1.54
 -1 -2 -4 2.23 2.35
 -1 3 -4 41.53 6.17
 -1 -3 4 38.75 9.9
 1 -3 -4 40.83 6.46
 -1 -3 4 27.88 6.74
 1 -3 -4 27.49 3.82
 1 -3 -4 34.53 5.29
 -1 -3 4 36.19 5.5
 -1 3 -4 25.11 6.03
 -1 3 4 20.42 4.73
 1 3 -4 31.13 6.43
 -1 3 4 33.28 4.25
 -1 -3 -4 34.7 4.03
 1 3 -4 36.8 6.86
 1 -3 4 29.23 6.27
 -1 -3 -4 34.54 6.9
 -1 3 4 54.65 9.69
 1 -3 4 30.92 6.93
 -1 -3 -4 23.2 7.18
 -1 -4 4 43.71 8.79
 -1 -4 4 42.87 11.21
 -1 4 -4 50.37 9.69
 1 -4 -4 47.75 9.59
 -1 4 -4 47.85 8.8
 1 -4 -4 37.37 6.14
 -1 -4 4 47.88 9.45
 -1 -4 4 44.04 5.97
 -1 4 4 45.99 5.36
 1 4 -4 35.76 7.21
 -1 4 4 39.5 8.97
 -1 -4 -4 31 8.99
 -1 -4 -4 49.07 5.57
 1 4 -4 40.57 6.66
 1 -4 4 44.28 8.45
 -1 -4 -4 40.47 7.98
 1 -4 4 41.27 8.45
 -1 -5 4 0.69 1.9
 -1 -5 4 1.55 3.14
 1 -5 -4 -0.52 2.52
 -1 -5 4 -0.63 2.14
 -1 5 -4 4.78 3.48
 -1 -5 4 8.57 4.15
 -1 5 -4 7.08 4.2
 1 -5 4 6.32 4.03
 1 -5 4 4.5 3.46
 -1 -5 -4 5.38 3.52
 -1 -5 -4 1.46 2.26
 1 5 -4 1.52 2.69
 -1 5 4 3.88 3.26
 -1 -5 -4 6.03 2.94
 -1 -5 -4 7.23 4.51
 -1 -6 4 127.31 15.01
 1 -6 -4 122.82 13.13
 -1 -6 4 136.25 18.5
 1 -6 -4 119.25 14.63
 -1 -6 4 117.13 10.69
 -1 -6 4 107.4 14.37
 -1 6 -4 120.02 14.7
 1 -6 4 110.5 14.02
 -1 -6 -4 117.56 12.75
 -1 -6 -4 117.12 17.74
 -1 -6 -4 117.32 14.25
 1 -6 4 130.5 14.69
 1 6 -4 111.28 12.34
 -1 6 4 119.44 14.87
 -1 -6 -4 122.92 10.93
 -1 -7 4 28.89 8.01
 -1 -7 4 14.24 6.77
 1 -7 -4 11.79 5.2
 -1 -7 4 28.07 8.66
 -1 7 -4 26.1 7
 1 -7 -4 20.57 7.19
 -1 -7 -4 11.65 7.99
 1 -7 4 36.42 8.99
 1 7 -4 18.57 5.49
 1 -7 4 20.3 7.32
 -1 -7 -4 20.07 6.67
 -1 7 4 36.83 9.92
 -1 -7 -4 15.79 5.51
 -1 -8 4 15.34 6.23
 -1 8 -4 8.52 4.9
 1 -8 -4 14.35 5.71
 -1 -8 4 3.77 5.98
 -1 8 4 7.51 4.66
 -1 -8 -4 -1.72 5.37
 1 -8 4 16.85 6.29
 1 -8 4 2.6 6.27
 1 8 -4 7.89 3.76
 -1 -8 -4 10.18 5.43
 -1 -9 4 3.24 4.14
 -1 -9 4 1.99 5.25
 1 -9 -4 0.14 3.93
 -1 -9 -4 6.85 6.12
 -1 -9 -4 -1.26 4.34
 1 -9 4 -0.94 4.02
 1 -10 -4 0.72 4.26
 -1 -10 4 15.21 6.54
 -1 -10 4 -4.03 3.9
 1 -10 4 2.81 4.78
 1 -10 4 9.64 5.87
 -1 -10 -4 -8.26 4.19
 -1 -10 -4 -0.68 5.46
 1 -11 -4 6.88 6.97
 -1 -11 4 10.69 7.26
 1 -11 -4 -3.63 4.84
 -1 -11 -4 -8.42 5.04
 -1 -11 -4 -2.88 5.48
 1 -11 4 3.42 4.29
 1 -11 4 -0.92 6.06
 2 0 -4 146.92 15.25
 2 0 4 147.34 11.77
 2 0 -4 140.11 12.34
 -2 0 -4 147.98 13.23
 -2 0 4 145.77 12.65
 -2 0 -4 136.18 11.51
 2 0 -4 147.49 13.29
 -2 0 -4 131.83 12.31
 2 0 -4 162.95 15.14
 -2 0 4 145.89 14.18
 2 0 4 134.87 12.21
 -2 -1 4 45.96 9.95
 2 -1 -4 55.74 6.87
 2 1 4 83.12 10.85
 -2 1 -4 72.47 8.56
 2 1 4 66.55 6.84
 2 -1 -4 69.25 8.31
 2 -1 -4 78.66 9.42
 2 -1 -4 72.13 8.78
 -2 -1 4 73.16 9.36
 -2 1 -4 77.63 7.48
 -2 -1 4 80.25 9.34
 2 -1 4 60.7 8.28
 -2 -1 -4 66.08 7.3
 -2 1 4 72.86 8.88
 2 1 -4 44 10.83
 -2 1 4 73.38 8.26
 -2 -1 -4 70.92 6.97
 -2 1 4 69.6 8.96
 2 1 -4 70.2 9.05
 2 1 -4 65.01 9.29
 2 -1 4 67.27 8.41
 -2 -1 -4 76 14.01
 -2 1 4 73.64 7.61
 2 2 4 161.09 15.76
 2 -2 -4 137.62 13.46
 2 -2 -4 146.47 14.35
 -2 2 -4 152.12 14.17
 2 2 4 142.87 10.14
 -2 -2 4 102.22 14.34
 -2 2 -4 143.19 11.92
 2 -2 -4 142.01 13.19
 -2 -2 4 149.14 14.67
 -2 -2 4 153.39 17.52
 -2 2 4 144.14 12.99
 2 -2 4 134.43 12.24
 -2 -2 -4 138.53 11.53
 2 2 -4 103.47 14.27
 -2 -2 -4 138.96 11.78
 2 -2 4 145.07 14.13
 -2 2 4 152.65 14.22
 -2 2 4 142.49 12.67
 2 2 -4 132.69 14.67
 2 -3 -4 66.36 8.82
 2 3 4 58.06 9.52
 2 -3 -4 63.26 7.56
 -2 3 -4 55.72 7.36
 -2 -3 4 39.71 10.25
 2 -3 -4 48.79 7.66
 -2 3 -4 54.08 8.41
 -2 -3 4 39.19 10.32
 -2 -3 4 56.37 8.65
 2 -3 4 63.38 8.06
 -2 3 4 55.79 6.62
 2 3 -4 57.08 9.02
 -2 3 4 55.98 8.49
 2 3 -4 50.05 8.15
 -2 -3 -4 53.33 9.98
 -2 -3 -4 32.37 9.54
 -2 3 4 38.86 6.46
 -2 -3 -4 46.81 6.09
 2 -3 4 67.19 9.19
 2 3 -4 58.31 12.47
 -2 -4 4 5.75 5.31
 2 -4 -4 3.87 2.7
 2 -4 -4 10.96 4.46
 -2 4 -4 9.47 4.02
 -2 4 -4 4.9 3.3
 -2 -4 4 3.64 3.4
 -2 -4 4 2.9 3.32
 -2 4 4 6.44 2.71
 -2 -4 -4 6.83 3.83
 -2 -4 -4 8.76 5.89
 2 -4 4 3.6 3.84
 -2 -4 -4 0.94 3.05
 2 -4 4 -1.8 2.62
 -2 4 4 6.7 3.98
 2 4 -4 4.69 3.82
 -2 -5 4 28.15 8.4
 -2 -5 4 10.68 5.34
 -2 5 -4 23.16 6.67
 2 -5 -4 18.01 6.15
 -2 -5 4 13.35 6
 -2 5 -4 13.78 5.45
 2 -5 -4 11.8 4.92
 -2 -5 4 7.79 3.86
 -2 -5 -4 10.63 7.09
 -2 -5 -4 16.42 5.56
 -2 5 4 11.82 3.83
 -2 -5 -4 15.43 5.39
 2 -5 4 14.23 5.48
 -2 -5 -4 14.24 4.7
 2 5 -4 20.57 5.33
 2 -5 4 12.46 4.9
 -2 -6 4 27.13 8.13
 -2 -6 4 23.7 5.45
 -2 -6 4 24.65 7.95
 -2 6 -4 22.15 6.48
 2 -6 -4 23.83 6.64
 -2 -6 4 28.56 10.89
 -2 6 -4 23.91 6.74
 2 -6 -4 24.63 7.7
 2 -6 4 21.39 6.84
 -2 -6 -4 25.87 5.84
 -2 6 4 17.34 4.23
 -2 -6 -4 23.73 6.17
 2 6 -4 22.75 5.34
 2 -6 4 25.72 7.31
 -2 -6 -4 15.78 8.44
 -2 6 4 18.89 6.14
 -2 -6 -4 35.6 9.18
 -2 -7 4 -1.98 3.31
 -2 7 -4 2.49 3.36
 -2 -7 4 2.2 4.73
 -2 -7 4 -0.48 3.71
 2 -7 -4 -1.41 3.79
 -2 7 -4 -8.17 3.39
 -2 -7 4 5.92 3.29
 -2 -7 -4 -4.46 4.45
 -2 -7 -4 6.26 3.25
 2 7 -4 -1.85 3.19
 2 -7 4 -3.09 3.47
 2 -7 4 -1.22 2.99
 -2 7 4 1.08 3.27
 -2 -7 -4 -0.71 4.58
 -2 -7 -4 7.19 3.82
 -2 -8 4 4.93 6.19
 -2 8 -4 6.76 5.53
 2 -8 -4 9.04 5.17
 -2 -8 4 14.22 6.99
 -2 -8 -4 17.45 4.46
 -2 -8 -4 20.81 7.46
 2 -8 4 8.94 5.84
 2 8 -4 9.46 4.12
 2 -8 4 11.6 5.66
 -2 -8 -4 -0.19 4.51
 2 8 -4 10.72 3.63
 -2 8 4 9.88 5.52
 2 -9 -4 -0.42 4.72
 -2 -9 4 16.19 8.75
 -2 9 -4 -0.88 4.54
 -2 -9 4 6.02 4.59
 -2 -9 -4 4.5 5.93
 2 -9 4 8.73 4.62
 -2 9 4 6.99 4.38
 -2 -9 -4 13.43 6.48
 2 -10 -4 3.49 4.03
 -2 -10 4 -0.02 5.87
 -2 -10 4 -3.17 5.54
 -2 10 -4 -5.89 5.84
 -2 -10 -4 -8.97 5.61
 2 -10 4 4.03 4.64
 -2 -10 -4 -1.25 5.84
 2 -11 -4 -4.26 4.15
 -2 -11 4 2.96 7.01
 -2 -11 -4 9.58 8.42
 2 -11 4 -0.21 6.01
 -2 -11 -4 2.41 5.98
 2 -11 4 8.78 5.94
 -3 0 4 35.84 7.46
 -3 0 -4 52.04 10.28
 3 0 4 42.68 10.25
 -3 0 4 38.4 8.33
 3 0 -4 25.76 7.09
 3 0 -4 38.6 7.69
 -3 0 -4 52.44 7.36
 3 0 -4 38.56 8.95
 3 0 4 29.71 6.35
 -3 0 4 51.34 8.76
 3 0 -4 38.48 8.05
 3 0 4 39.51 6.05
 -3 0 4 31.68 8.52
 -3 0 -4 42.66 6.17
 -3 1 -4 1.14 2.79
 3 1 4 -1.59 1.47
 -3 -1 4 3.24 2.81
 -3 1 -4 1.91 2.28
 3 1 4 -2.48 1.64
 3 -1 -4 3.35 3.39
 3 -1 -4 6.27 2.6
 3 1 4 5.72 4.58
 -3 -1 4 -1.17 2.4
 -3 -1 4 0.52 1.83
 3 -1 -4 3.66 3.37
 3 -1 -4 5.97 3.63
 -3 1 4 0.53 2.81
 3 1 -4 -1.77 1.5
 3 1 -4 -0.98 2.18
 3 -1 4 2.41 2
 -3 -1 -4 1.04 2.78
 3 1 -4 1.77 4.23
 -3 1 4 1.57 2.12
 3 -1 4 -1.63 1.78
 -3 1 4 4.21 2.76
 3 1 -4 6 3.01
 -3 -1 -4 2.23 1.86
 -3 -1 -4 3.68 2.64
 3 -1 4 2.09 2.38
 -3 1 4 -0.36 2.47
 -3 -2 4 -2.41 2.2
 -3 -2 4 -0.31 3.33
 3 -2 -4 -1.17 1.92
 3 2 4 4.33 3.9
 3 -2 -4 4.62 3.42
 -3 -2 4 -0.55 2.86
 -3 2 -4 1.87 2.35
 3 -2 -4 -1.63 2.53
 3 2 4 -2.92 2.53
 3 2 4 -0.03 1.23
 -3 2 -4 0.39 1.58
 -3 -2 -4 -1.97 2.07
 3 2 -4 -1.09 2.48
 -3 -2 -4 1.34 2.04
 3 -2 4 1.11 2.49
 -3 2 4 1.44 2.19
 3 2 -4 0.74 3.68
 -3 2 4 5.67 3.12
 -3 2 4 0.45 1.97
 3 3 4 5.42 2.03
 -3 -3 4 1.79 5.25
 -3 3 -4 6.3 4.53
 -3 3 -4 3.16 2.46
 -3 -3 4 3.82 4.42
 3 -3 -4 5.49 3.38
 3 3 4 6.18 3.93
 3 -3 -4 9.38 4.55
 3 3 4 2.49 2.28
 -3 -3 4 4.52 3.88
 3 3 -4 2.25 2.87
 3 3 -4 -0.26 2.17
 3 3 -4 -3.1 2.46
 -3 3 4 0.98 2.22
 -3 -3 -4 0.5 2.41
 3 -3 4 -0.23 2.67
 -3 -3 -4 4.1 3.14
 -3 3 4 6.17 3.13
 -3 3 4 0.71 1.82
 -3 -3 -4 0.55 3.36
 3 4 4 72.06 13.81
 -3 4 -4 57.34 8.74
 -3 -4 4 67.14 15.51
 -3 4 -4 68.26 11.92
 -3 -4 4 86.23 12.08
 3 -4 -4 67.72 10.19
 3 -4 -4 63.6 10.41
 -3 4 4 60.41 8.34
 -3 4 4 59.75 9.89
 3 -4 4 51.9 11.19
 -3 4 4 60.05 7.72
 -3 -4 -4 64.04 11.28
 3 -4 4 67.53 9.62
 3 4 -4 64.75 9.19
 3 4 -4 80.35 10.51
 -3 -4 -4 48.83 14.12
 3 4 -4 44.42 11.83
 -3 5 -4 110.01 12.71
 -3 5 -4 88.53 9.64
 3 -5 -4 103.57 13.04
 -3 -5 4 89.34 12.7
 -3 -5 4 83.71 17.03
 -3 5 -4 123.75 14.24
 3 -5 -4 110.05 13.95
 -3 -5 4 91.63 18.88
 3 5 -4 112.15 11.81
 3 5 -4 68.16 14.84
 -3 -5 -4 74.19 11.78
 3 -5 4 97.66 12.65
 -3 -5 -4 96.9 13.36
 -3 -5 -4 98.61 14.71
 -3 5 4 94.55 9.17
 -3 5 4 102.89 11.19
 3 -5 4 108.37 15.8
 -3 -5 -4 80.81 17.87
 3 5 -4 118.73 12.21
 -3 5 4 113.74 14.06
 -3 6 -4 -3.98 4.09
 3 -6 -4 4.5 4.72
 -3 -6 4 1.23 3.78
 -3 -6 4 2.16 4.6
 -3 6 -4 -2.28 2.73
 -3 -6 4 -2.73 3.68
 3 6 -4 -4.71 2.4
 -3 -6 -4 4.74 4.1
 3 -6 4 -4.37 2.9
 -3 6 4 1.1 2.97
 -3 -6 -4 -0.95 3.5
 -3 -6 -4 -0.33 5.37
 -3 6 4 0.37 2.36
 -3 -6 -4 4.01 4.92
 3 -6 4 3.09 3.84
 3 6 -4 4.35 3.46
 -3 7 -4 -1.41 5.47
 -3 -7 4 10.26 6.27
 -3 7 -4 8.46 5.34
 3 -7 -4 -0.53 4.74
 -3 -7 4 2.97 3.33
 3 -7 -4 1.94 4.03
 -3 -7 4 14.15 7.98
 -3 -7 4 6.29 7.25
 3 7 -4 9.08 3.77
 -3 -7 -4 15.47 5.91
 -3 -7 -4 1.66 6.85
 3 -7 4 -1.63 4.19
 -3 7 4 11.39 4.48
 -3 -7 -4 4.08 4.26
 3 7 -4 3.04 3.36
 -3 7 4 4.04 4.08
 -3 -7 -4 6.55 5.46
 3 -7 4 12.1 7.1
 -3 -8 4 19.97 10.75
 -3 8 -4 29.36 8.22
 -3 -8 4 31.27 10.98
 3 -8 -4 48.51 10.13
 -3 -8 4 39.07 7.55
 -3 8 -4 41.8 10.21
 -3 -8 -4 22.65 9
 3 -8 4 44.21 10.29
 -3 -8 -4 19.82 6.81
 -3 8 4 42.26 10.48
 3 8 -4 32.86 6.12
 -3 9 -4 17.07 7.1
 3 -9 -4 5.31 5.09
 -3 9 -4 11.57 5.07
 -3 -9 4 6.92 6.7
 -3 -9 4 -2.34 7.11
 3 -9 4 8.14 4.58
 -3 -9 -4 8.51 8.24
 -3 -9 -4 13.12 9.1
 -3 9 4 14.54 6.28
 -3 -10 4 -5.69 4.72
 3 -10 -4 -3.29 3.91
 -3 -10 4 4.51 9.15
 -3 10 -4 -0.53 5.97
 -3 -10 -4 -8.7 7.23
 -3 10 4 1.4 4.61
 -3 -10 -4 3.28 6.01
 3 -11 -4 5.22 5.25
 -3 -11 4 -4.69 5.6
 -3 -11 4 1.04 9.16
 -3 -11 -4 -10.55 7.46
 -3 -11 -4 -11.21 9.35
 3 -11 4 8.47 6.08
 4 0 -4 128.85 16.44
 4 0 -4 130.28 18.44
 -4 0 4 138.62 14.78
 4 0 -4 121.96 13.26
 -4 0 -4 120.55 12.8
 4 0 4 98.79 16.02
 -4 0 -4 121.31 16.08
 -4 0 4 125.29 15.43
 -4 0 4 118.1 13.31
 4 0 4 135.25 13.4
 4 0 4 120.85 13.53
 -4 0 -4 124.02 15.2
 4 0 -4 124.18 14.59
 4 -1 -4 203.24 21.32
 4 1 4 169.6 16.7
 4 -1 -4 218.77 21.68
 4 -1 -4 202.69 17.75
 -4 1 -4 213.87 19.49
 4 1 4 147.1 37.69
 -4 1 -4 192.18 18.93
 -4 -1 4 175.97 19.5
 4 -1 -4 187.02 19.4
 -4 -1 4 190.55 18.32
 4 1 4 225.5 18.55
 4 1 -4 209.84 19.88
 -4 1 4 171.98 19.76
 -4 1 4 220.2 18.52
 -4 -1 -4 192.29 21.37
 -4 1 4 154.36 24.45
 4 -1 4 182.35 18.16
 4 1 -4 204.13 21.82
 4 -1 4 140.09 21.08
 4 1 -4 206.2 19.46
 -4 -1 -4 187.71 16.78
 -4 -1 -4 205.01 18.7
 -4 1 4 176.78 17.97
 4 -1 4 199.6 17.47
 4 1 -4 132.95 21.55
 -4 2 -4 3.59 3.03
 4 -2 -4 5.32 3.75
 4 -2 -4 6.99 4.18
 -4 -2 4 2.74 3.62
 -4 -2 4 5.91 5.76
 4 2 4 -0.39 3.31
 -4 2 -4 2.33 4.31
 4 -2 -4 1.15 2.37
 4 2 4 -3.24 3.23
 -4 -2 4 5.11 3.45
 4 2 4 2.57 2.44
 4 -2 4 0.4 2.94
 -4 -2 -4 3.39 4.31
 4 -2 4 2.36 2.09
 -4 2 4 1.47 2.75
 -4 2 4 -0.87 2.6
 4 2 -4 3.16 3.35
 -4 -2 -4 0.76 2.3
 4 2 -4 8.01 4.65
 4 2 -4 0.28 3.22
 -4 2 4 6.79 4.26
 -4 -2 -4 2.85 2.66
 4 -2 4 4.31 3.08
 4 -3 -4 5.08 4.31
 4 -3 -4 2.82 3.47
 -4 3 -4 2.77 2.73
 -4 3 -4 -2.82 3.69
 -4 -3 4 5.48 5.21
 4 3 4 5.94 4.28
 4 -3 -4 2.05 2.22
 4 3 4 4.45 2.64
 -4 -3 4 4.55 2.75
 4 3 4 3.66 4.44
 -4 -3 4 -0.33 2.64
 4 -3 4 1.74 3.56
 4 -3 4 4.21 3.97
 -4 -3 -4 6.95 3.3
 -4 -3 -4 -2.01 5.37
 4 3 -4 0.05 2.87
 -4 3 4 0.68 2.48
 -4 -3 -4 7.24 3.92
 -4 3 4 1.88 3.14
 4 3 -4 -2.72 2.46
 -4 3 4 1.97 2.73
 4 3 -4 14.52 6.21
 4 -4 -4 9.22 5.05
 -4 4 -4 16.53 5.27
 4 4 4 10.28 3.13
 4 4 4 13.67 5.95
 -4 4 -4 16.16 6.08
 -4 -4 4 14.53 7.88
 4 -4 -4 7.47 5.05
 4 4 4 11.04 3.03
 -4 -4 4 9.89 6.18
 -4 -4 4 4.98 4.22
 -4 4 -4 6.2 4.29
 4 4 -4 9.15 7.8
 4 4 -4 11.09 4.92
 4 4 -4 11.31 5.3
 -4 4 4 7.66 4.17
 4 -4 4 7.78 4.63
 4 -4 4 1.03 3.69
 -4 4 4 10.95 5.28
 -4 -4 -4 10.64 7.26
 -4 4 4 14.16 5.17
 -4 -4 -4 7.66 5.21
 -4 -4 -4 5.18 3.75
 -4 5 -4 1.16 4.63
 -4 5 -4 9.29 3.81
 4 -5 -4 14.35 5.86
 -4 -5 4 8.11 5.17
 -4 -5 4 16.56 9.12
 4 5 4 2.65 4.74
 -4 5 -4 7.49 4.9
 -4 -5 -4 8.08 7.27
 4 5 -4 12.95 4.97
 -4 -5 -4 5.77 5.52
 4 -5 4 9.88 5.5
 -4 5 4 14.16 4.02
 -4 5 4 13.58 4.93
 -4 5 4 10.08 6.26
 4 5 -4 8.12 3.93
 4 -5 4 4.61 4.24
 -4 -5 -4 6.24 4.61
 4 5 -4 5.71 6.4
 -4 -6 4 -4.48 4.01
 -4 6 -4 5.17 3.03
 -4 -6 4 16.26 6.26
 -4 6 -4 3.47 3.33
 -4 -6 4 0.95 4.16
 -4 6 -4 10.41 6.26
 4 -6 -4 4.45 4.53
 4 -6 -4 7.36 4.67
 4 6 -4 21.14 8.96
 -4 -6 -4 10.43 5.77
 -4 6 4 2.41 2.99
 -4 -6 -4 9.81 4.76
 -4 6 4 2.2 2.6
 4 -6 4 1.08 3.62
 -4 -6 -4 4.56 5.67
 4 6 -4 6.97 3.36
 -4 -6 -4 7.29 4.72
 4 6 -4 2.58 3.59
 -4 6 4 -3.36 3.1
 4 -6 4 1.51 4.26
 -4 7 -4 11.66 5.76
 4 -7 -4 0.76 5.75
 -4 -7 4 2.28 5.9
 -4 7 -4 13.83 7.62
 4 -7 -4 12.69 5.91
 -4 -7 4 -0.21 4.12
 -4 -7 4 -5.71 5.47
 4 -7 4 -1.6 5.48
 4 7 -4 7.46 4.01
 -4 7 4 12.89 4.68
 4 -7 4 4.06 4.25
 -4 7 4 5.4 3.64
 4 7 -4 7.77 3.55
 -4 -7 -4 11.89 9.85
 -4 -7 -4 9.19 6.64
 -4 -8 4 -8.2 4.29
 -4 8 -4 0.28 5.33
 -4 8 -4 5.59 4.2
 -4 -8 4 -0.19 5.08
 -4 -8 4 2.03 5.64
 4 -8 -4 3.14 4.25
 4 8 -4 6.05 3.86
 4 8 -4 4.96 3.65
 -4 -8 -4 10.79 7.18
 -4 -8 -4 2.41 4.78
 -4 8 4 7.7 4.45
 -4 8 4 -6.14 3.32
 4 -8 4 1.32 3.61
 -4 -8 -4 -1.8 5.05
 -4 -9 4 -1.6 4.94
 -4 9 -4 2.36 7.03
 4 -9 -4 -1.86 4.12
 -4 -9 4 4.58 5.29
 -4 9 -4 3.92 4.01
 -4 -9 -4 6.22 5.4
 -4 9 4 2.79 4.53
 -4 -9 -4 1.09 7.11
 -4 -9 -4 2.62 5.97
 -4 -10 4 7.72 8.08
 -4 -10 4 11.86 9.4
 -4 10 -4 9.4 8.45
 4 -10 -4 -5.47 4.18
 -4 -10 4 4.46 4.98
 -4 10 -4 -2.94 3.6
 -4 -10 -4 -8.06 6.11
 -4 -10 -4 8.55 7.84
 -4 -10 -4 5.14 5.32
 4 -10 4 8.94 5.83
 -4 10 4 1.25 5.33
 5 0 4 9.89 7.6
 -5 0 -4 6.18 4.52
 5 0 -4 13.28 4.35
 -5 0 4 4.45 4.66
 -5 0 4 0.48 3.3
 -5 0 -4 10.55 4.1
 5 0 -4 8.41 4.76
 5 0 4 12.65 5.22
 5 0 4 10.38 4.84
 -5 0 4 0.8 2.56
 5 0 -4 6.37 6.18
 -5 0 4 6.41 4.49
 -5 0 -4 16.78 5.93
 5 -1 -4 -3.8 4.98
 -5 -1 4 -1.32 4.01
 5 1 4 9.95 4.1
 5 -1 -4 4.88 3.14
 -5 1 -4 8.15 4.5
 5 1 4 4.87 6.83
 5 1 4 2.11 3.35
 5 -1 -4 -2.59 2.24
 -5 1 -4 6.99 4.64
 -5 -1 4 4.09 3.88
 -5 -1 4 3.97 3.81
 -5 -1 -4 -5.97 3.45
 -5 1 4 1.93 2.33
 -5 -1 -4 20.66 8.38
 5 1 -4 4.85 3.94
 -5 1 4 5.41 4.29
 5 1 -4 1.9 3.55
 -5 -1 -4 3.04 3.15
 5 -1 4 6.62 5.39
 5 -1 4 3.25 3.29
 5 1 -4 8.3 6.28
 -5 1 4 1.92 3.42
 -5 1 4 -1.21 3
 5 -1 4 4.86 3.61
 -5 -2 4 17.64 6.28
 -5 2 -4 10.28 4.64
 5 -2 -4 5.91 3.54
 5 2 4 2.29 4.73
 -5 -2 4 7.15 3.84
 -5 -2 4 15.55 8.71
 -5 2 -4 14.02 6.57
 5 -2 -4 2.52 3.96
 5 2 4 6.03 3.37
 -5 2 -4 7.48 5.21
 5 2 -4 6.97 5.38
 -5 -2 -4 5.53 4.19
 -5 -2 -4 11.13 4.5
 -5 -2 -4 17.85 6.94
 5 -2 4 7.73 4.11
 5 2 -4 9.03 5.27
 5 -2 4 -3.62 3.27
 -5 -2 -4 10.61 6.11
 5 -2 4 6.47 4.61
 5 2 -4 7.85 5.65
 -5 2 4 4.09 3.66
 -5 2 4 4.08 4.87
 -5 2 4 11.94 5.22
 -5 3 -4 29.61 7.43
 5 -3 -4 9.42 5.38
 -5 -3 4 12.56 6.37
 -5 -3 4 18.86 8.7
 -5 -3 4 17.29 9.48
 5 -3 -4 13.59 5.61
 5 3 4 19.97 7.24
 5 -3 -4 15.99 5.25
 5 3 4 18.19 8.21
 -5 3 -4 8.89 6.22
 5 3 4 27.55 6.23
 -5 3 -4 26.56 7.35
 -5 3 4 16.5 5.6
 5 3 -4 16.4 6.19
 5 -3 4 20.46 7.34
 5 3 -4 24.64 10.33
 5 -3 4 27.55 6.95
 5 -3 4 18.89 6.83
 5 3 -4 16.36 8.76
 -5 -3 -4 23.34 6.48
 -5 -3 -4 7.78 6.37
 -5 -3 -4 12.19 6.38
 -5 3 4 17.56 6.78
 -5 3 4 21.27 6.95
 5 -4 -4 2.53 3.39
 5 4 4 -4.27 2.82
 5 -4 -4 -6.11 3.51
 -5 -4 4 1.12 5.78
 -5 4 -4 7.98 6.11
 5 4 4 -3.54 3.95
 -5 -4 4 4.52 4.36
 -5 -4 4 5.66 5.19
 -5 4 -4 3.29 4.5
 -5 4 -4 1 2.5
 5 -4 -4 6.9 4.37
 5 4 -4 12.29 4.59
 -5 -4 -4 -1.71 3.92
 -5 4 4 4.14 4.13
 -5 4 4 -0.68 3.99
 5 -4 4 9.78 5.72
 -5 4 4 5.27 3.51
 5 4 -4 13.81 7.91
 -5 -4 -4 6.24 7.15
 5 -4 4 2.68 3.92
 -5 -4 -4 1.4 3.25
 5 4 -4 8.38 6.05
 -5 -5 4 13.83 8.52
 -5 5 -4 35.81 8.2
 5 -5 -4 15.73 6.89
 -5 5 -4 31.51 7.22
 5 -5 -4 11.95 7.04
 -5 5 -4 34.36 9.65
 -5 -5 4 20.18 7.76
 5 5 4 20.53 4.26
 -5 -5 4 27.38 9.55
 5 -5 -4 30.89 7.49
 5 5 4 22.48 10.01
 5 5 4 12.82 4.02
 -5 5 4 22.61 6.96
 5 -5 4 13.8 5.59
 -5 5 4 17.84 5.92
 -5 -5 -4 20.58 5.94
 -5 -5 -4 33.8 9.06
 5 5 -4 21.18 6.13
 5 5 -4 25.15 8.04
 -5 -5 -4 5.04 7.77
 5 -5 4 28.04 9.12
 -5 5 4 29.1 7.59
 5 5 -4 28.31 9.77
 -5 6 -4 25.27 8.6
 5 -6 -4 36.73 11.09
 -5 6 -4 27.55 7.22
 -5 -6 4 23.66 11.93
 5 -6 -4 34.79 9.79
 -5 -6 4 21.49 9.54
 -5 -6 4 21.42 8.84
 5 6 4 31.07 10.57
 -5 6 -4 34.22 7.8
 -5 -6 -4 31.64 13.44
 -5 6 4 19.08 6.11
 -5 -6 -4 27.43 8.21
 5 -6 4 30.91 9.29
 -5 6 4 33.14 6.84
 -5 6 4 28.98 8.6
 5 -6 4 17.2 8.9
 5 6 -4 26.92 6.47
 -5 -6 -4 13.76 8.03
 5 6 -4 31.35 7.71
 -5 7 -4 44.12 13.02
 -5 -7 4 70.04 19.4
 -5 7 -4 64.62 8.01
 -5 -7 4 63.91 14.78
 -5 7 -4 77.58 11.55
 -5 -7 4 68.08 13.42
 5 -7 -4 63.29 13.23
 -5 -7 -4 40.05 14.04
 5 -7 4 44.79 11.09
 -5 -7 -4 49.16 10.69
 -5 7 4 54.59 8.29
 -5 7 4 74.62 15.08
 5 7 -4 88.2 10.56
 -5 7 4 67.35 11.84
 -5 -7 -4 81.56 15.13
 5 7 -4 55.74 9.18
 5 -7 4 73.84 14.1
 -5 8 -4 -1.97 6.62
 -5 -8 4 17.06 13.35
 5 -8 -4 9.69 5.31
 -5 -8 4 -0.57 5.77
 -5 8 -4 6.9 4.13
 -5 -8 4 2.41 5.04
 5 -8 4 0.53 4.2
 -5 -8 -4 5.18 6.87
 5 8 -4 6.31 4.03
 5 8 -4 -0.78 3.4
 -5 -8 -4 5.29 6.02
 -5 -8 -4 0.28 6.1
 -5 8 4 -0.44 3.81
 -5 8 4 -0.88 5.07
 -5 -9 4 3.02 7.34
 5 -9 -4 -3.44 4.43
 -5 -9 4 7.68 7.02
 -5 9 -4 -8.6 8.1
 -5 -9 4 17.55 7.44
 5 -9 4 3.46 5.05
 -5 -9 -4 7.07 7.81
 -5 9 4 -5.36 3.52
 -5 -9 -4 -1.44 6.11
 -5 -9 -4 -0.25 4.46
 5 -10 -4 5.5 5.17
 -5 -10 4 8.87 7.41
 -5 10 -4 11.19 6.17
 -5 -10 4 -0.7 8.22
 -5 -10 4 -10.41 6.82
 -5 10 -4 11.08 9.36
 -5 10 4 4.08 6.53
 5 -10 4 4.26 5.89
 -5 -10 -4 5.31 5.06
 -5 -10 -4 2.25 8.62
 -5 -10 -4 2.56 7.27
 6 0 4 21.87 6.53
 6 0 -4 14.35 9.86
 -6 0 -4 30.33 7.72
 6 0 4 24.31 7.54
 -6 0 -4 25.84 8.08
 -6 0 4 18.02 8.02
 6 0 -4 19.74 7.36
 -6 0 4 27.47 7.49
 6 0 4 21.77 9.99
 -6 0 4 25.41 9.28
 -6 0 -4 33.73 10.88
 6 0 -4 22.21 7.27
 -6 0 4 30.2 10.1
 -6 0 -4 31.08 9.1
 -6 1 -4 48.13 11.3
 6 -1 -4 68.15 17.33
 6 -1 -4 48.64 9.69
 -6 1 -4 46.91 12.63
 -6 -1 4 51.89 11.41
 6 1 4 24.63 11.38
 6 1 4 63.69 11.81
 6 -1 -4 44.54 11.05
 -6 1 -4 58.33 13.05
 -6 -1 4 51.3 11.86
 -6 -1 4 25.91 9.66
 -6 -1 -4 50.99 10.6
 -6 -1 -4 60.81 13.76
 6 1 -4 55.27 12.03
 -6 1 4 46.14 9.65
 -6 -1 -4 50.57 9.89
 -6 1 4 49.91 10.81
 6 1 -4 52.98 11.63
 6 -1 4 42.02 10.15
 -6 1 4 45.52 11.67
 -6 1 4 46.78 10.77
 6 -1 4 37.4 9.03
 6 1 -4 39.21 14.89
 -6 -1 -4 43.72 11.81
 -6 -2 4 9.97 6.91
 -6 2 -4 12.27 6.89
 -6 -2 4 5.59 4.59
 6 2 4 11.34 8.99
 6 -2 -4 17.9 5.72
 6 -2 -4 9.91 6.59
 6 2 4 14.28 5.88
 -6 2 -4 13.87 5.92
 6 2 4 14.64 5.27
 6 -2 -4 13.72 6.41
 -6 2 -4 9.22 4.61
 6 -2 4 15.55 5.58
 6 2 -4 16.53 6.25
 6 2 -4 13.81 5.27
 -6 2 4 9.57 5.64
 -6 -2 -4 8.39 5.33
 -6 -2 -4 6.96 3.97
 -6 -2 -4 13.96 7.14
 -6 2 4 0.56 4.38
 6 -2 4 4.79 5.86
 6 2 -4 -0.75 6.01
 6 -2 4 13.56 6.85
 -6 2 4 18.14 7.75
 -6 -2 -4 21.37 8.64
 6 3 4 47.42 11.2
 6 3 4 62.33 16.21
 -6 -3 4 48.3 12.44
 6 -3 -4 74.18 15.64
 -6 -3 4 51.03 11.21
 6 3 4 71.75 9.86
 -6 -3 4 47.11 14.64
 6 -3 -4 67.76 12.31
 -6 3 -4 48.94 11.11
 -6 3 -4 70.76 13.83
 6 -3 -4 56.97 12.07
 6 -3 4 49.04 10.44
 6 3 -4 78.63 11.93
 6 -3 4 49.63 13.45
 -6 3 4 54.39 11.85
 -6 3 4 64.95 12.04
 6 -3 4 73.21 13.85
 6 3 -4 53.94 15.37
 -6 -3 -4 46.02 9.75
 -6 3 4 71.15 14.14
 -6 -3 -4 51.63 12.71
 6 3 -4 25.27 11.77
 -6 -3 -4 69.1 12.72
 -6 -3 -4 65.13 17.46
 6 -4 -4 13.09 5.86
 -6 -4 4 1.72 4.42
 6 -4 -4 1.99 3.53
 6 4 4 7.49 7.07
 6 -4 -4 17.54 7.14
 -6 -4 4 2.43 8.3
 -6 4 -4 11.82 5.14
 -6 4 -4 13.68 5.82
 6 4 4 3.8 3.43
 -6 -4 4 5.79 6.46
 -6 -4 -4 27.65 9.23
 -6 4 4 12.18 5.64
 -6 4 4 6.93 5.66
 -6 4 4 16.28 6.69
 6 4 -4 10.08 8.18
 6 -4 4 13.81 7.21
 -6 -4 -4 11.32 5.18
 -6 -4 -4 10.18 6.71
 6 4 -4 12.71 5.35
 6 4 -4 2.95 8.6
 6 -4 4 9.87 5.88
 6 -4 4 9.06 5.82
 -6 5 -4 17.7 7.88
 -6 -5 4 21.79 9.63
 -6 5 -4 24.61 6.51
 -6 5 -4 23.64 6.58
 6 -5 -4 6.83 4.83
 6 5 4 21.7 5.22
 6 -5 -4 11.87 6.43
 6 5 4 21.12 4.93
 -6 -5 4 9.83 5.41
 6 5 4 17.28 7.79
 -6 -5 -4 17.15 8.72
 -6 5 4 43.89 8.86
 -6 5 4 26.52 7.86
 -6 -5 -4 17.12 6.12
 6 -5 4 16.49 7.09
 6 5 -4 8 6.78
 -6 5 4 20.27 7.78
 6 5 -4 19.89 7.18
 6 -5 4 14.96 5.65
 6 -5 4 17.73 7.26
 -6 -6 4 5.11 7.32
 -6 -6 4 7.36 5.04
 -6 -6 4 11.41 10.34
 6 -6 -4 14.55 7.83
 -6 6 -4 12.95 5.61
 -6 6 -4 8.48 7.4
 -6 6 -4 7.21 4.8
 -6 -6 -4 7.5 7.99
 6 6 -4 5.91 5.95
 -6 -6 -4 19.05 6.55
 -6 6 4 10.08 5.71
 -6 6 4 11.72 6.68
 6 -6 4 11.86 6.79
 -6 6 4 5.61 3.96
 -6 -6 -4 16.31 9.76
 6 6 -4 19.81 6.72
 -6 -7 4 10.5 5.45
 -6 -7 4 -6.65 6.8
 -6 -7 4 -2.24 7.7
 -6 7 -4 -8.37 6.83
 6 -7 -4 0.48 4.08
 -6 7 -4 1.16 3.28
 -6 7 -4 7.05 4.28
 6 7 -4 -1.67 5.04
 -6 -7 -4 -11.03 6.5
 6 -7 4 2.57 4.62
 -6 7 4 2.87 3.82
 -6 -7 -4 9.66 5.73
 6 7 -4 -2.41 4.7
 -6 -7 -4 -10.33 6.44
 -6 7 4 -0.13 3.45
 -6 7 4 6.37 6.15
 -6 -8 4 5.59 6.15
 6 -8 -4 -1.93 3.89
 -6 -8 4 -9.52 7.38
 -6 8 -4 -3.79 3.07
 -6 -8 4 -8.09 6.81
 -6 -8 -4 -13.71 5.85
 6 8 -4 4.12 4.95
 -6 8 4 7.33 6.77
 -6 8 4 -1.46 3.84
 6 -8 4 -0.02 4.09
 -6 -8 -4 -1.4 4.76
 6 8 -4 10.27 4.76
 -6 -8 -4 17.31 9.46
 -6 9 -4 6.22 4.58
 -6 -9 4 7.51 8.73
 -6 -9 4 -10.02 6.4
 6 -9 -4 9.02 5.95
 -6 -9 -4 16.67 11.95
 -6 9 4 -0.35 3.2
 -6 -9 -4 2.58 4.19
 6 -9 4 14.4 6.18
 7 0 -4 11.38 5.8
 -7 0 -4 9.26 4.6
 -7 0 -4 8.11 10.46
 7 0 4 7.92 5.51
 -7 0 -4 7.11 5.54
 7 0 4 7.41 8.23
 -7 0 -4 17.16 8.97
 7 0 4 8.29 5.07
 -7 0 4 -1.17 3.48
 -7 0 4 9.93 7.01
 7 0 -4 4.17 4.51
 -7 0 4 2.54 8.7
 7 0 -4 -3.1 7.84
 -7 0 4 21.11 6.53
 -7 1 -4 11.36 5.37
 7 1 4 7.54 5.8
 -7 1 -4 2.94 5.79
 -7 -1 4 17.56 9.11
 7 -1 -4 6.85 11.05
 -7 1 -4 15.11 6.71
 7 -1 -4 4.26 4.15
 7 -1 -4 -0.59 4.18
 7 1 4 18.84 10.62
 7 1 4 12.99 5.72
 -7 -1 4 8.51 5.46
 -7 1 4 -3.34 5.29
 -7 -1 -4 7.77 5.08
 -7 -1 -4 12.69 10.29
 7 1 -4 5.24 4.08
 7 1 -4 -5.18 3.61
 -7 1 4 6.48 5.45
 -7 1 4 1.39 2.7
 -7 1 4 12.45 7.24
 7 -1 4 6.23 4.61
 7 -1 4 11.76 5.47
 7 -1 4 13.46 8.88
 7 1 -4 16.08 10.85
 -7 -1 -4 4.21 5.37
 -7 -1 -4 3.99 3.42
 -7 -2 4 2.87 5.96
 -7 -2 4 1.41 3.77
 -7 2 -4 -7.86 4.23
 -7 -2 4 7.45 5.56
 7 -2 -4 3.02 3.86
 7 -2 -4 3.31 6.42
 7 2 4 1.44 4.35
 7 2 4 -0.03 4.85
 7 2 4 16.33 8.32
 7 -2 -4 5.84 4.81
 -7 2 -4 0.15 3.12
 -7 2 -4 6.78 6.52
 -7 -2 -4 11.03 6.78
 -7 -2 -4 -0.25 3.72
 7 2 -4 6.51 6.37
 7 -2 4 2.05 5.04
 -7 2 4 2.29 5.36
 7 2 -4 2.21 7.19
 -7 2 4 2.5 5.1
 -7 2 4 3.16 4.01
 -7 -2 -4 4.08 3.52
 7 -2 4 0.44 3.96
 7 2 -4 -1.8 3.71
 -7 3 -4 9.92 8.24
 7 -3 -4 1.99 6.34
 -7 -3 4 8.61 4.33
 7 3 4 -7.31 6.56
 7 3 4 8.63 5.22
 -7 -3 4 16.48 7.71
 -7 -3 4 12.59 7.51
 7 -3 -4 -2.8 3.78
 7 3 4 -5.81 6.51
 7 -3 -4 3.77 4.83
 -7 3 -4 -6.28 4.78
 -7 3 -4 3.95 3.98
 -7 3 4 5.5 4.11
 7 -3 4 3.1 4.96
 7 3 -4 19.73 8.39
 -7 3 4 9.83 5.86
 -7 3 4 1.59 6.05
 -7 -3 -4 12.96 7.67
 -7 -3 -4 8.48 4.25
 7 -3 4 8.03 5.12
 7 3 -4 -3.41 3.91
 -7 -3 -4 5.75 5.97
 7 3 -4 7.51 9.44
 7 -3 4 2.15 5.98
 -7 -3 -4 -4.27 4.42
 -7 4 -4 3.78 7.23
 -7 -4 4 9.75 7.19
 7 4 4 0.03 4.78
 -7 4 -4 5.37 4.4
 7 4 4 1.95 7.17
 -7 4 -4 -6.78 6.07
 -7 -4 4 0.36 3.4
 7 -4 -4 7.81 5.35
 7 4 4 -9.12 5.98
 -7 -4 4 8.79 6.52
 -7 4 4 2.06 4.84
 -7 -4 -4 8.6 7.04
 7 4 -4 13.26 10.76
 7 -4 4 10.17 6.06
 7 4 -4 -6.01 4.55
 -7 -4 -4 4.65 4.07
 -7 4 4 -3.07 3.52
 -7 4 4 9.08 7.05
 7 5 4 36.74 8.17
 -7 5 -4 29.95 9.38
 -7 -5 4 30.34 9.53
 -7 5 -4 34.58 8.88
 7 -5 -4 30.38 9.94
 7 5 4 42.96 9.11
 -7 -5 4 32.88 10.99
 -7 5 4 44.8 10.99
 -7 -5 -4 25.99 10.84
 7 -5 4 41.74 10.88
 -7 -5 -4 36.1 9.47
 -7 5 4 50.6 10.65
 -7 5 4 53.83 11.73
 7 5 -4 50.81 12.46
 7 5 -4 43.18 10.35
 7 -6 -4 19.47 8.35
 -7 6 -4 25.35 7.15
 -7 -6 4 11.95 7.46
 -7 -6 4 6.11 5.1
 -7 6 -4 28.09 7.69
 7 6 -4 7.13 5.85
 7 -6 4 26.14 9.75
 -7 -6 -4 17.24 6.16
 -7 6 4 7.39 6.96
 -7 -6 -4 25.87 11.82
 -7 6 4 15.08 7.02
 -7 6 4 22 6.72
 7 6 -4 13.29 8.43
 -7 7 -4 -2.35 4.06
 -7 -7 4 -4.61 4.54
 -7 7 -4 0.53 5.14
 -7 -7 4 7.75 7.45
 -7 -7 -4 -9.31 7.28
 -7 7 4 7.2 7.19
 -7 7 4 5.94 5.89
 7 -7 4 -5.6 4.67
 7 7 -4 3.28 5.24
 -7 -7 -4 -1.54 3.8
 7 7 -4 -5.75 4.14
 -7 7 4 -3.92 4.38
 -7 8 -4 6 4.77
 -7 -8 4 -13.5 6.68
 7 -8 -4 8.67 5.78
 -7 -8 4 -0.18 7.36
 -7 8 4 -1.57 4.31
 -7 -8 -4 -3.47 4.38
 7 8 -4 4.78 4.85
 -7 -8 -4 7.55 8.77
 7 -8 4 1.61 5.39
 -7 8 4 -8.65 6.75
 -7 8 4 3.76 5.03
 -7 -9 4 15.48 10.99
 7 -9 -4 12.76 8.11
 -7 -9 4 20.43 9.4
 -7 9 -4 8.64 5.48
 7 -9 4 25.13 9.27
 -7 -9 -4 9.44 5.66
 -7 -9 -4 21.08 11.09
 -7 9 4 11.18 6.72
 8 0 -4 -0.97 5.1
 -8 0 4 6.6 4.5
 -8 0 -4 3.28 5.32
 -8 0 4 5.86 4.67
 8 0 4 12.39 6.63
 8 0 4 -5.89 8.89
 8 0 4 4.25 5.14
 8 0 -4 5.45 5.85
 8 1 4 28.19 8.96
 -8 -1 4 44.56 10.19
 8 1 4 33.12 9.14
 8 1 4 12.02 9.99
 -8 1 -4 44.41 11.82
 8 -1 -4 46.45 11.8
 -8 -1 4 21.25 10.33
 -8 1 -4 45.78 12.98
 8 -1 4 42.38 9.26
 -8 -1 -4 30.84 8.28
 -8 -1 -4 41.19 11.81
 -8 1 4 40.13 11.66
 8 -1 4 23.67 13.11
 8 -1 4 26.39 7.72
 -8 1 4 31.15 9.27
 8 1 -4 26.37 8.19
 8 1 -4 18.23 7.78
 -8 2 -4 47.57 14.15
 -8 -2 4 22.16 9.73
 8 2 4 40.18 9.83
 -8 2 -4 35.5 9.74
 -8 -2 4 26.92 8.18
 8 2 4 6.57 7.52
 8 -2 -4 39.41 11.26
 -8 -2 -4 28.62 10.11
 8 2 -4 38.32 11.27
 -8 2 4 26.48 10.06
 8 -2 4 28.19 9.38
 8 2 -4 32.36 9.77
 -8 2 4 38.75 11.93
 -8 -2 -4 24.18 7.29
 -8 3 -4 5.02 4.09
 -8 3 -4 -6.44 6.41
 8 3 4 5.44 4.75
 8 -3 -4 6.25 5.79
 -8 -3 4 1.4 3.87
 8 3 4 9.14 8.69
 -8 -3 4 -6.04 4.83
 -8 -3 -4 -7.62 4.08
 -8 3 4 -1.85 5.93
 -8 -3 -4 2.39 3.24
 8 3 -4 -2.32 4.04
 8 -3 4 7.61 5.96
 -8 3 4 2.81 4.05
 8 3 -4 4.23 10.29
 8 -4 -4 18.46 8.29
 -8 4 -4 9.55 5.6
 -8 -4 4 2.85 5.65
 -8 4 -4 16.71 8.05
 8 4 4 13.17 6.03
 -8 -4 4 4.81 4.9
 8 4 4 0.83 9.31
 -8 4 4 5.46 5.49
 -8 -4 -4 16.74 9.74
 8 4 -4 14.87 6.81
 -8 4 4 8.88 8.08
 8 -4 4 11.6 6.98
 8 4 -4 8 12
 -8 -4 -4 9.22 4.62
 -8 -5 4 -0.94 3.84
 8 5 4 3.59 5.13
 8 -5 -4 -0.69 3.1
 -8 5 -4 2.81 3.4
 -8 -5 4 4.86 9.66
 -8 5 -4 18.59 7.93
 8 5 4 -1.09 5.25
 -8 5 4 -0.1 4.58
 8 5 -4 5.31 5.32
 -8 5 4 -5.68 6.11
 -8 -5 -4 6.65 4.49
 -8 -5 -4 6.31 7.9
 -8 6 -4 -1.74 6.81
 -8 -6 4 1.55 4.95
 8 6 4 18.05 5.12
 -8 -6 4 9.82 10.37
 8 6 4 10.71 4.9
 -8 6 -4 11.28 5.39
 8 -6 -4 12.25 6.62
 -8 -6 -4 11.71 4.85
 8 6 -4 9.26 6.14
 8 6 -4 2.5 7.63
 -8 -6 -4 1.08 6.97
 8 -6 4 4.52 6.25
 -8 6 4 8.52 6.76
 -8 6 4 1.61 3.88
 8 -7 -4 10.45 6.23
 -8 -7 4 9.27 9.09
 -8 7 -4 9.28 7.82
 -8 7 -4 4.83 4.4
 -8 -7 4 5.59 3.88
 8 7 -4 -7.74 7.01
 -8 7 4 -0.24 4.77
 -8 -7 -4 -2.27 5.01
 8 -7 4 -1.15 6.28
 8 7 -4 0.33 6.42
 -8 7 4 -1.25 6.56
 -8 -7 -4 6.77 7.96
 -8 -8 4 -8.62 7.68
 -8 8 -4 1.97 4.28
 8 -8 -4 10.82 6.42
 -8 -8 4 9.27 6.46
 -8 8 -4 8.59 7.24
 -8 8 4 -5.18 6.48
 8 -8 4 10.41 7.5
 -8 8 4 6.27 6.19
 8 8 -4 -1.13 5.69
 -8 -8 -4 12.61 12.43
 -9 0 -4 6.46 5.55
 9 0 -4 8.36 5.7
 -9 0 4 4.33 4.35
 -9 0 4 1.81 5.61
 9 0 4 12.6 5.94
 -9 -1 4 6.16 4.84
 -9 1 -4 2.52 4.69
 9 -1 -4 7.36 5.84
 -9 -1 4 -0.96 3.66
 9 1 4 5.03 6.72
 9 -1 4 5.87 6.11
 9 1 -4 3.95 4.75
 -9 1 4 -5.39 3.46
 -9 -1 -4 2.84 3.36
 -9 -1 -4 1.59 5.09
 -9 -2 4 8.39 7.19
 -9 2 -4 2.54 3.87
 9 2 4 11.77 5.93
 -9 -2 4 -1.23 3.54
 9 -2 -4 1.12 5.5
 9 2 4 3.83 8.19
 -9 -2 -4 11.8 5.94
 9 2 -4 2.11 5.19
 -9 -2 -4 1.11 3.94
 9 -2 4 5.68 5.61
 -9 2 4 -0.88 3.8
 -9 -3 4 2.14 3.79
 9 3 4 4.89 6.88
 9 3 4 3.53 10.48
 -9 3 -4 4.71 4.43
 9 3 -4 7.35 6.73
 -9 -3 -4 4.71 5.84
 -9 -3 -4 -1.93 3.45
 -9 3 4 -1.73 3.84
 -9 4 -4 6.95 4.57
 9 4 4 3.95 6.43
 9 4 4 22.1 12.54
 9 -4 -4 9.26 6.82
 -9 -4 4 0.4 5.86
 9 -4 4 10.68 6.54
 -9 -4 -4 -4.27 4.91
 9 4 -4 1.58 5.24
 -9 -4 -4 6.81 4.63
 -9 4 4 1.02 4.46
 9 -5 -4 2.33 6.44
 9 5 4 -0.46 4.92
 -9 -5 4 -3.88 5
 -9 -5 4 -6.6 3.73
 9 5 4 4.97 7.89
 -9 5 -4 4.05 4.48
 9 -5 4 -1 6.22
 -9 5 4 -7.18 3.83
 9 5 -4 -3.14 6.37
 -9 -5 -4 1.77 7.26
 9 5 -4 33.14 11.4
 -9 -5 -4 -3.61 3.44
 -9 -6 4 5.46 6.11
 -9 6 -4 5.64 6.11
 9 6 4 -6.62 5.16
 9 -6 -4 12.35 5.9
 -9 -6 4 -5.14 7.12
 9 6 4 8.78 6.57
 9 6 -4 11.71 10.63
 -9 -6 -4 7.85 5.26
 9 6 -4 12.52 7.46
 -9 6 4 7.36 5.23
 -9 -6 -4 -10.83 6.49
 9 -6 4 5.6 6.41
 -9 -7 4 7.8 7.21
 9 -7 -4 25.56 10.07
 -9 7 -4 26.22 6.81
 9 7 -4 -6.42 9.54
 -9 7 4 16.79 8.24
 -9 -7 -4 24.02 7.79
 9 7 -4 20.22 9.02
 9 -7 4 15.4 9.44
 -9 -7 -4 23.89 12.73
 -10 0 4 31.72 11.6
 -10 0 -4 39.16 10.15
 10 0 4 48.65 13.65
 10 0 -4 33.19 10.96
 10 1 4 12.02 8.81
 -10 -1 4 -0.32 3.61
 10 -1 -4 -3.56 4.42
 -10 -1 4 0.3 4.23
 -10 1 4 -1.11 5.05
 10 -1 4 2.84 5.59
 -10 -1 -4 1.07 3.75
 10 1 -4 0.77 5.18
 10 2 4 -0.36 6
 10 -2 -4 5.84 7.48
 -10 -2 4 7.92 4.92
 -10 -2 4 -2.71 3.5
 -10 -2 -4 -2.19 4.6
 10 -2 4 6.16 7.11
 -10 -2 -4 0.67 4.13
 10 3 4 -1.56 5.69
 -10 -3 4 5.81 5.1
 -10 3 -4 1.34 4.14
 -10 -3 4 5.61 7.11
 10 -3 -4 9.52 8.32
 -10 3 4 1.96 5.66
 10 -3 4 5.52 7.45
 10 3 -4 -8.76 6.46
 -10 -3 -4 6.59 5.6
 -10 -3 -4 3.41 3.7
 -10 4 -4 5.97 5.27
 -10 -4 4 11.76 6.38
 10 -4 -4 12.52 8.11
 10 4 4 2.91 6.76
 -10 -4 4 5.01 8.36
 10 4 4 -8.99 14.36
 10 4 -4 7.24 8.82
 -10 4 4 4.71 5.73
 -10 -4 -4 5.58 6.39
 -10 -4 -4 1.63 4.2
 10 -4 4 5.73 7.48
 10 5 4 -1.68 6.71
 -10 -5 4 -9.17 6.65
 10 -5 -4 0.11 6.14
 10 5 4 -5.75 11.93
 -10 -5 4 0.63 4.98
 10 5 -4 9.14 8.33
 10 -5 4 1.13 6.29
 -10 -5 -4 -6.59 3.43
 -10 -5 -4 4.46 7.95
 11 0 4 -10.51 5.55
 -11 0 -4 6.97 5.21
 11 0 -4 12.93 10.54
 -11 0 4 -4.25 4.54
 11 1 4 4.47 7.48
 -11 -1 4 8.63 4.53
 11 -1 -4 -2.12 7.19
 -11 -1 4 -1.59 6.56
 -11 1 -4 5.95 5.39
 -11 -1 -4 -6.42 5.12
 11 -1 4 5.69 7.92
 11 1 -4 2.58 6.59
 -11 1 4 10.68 5.8
 -11 -2 4 3.38 5.77
 -11 -2 4 0.3 5.79
 11 -2 -4 -8.57 5.1
 11 2 4 10.38 8.34
 -11 2 -4 2.13 5.14
 -11 -2 -4 5.74 4.7
 -11 2 4 -7.63 4.04
 11 -2 4 2.08 7.8
 11 2 -4 -5.98 7.68
 -11 -2 -4 6.43 5.47
 -11 3 -4 5.15 4.53
 -11 -3 4 -9.25 4.85
 -11 -3 4 -7.56 4.3
 11 -3 -4 5.26 7.31
 11 3 -4 6.22 8.19
 -11 -3 -4 1.09 4.57
 -11 -3 -4 -0.62 5.89
 -11 3 4 11.05 6.52
 11 -3 4 13.42 7.29
 0 0 5 -0.42 0.93
 0 0 5 -0.52 1.26
 0 0 -5 -0.88 0.92
 0 0 -5 1.21 1.06
 0 1 -5 -0.07 0.95
 0 1 -5 1.79 1.63
 0 1 5 0.52 0.75
 0 -1 5 -0.99 0.82
 0 -1 5 -0.72 0.68
 0 -1 -5 -0.5 0.68
 0 1 5 1.29 1.31
 0 -1 -5 1.39 1.63
 0 -2 5 129.07 11.88
 0 -2 5 98.9 10.79
 0 -2 5 112.33 10.56
 0 2 -5 132.56 10.78
 0 -2 -5 133.39 11.53
 0 2 5 135.23 11.82
 0 2 -5 113.08 10.98
 0 -2 -5 112.12 10.7
 0 -3 5 3.12 2.42
 0 -3 5 0.91 1.86
 0 3 -5 0.03 1.12
 0 3 -5 2.05 2.33
 0 -3 -5 -1.61 1
 0 -3 -5 -2.86 1.36
 0 -3 5 0.98 1.24
 0 3 5 0.3 1.84
 0 -3 -5 -0.65 1.37
 0 -4 5 449.59 34.83
 0 4 -5 514.07 31.61
 0 -4 5 506.97 36.53
 0 -4 -5 489.35 35.48
 0 4 -5 537.05 34.88
 0 4 5 474.33 36.25
 0 -4 -5 488.2 31.76
 0 -5 5 1.86 3.07
 0 5 -5 0.69 2.83
 0 -5 5 6.92 3.19
 0 -5 -5 -2.15 1.47
 0 5 5 -2.17 1.5
 0 -5 -5 4.05 3.51
 0 -6 5 250.93 23.15
 0 -6 -5 247.71 20.03
 0 6 5 252.75 24.42
 0 -6 -5 253.4 22.99
 0 6 -5 262.95 22.8
 0 -6 5 239.55 22.73
 0 -7 5 6.2 4.53
 0 -7 -5 5.18 3.6
 0 -7 5 -0.95 2.44
 0 7 -5 -1.58 3.4
 0 -7 -5 -0.41 2.85
 0 -8 5 14.83 7.25
 0 -8 -5 10.89 6.77
 0 -8 -5 3.49 4.04
 0 -8 5 12.19 5.9
 0 8 -5 17.47 5.75
 0 -8 5 11 7.78
 0 -9 5 6.17 4.26
 0 -9 5 0.98 3.86
 0 -9 -5 -2.3 5.31
 0 -9 -5 1.31 3.21
 0 9 -5 5.44 4.83
 0 -10 -5 190.17 20.77
 0 -10 5 186.98 24.94
 0 -10 5 216.32 22.43
 0 -11 5 -3.83 5.54
 0 -11 -5 2.27 5.57
 0 -11 5 1.7 4.47
 1 0 5 -0.1 0.88
 -1 0 5 -1.2 0.74
 -1 0 5 1.2 1.58
 1 0 -5 0.34 0.82
 1 0 5 1.2 0.99
 -1 0 -5 0.56 0.65
 1 0 -5 1.06 1.24
 -1 0 5 0.67 0.97
 -1 0 -5 1.18 0.92
 -1 -1 5 648.66 41.17
 -1 1 -5 651.17 37.61
 1 -1 -5 612.51 38.46
 -1 -1 5 555.36 43.04
 1 1 5 718.4 40.57
 -1 -1 5 680.04 43.24
 1 -1 -5 645.58 40.41
 -1 -1 -5 597.19 40.46
 1 -1 5 678.35 40.84
 -1 1 5 682.18 41.21
 1 1 -5 650.22 41.43
 -1 1 5 612.39 42.59
 -1 -1 -5 620.91 37.05
 -1 -2 5 423.46 29.55
 -1 2 -5 391.49 25.48
 1 -2 -5 395.55 25.43
 -1 -2 5 337.22 26.26
 -1 -2 5 408.62 29.75
 -1 2 -5 356.69 27.12
 1 -2 -5 368.32 25.37
 1 -2 -5 395.55 27.28
 1 2 -5 405.36 28.34
 -1 -2 -5 369.75 26.32
 1 2 -5 394.52 27.46
 1 -2 5 396.34 27.75
 1 2 -5 329.03 28.45
 -1 2 5 418.23 26.69
 -1 2 5 404.67 27.82
 1 -2 5 399.47 25.76
 -1 -3 5 547.46 38.57
 1 -3 -5 600.54 38.35
 -1 3 -5 573.3 39.27
 1 -3 -5 640.36 41.13
 -1 -3 5 661.86 44.65
 -1 -3 5 608.76 41.6
 1 -3 -5 589.78 36.92
 -1 3 -5 624.64 41.13
 1 -3 5 629.07 41.42
 1 3 -5 644.41 40.61
 -1 3 5 611.68 41.46
 -1 -3 -5 592.76 40.35
 1 3 -5 608.04 40.06
 -1 -3 -5 471.41 41.69
 1 -3 5 642.27 40.04
 -1 -4 5 224.53 18.9
 -1 4 -5 267.93 21.77
 -1 4 -5 272.51 21.9
 -1 -4 5 290.59 26.1
 -1 -4 5 242.49 22.2
 -1 -4 5 253.46 22.33
 1 -4 -5 266.04 22.2
 1 -4 -5 269.43 20.05
 -1 4 5 262.14 22.85
 -1 -4 -5 266.13 18.09
 1 -4 5 271.44 22.51
 1 4 -5 236.79 20.04
 1 4 -5 265.81 20.73
 -1 -4 -5 220.63 23.95
 -1 -4 -5 274.94 22.19
 1 -4 5 272.16 21.81
 1 -5 -5 84.88 11.18
 -1 -5 5 82.17 8.46
 1 -5 -5 61.24 8.68
 -1 -5 5 72.92 10.54
 -1 -5 5 70.94 12.57
 -1 5 -5 74.61 10.62
 -1 -5 5 61.79 12.71
 -1 5 -5 87.55 13.93
 -1 5 5 65.85 10.96
 1 -5 5 78.9 11.14
 -1 -5 -5 69.36 8.12
 -1 -5 -5 65.56 14.25
 -1 -5 -5 77.2 10.68
 1 5 -5 84.95 9.84
 1 -5 5 89.02 11.4
 1 -6 -5 39.98 8.75
 -1 -6 5 45.9 9.84
 1 -6 -5 41.2 8.15
 -1 6 -5 42.91 8.67
 -1 -6 5 52.86 10.86
 -1 -6 5 50.17 6.79
 -1 -6 5 64.03 14.03
 -1 -6 -5 45.47 6.6
 -1 -6 -5 33.61 10.59
 -1 6 5 52.17 11.06
 1 -6 5 33.96 8.95
 1 -6 5 54.47 10.97
 1 6 -5 50.05 8.52
 -1 -6 -5 45.04 9.37
 -1 -6 -5 52.67 7.51
 1 -7 -5 26.56 6.6
 -1 -7 5 29.8 7.69
 -1 -7 5 36.81 9.1
 -1 -7 5 23.46 8.24
 -1 7 -5 34.42 8.06
 1 -7 -5 38.34 8.95
 1 -7 5 24.71 7.62
 1 -7 5 46.12 9.21
 1 7 -5 23.78 6.28
 -1 -7 -5 17.29 7.27
 -1 -7 -5 28.45 8.64
 -1 -7 -5 30.77 7.25
 -1 7 5 28.71 8.25
 -1 -8 5 9.22 5.08
 -1 -8 5 1.72 4.05
 1 -8 -5 2.54 3.85
 -1 8 -5 11.68 4.86
 1 -8 5 -0.27 4.23
 1 8 -5 0.18 3.81
 1 -8 5 2.98 4.49
 -1 8 5 5.34 4.19
 -1 -8 -5 14.88 5.57
 -1 -8 -5 5.72 5.32
 -1 -9 5 0.84 4.92
 -1 9 -5 -3.58 4.55
 1 -9 -5 1.96 3.32
 -1 -9 5 2.36 4.88
 -1 -9 -5 -0.34 4.84
 -1 -9 -5 1.93 5.43
 1 -9 5 6.32 4.84
 1 -10 -5 7.68 5.83
 -1 -10 5 5.95 4.52
 -1 -10 5 8.31 6.11
 -1 10 -5 -0.36 5.43
 1 -10 -5 2.46 3.82
 1 -10 5 -4.53 4.43
 -1 -10 -5 14.61 6.05
 -1 -10 -5 0.23 4.96
 1 -10 5 -3.13 3.77
 -1 -11 5 30.04 11.43
 1 -11 -5 7.31 6.49
 1 -11 -5 7.1 5.24
 -1 -11 5 13.23 8.87
 -1 -11 -5 13.56 7.79
 1 -11 5 24.97 8.76
 1 -11 5 12.53 8.25
 -1 -11 -5 12.59 8.45
 2 0 5 -1.67 0.89
 -2 0 5 0.92 1.54
 -2 0 -5 0.29 1.64
 2 0 5 0.02 1.9
 -2 0 5 2.94 2.8
 2 0 -5 0.86 1.5
 2 0 -5 -0.39 1.91
 -2 0 -5 2.04 1.82
 -2 0 5 1.71 2.28
 2 0 5 -0.82 1.13
 2 0 -5 0.32 1.51
 2 0 -5 -1.02 1.62
 -2 -1 5 34.59 8.75
 2 -1 -5 38.31 5.2
 -2 -1 5 39.28 7.91
 -2 1 -5 37.7 7.38
 -2 1 -5 39.06 4.77
 2 -1 -5 24.98 5.94
 2 1 5 40.42 8.67
 2 -1 -5 47.82 6.65
 2 -1 -5 46.24 6.69
 2 1 5 31.77 5.09
 2 1 5 38.55 4.81
 -2 -1 5 31.98 7.05
 2 1 -5 23.64 7.23
 -2 1 5 23 6.2
 -2 -1 -5 29.78 8.02
 2 -1 5 26.44 5.77
 2 -1 5 41.9 6.57
 2 1 -5 39.28 8.55
 -2 1 5 27.73 6.3
 -2 1 5 26.51 6.29
 -2 1 5 41.73 5.59
 2 1 -5 43.94 6.94
 -2 -1 -5 36.4 4.72
 -2 -1 -5 37.67 5.15
 -2 -2 5 256.6 21.9
 2 2 5 273.05 22.3
 -2 2 -5 277.62 21.98
 2 -2 -5 271.56 20.87
 2 -2 -5 271.07 21.83
 -2 2 -5 257.64 18.61
 2 -2 -5 274.07 20.89
 -2 -2 5 293.22 25.99
 -2 -2 -5 281.85 18.64
 2 2 -5 271.47 22.81
 2 -2 5 242.45 18.94
 -2 2 5 260.68 19.64
 -2 -2 -5 230.61 17.87
 -2 2 5 244.44 19.79
 2 -2 5 265.65 21.6
 -2 -2 -5 193.89 21.99
 2 -3 -5 1.79 2.16
 -2 -3 5 5.82 4.54
 -2 -3 5 1.51 3.84
 -2 -3 5 6.29 3.25
 2 3 5 2.92 2.77
 2 -3 -5 6.23 3.19
 -2 3 -5 4.03 2.24
 -2 3 -5 7.18 3.39
 -2 3 5 1.9 2.12
 2 -3 5 7.14 3.99
 2 3 -5 1.86 3.16
 -2 -3 -5 -1.36 1.37
 2 -3 5 4.79 2.48
 -2 3 5 0.24 2.03
 2 3 -5 2.41 2.88
 -2 -3 -5 0.6 1.29
 -2 -3 -5 -3.75 2.74
 2 3 -5 5.84 3.8
 -2 -3 -5 7.29 3.7
 -2 3 5 4.03 2.46
 -2 4 -5 12.94 4.72
 2 -4 -5 15.31 5.25
 -2 -4 5 16.16 7.12
 -2 -4 5 17.39 7.4
 2 -4 -5 25.43 7.09
 -2 -4 5 16.38 4.94
 2 -4 -5 20.46 4.39
 2 -4 5 14.58 5.18
 2 -4 5 21.02 6.4
 2 4 -5 8.89 5.97
 -2 -4 -5 9.31 4.08
 -2 -4 -5 3.46 4.69
 2 4 -5 8.94 4.48
 -2 4 5 19.66 4.45
 -2 4 5 17.66 4.05
 -2 -4 -5 14.26 4.62
 2 4 -5 16.46 5.29
 -2 4 5 12.29 5.5
 2 -5 -5 11.95 5.35
 2 -5 -5 20.07 5.62
 -2 5 -5 8.69 3.84
 -2 -5 5 6.66 5.17
 -2 -5 5 16.94 7.19
 -2 -5 5 16.51 5.34
 -2 5 -5 10.27 5.04
 -2 -5 -5 4.72 5.03
 2 5 -5 12.78 4.74
 2 -5 5 15.34 5.57
 2 -5 5 18.98 6.12
 -2 -5 -5 12.85 5.23
 -2 5 5 2.99 4.39
 -2 5 5 14.4 3.56
 -2 -5 -5 9.72 4.16
 2 -6 -5 137.54 15.93
 -2 -6 5 129.83 19.03
 -2 -6 5 139.11 16.29
 -2 6 -5 142.6 15.64
 -2 6 -5 166.84 16.28
 -2 -6 5 121.22 12.81
 -2 -6 5 130.5 17.29
 2 -6 -5 136.66 14.79
 -2 -6 -5 132.27 14.05
 -2 6 5 136.68 16.53
 2 6 -5 129.33 13.29
 -2 -6 -5 133.78 16.13
 2 -6 5 114.67 15.66
 2 -6 5 143.83 16.16
 -2 -6 -5 149.02 14.97
 -2 6 5 132.26 11.2
 2 -7 -5 32.81 8.31
 -2 -7 5 32.61 6.32
 -2 -7 5 32.84 8.96
 -2 -7 5 33.21 10.78
 -2 -7 5 40.17 11.03
 -2 7 -5 45.91 9.38
 -2 7 -5 30.8 9.44
 2 -7 -5 24.38 7.86
 -2 7 5 41.26 10.54
 -2 -7 -5 37.46 8.91
 -2 -7 -5 44.51 8.07
 -2 -7 -5 35.84 8.39
 2 -7 5 38.05 9.78
 2 7 -5 26.58 6.09
 -2 -7 -5 11.53 7.31
 2 -7 5 24.66 8.03
 -2 8 -5 305.25 25.35
 -2 -8 5 291.18 28.8
 -2 -8 5 280.71 21.48
 -2 -8 5 285.27 31.54
 2 -8 -5 303.53 25.62
 2 8 -5 293.23 22.42
 -2 -8 -5 294.71 26.27
 -2 -8 -5 274.42 21.26
 2 -8 5 295.14 27.44
 2 -8 5 279.65 26.6
 -2 8 5 294.45 28.07
 2 -9 -5 26.82 7.75
 -2 -9 5 14.53 7.66
 -2 9 -5 14.28 6.09
 -2 -9 5 10.86 6.47
 -2 -9 -5 11.52 6.31
 -2 9 5 7.23 5.44
 2 -9 5 17.32 6.4
 2 -10 -5 2.17 4.45
 -2 -10 5 -0.85 5.54
 -2 10 -5 11.65 5.96
 -2 -10 5 10.48 7.2
 2 -10 5 2.51 4.88
 -2 -10 -5 7.07 6.69
 -2 -10 -5 7 5.89
 -2 -11 5 4.24 8.16
 2 -11 -5 11.85 5.65
 -2 -11 5 10.92 7.94
 -2 -11 -5 14.22 7.58
 2 -11 5 3.15 6.69
 -2 -11 -5 -2.2 7.16
 2 -11 5 7.11 5.14
 3 0 5 -0.1 1.77
 -3 0 -5 -0.12 1.23
 -3 0 -5 -1.49 1.78
 -3 0 -5 -0.89 1.87
 -3 0 5 1.22 2.99
 -3 0 5 2.25 3.67
 3 0 5 2.09 1.68
 3 0 -5 -2.43 2.35
 3 0 5 -0.29 2.61
 -3 0 5 1.17 1.97
 3 0 -5 1.21 2.56
 3 0 -5 -0.97 1.3
 3 0 -5 1.17 2.18
 3 -1 -5 718.08 47.89
 3 -1 -5 755.47 49.29
 -3 -1 5 682.99 49.21
 3 1 5 721.76 45.27
 -3 -1 5 596.32 51.28
 3 -1 -5 743.76 49.84
 -3 1 -5 739.13 48.1
 3 1 5 650.06 44.49
 3 1 5 616.78 50.56
 3 -1 -5 697.11 45.59
 3 -1 5 767.1 46.19
 -3 -1 -5 671.77 44.31
 -3 1 5 753.43 46.26
 -3 1 5 586.41 47.32
 -3 -1 -5 658.49 45.6
 3 -1 5 674.8 46.83
 3 1 -5 775.6 48.45
 3 1 -5 700.11 47.47
 -3 1 5 730.68 47.16
 3 1 -5 758.12 51.26
 -3 -1 -5 714.79 50.73
 3 1 -5 632 52.52
 -3 1 5 771.42 49.54
 -3 -2 5 58.34 9.68
 -3 -2 5 60.76 15.55
 3 2 5 46.2 8.79
 3 -2 -5 69.16 9.84
 3 2 5 81.4 12.18
 3 -2 -5 73.75 10.35
 -3 -2 5 71.03 12.82
 3 2 5 61.74 6.97
 -3 2 -5 64.07 7.53
 -3 2 -5 74.81 9.81
 3 -2 -5 64.13 7.8
 3 -2 -5 73.73 10.11
 -3 -2 -5 52.85 7
 -3 -2 -5 59.67 14.31
 -3 2 5 73.01 9.92
 -3 -2 -5 58.62 7.8
 3 -2 5 38.29 8.03
 3 -2 5 62.23 9.24
 3 2 -5 65.57 14.19
 3 2 -5 65.03 9.16
 -3 2 5 63.24 8.83
 3 2 -5 47.71 12.47
 -3 2 5 62.13 11.88
 3 2 -5 52.86 11.82
 -3 -3 5 12.98 4.99
 3 -3 -5 16.77 5.86
 -3 3 -5 15.23 5.94
 3 3 5 16.45 3.23
 3 -3 -5 18.56 5.61
 3 -3 -5 13.98 5.88
 -3 3 -5 21.42 5.19
 -3 -3 5 4.24 4.38
 3 3 5 13.58 5.52
 3 3 5 13.28 3.14
 -3 -3 5 7.35 6.23
 3 3 -5 14.88 6.01
 3 -3 5 18.5 5.28
 -3 -3 -5 15.29 7.02
 -3 -3 -5 12.62 4.6
 -3 3 5 16.95 6.04
 -3 3 5 17.04 5.28
 -3 3 5 19.01 5.5
 3 3 -5 24.9 7.13
 -3 -3 -5 14.66 4.35
 3 -3 5 15.59 5.9
 3 3 -5 19.67 7.62
 3 3 -5 13.75 4.81
 -3 -4 5 78.09 17.91
 -3 4 -5 126.69 14.96
 3 -4 -5 165.7 16.48
 -3 -4 5 134.78 19.39
 3 -4 -5 129.62 14.7
 -3 4 -5 138.53 13.44
 3 4 5 142.3 16.94
 3 -4 5 115.51 13.29
 -3 -4 -5 120.01 13.61
 3 -4 5 107.41 14.4
 3 4 -5 127.13 17.29
 -3 -4 -5 103.5 20.57
 3 4 -5 111.76 13.02
 -3 4 5 107.04 11.85
 -3 4 5 118.19 11.67
 3 4 -5 139.56 15.44
 -3 4 5 148.21 15.94
 3 -5 -5 278.55 24.2
 -3 -5 5 188.18 26.12
 -3 5 -5 270.09 23.71
 -3 5 -5 265.29 19.33
 -3 5 -5 275.64 22.62
 -3 -5 5 231.5 27.82
 3 -5 -5 245.31 22.61
 -3 -5 5 275.55 23.33
 -3 -5 -5 245.54 23.19
 3 5 -5 230.97 26.04
 3 5 -5 244.51 23.65
 3 -5 5 240.3 22.41
 -3 5 5 246.12 19.79
 -3 -5 -5 251.05 22.97
 -3 5 5 269.11 24.2
 -3 -5 -5 197.39 25.94
 -3 5 5 249.32 18.4
 -3 -5 -5 222.66 23.77
 3 5 -5 235.82 20.96
 3 -5 5 276.53 24.38
 -3 6 -5 11.98 4.71
 -3 -6 5 7.32 3.49
 -3 6 -5 5.47 5.02
 3 -6 -5 6.08 4.7
 -3 -6 5 7.16 5.35
 3 -6 -5 17.02 5.36
 -3 -6 5 4.54 6.06
 -3 6 5 7.88 4.06
 3 -6 5 5.87 3.8
 -3 -6 -5 15.74 5.57
 3 -6 5 9.34 5.13
 -3 -6 -5 -5.73 5.01
 -3 6 5 4.67 4.63
 -3 -6 -5 8.46 4.97
 3 6 -5 6.05 4.07
 -3 -6 -5 3.45 5.54
 -3 -7 5 14.1 5.11
 -3 -7 5 11.64 7.12
 3 -7 -5 11.59 5.44
 3 -7 -5 10.08 5.34
 -3 -7 5 7 7.31
 -3 -7 5 12.93 5.74
 -3 7 -5 9.29 5.82
 -3 7 -5 3.33 3.94
 3 -7 5 7.85 5.56
 -3 7 5 10.21 3.77
 3 -7 5 3.12 10.18
 -3 -7 -5 0.95 4.66
 -3 7 5 2.76 3.2
 -3 -7 -5 11.15 7.61
 3 7 -5 4.9 4.23
 -3 -7 -5 4.7 5.74
 -3 -7 -5 8.42 5.27
 -3 8 -5 -2.24 5.62
 -3 8 -5 -0.33 3.23
 -3 -8 5 -11.47 5.62
 -3 -8 5 9.67 6.83
 3 -8 -5 4.63 3.88
 -3 -8 5 1.67 3.31
 -3 -8 -5 5.21 6.56
 -3 8 5 1.41 3.05
 -3 -8 -5 -2.01 3.66
 3 8 -5 3.32 3.68
 3 -8 5 2.03 3.19
 -3 -8 -5 9.36 10.42
 3 8 -5 3.42 3.81
 -3 -9 5 5.02 6.06
 -3 -9 5 14.99 5.47
 -3 9 -5 21.19 7.57
 -3 -9 5 16.64 7.41
 3 -9 -5 2.2 4.7
 -3 -9 -5 10.51 8.76
 3 -9 5 4.22 5.26
 -3 -9 -5 24.39 10.47
 3 -10 -5 8.97 4.77
 -3 10 -5 13.88 7.59
 -3 -10 5 4.31 9.09
 -3 -10 5 -0.24 6.49
 3 -10 5 -0.78 5.71
 -3 -10 -5 2.76 7.99
 -3 -10 -5 11.53 7.01
 -3 10 5 3.59 5.26
 -3 11 -5 25.8 7.7
 3 -11 -5 5.73 6.6
 -3 -11 5 13.01 7.61
 -3 -11 5 -3.77 9.07
 -3 -11 -5 0.51 9.96
 3 -11 5 20.48 8.29
 -3 -11 -5 -7.56 7.81
 -4 0 5 1.62 3.07
 -4 0 -5 3.53 3.19
 4 0 5 3.94 3.31
 -4 0 -5 0.92 1.86
 -4 0 5 2.14 2.74
 4 0 5 -1.4 1.88
 4 0 -5 -0.88 2.07
 -4 0 5 3.62 3.45
 4 0 -5 2.19 2.29
 4 0 -5 1.25 3.16
 -4 0 -5 0.8 2.42
 4 0 5 1 3.85
 4 -1 -5 5.22 3.58
 4 -1 -5 6.67 5.36
 4 1 5 3.05 2.75
 4 -1 -5 3.77 3.28
 -4 -1 5 9.74 4.26
 -4 -1 5 0.52 3.3
 -4 1 -5 4.42 2.92
 4 1 5 6.02 3.33
 4 -1 -5 3.48 2.7
 -4 -1 5 11.65 4.3
 -4 1 -5 14.12 4.72
 4 1 5 -1.7 5.96
 -4 1 5 1.71 2.6
 -4 -1 -5 8.4 4.94
 4 1 -5 9.65 4.73
 4 -1 5 1.72 10.76
 4 1 -5 3.92 3.51
 -4 -1 -5 5.19 3.63
 -4 -1 -5 3.19 2.67
 4 1 -5 4.06 3.25
 -4 1 5 6.66 5.58
 4 -1 5 12.25 4.26
 4 -1 5 3.06 3.24
 -4 1 5 6.3 3.34
 4 1 -5 1.65 5.06
 -4 1 5 5.13 4.15
 4 -2 -5 4.73 3.84
 4 -2 -5 5.87 3.94
 4 -2 -5 4.81 3.33
 4 2 5 3.47 3.06
 -4 -2 5 7.82 5.16
 -4 2 -5 4.37 2.78
 -4 -2 5 12.35 5.42
 -4 -2 5 2.7 3.57
 4 -2 -5 0.52 2.88
 4 2 5 12.76 5.78
 4 2 5 3.83 3.09
 -4 2 -5 8.65 4.12
 4 2 -5 -0.05 4.12
 4 -2 5 5.71 3.44
 -4 2 5 4.91 3.58
 4 2 -5 4.16 4.79
 -4 -2 -5 0.85 3.87
 4 2 -5 1.47 3.77
 -4 -2 -5 2.16 2.74
 4 2 -5 4.59 3.38
 4 -2 5 5.47 3.14
 -4 2 5 -0.27 2.53
 -4 -2 -5 2.78 2.68
 4 -2 5 7.65 4.51
 -4 2 5 5 3.82
 4 3 5 154.43 15.35
 -4 -3 5 158.11 17.8
 4 -3 -5 142.69 16.9
 4 3 5 126.61 12.13
 -4 -3 5 157.82 18.01
 4 -3 -5 131.19 14.06
 -4 3 -5 160.35 17.31
 4 -3 -5 145.9 16.59
 -4 3 -5 143.85 14.18
 4 3 5 145.76 18.93
 -4 3 5 138.99 14.81
 4 -3 5 145.41 16.77
 -4 -3 -5 142.39 14.01
 -4 3 5 144.98 16.56
 -4 -3 -5 93.18 19.39
 4 3 -5 146.17 19.78
 -4 3 5 154.4 16.19
 4 3 -5 152.49 16.03
 -4 -3 -5 167.67 15.4
 4 4 5 203.87 15.09
 -4 -4 5 234.96 23.53
 4 4 5 248.31 24.46
 -4 -4 5 172.16 25.13
 4 4 5 175.81 15.39
 4 -4 -5 206.68 21.3
 -4 -4 5 216.56 21.95
 -4 4 -5 203.78 18.84
 4 -4 -5 222.32 21.8
 4 -4 -5 242.93 19.64
 -4 4 -5 242.23 22.12
 4 -4 5 223.3 22.03
 4 4 -5 221.76 22.63
 -4 -4 -5 160.64 31.86
 -4 4 5 211.81 21.65
 -4 -4 -5 215.32 18.97
 -4 4 5 241.57 19.87
 4 4 -5 224.23 20.09
 -4 4 5 205.53 19.06
 -4 5 -5 10.94 4.36
 -4 -5 5 7.8 5.17
 -4 -5 5 -1.62 4.59
 4 -5 -5 2.98 4.7
 4 5 5 -9.45 4.2
 4 -5 -5 2.82 4.08
 -4 5 -5 -0.43 2.88
 -4 -5 5 -6.5 4.43
 -4 5 -5 3.12 4.32
 4 5 -5 1.15 6.34
 -4 -5 -5 -1.65 5.41
 4 -5 5 8.13 4.56
 -4 5 5 5.24 4.24
 -4 5 5 14.18 3.93
 -4 -5 -5 6.83 3.7
 -4 -5 -5 7.69 5.28
 4 5 -5 -0.83 3.34
 -4 5 5 8.5 5.24
 4 5 -5 -0.05 3.15
 4 -5 5 0.79 4.25
 -4 6 -5 105.2 15.41
 4 -6 -5 108.01 15.39
 -4 6 -5 102.84 13.23
 -4 6 -5 120 11.49
 4 -6 -5 100.02 14.5
 -4 -6 5 100.25 20.25
 -4 -6 5 102.87 14.71
 4 6 -5 117.35 13.14
 -4 -6 -5 110.15 14.89
 4 -6 5 107.6 15.35
 -4 6 5 146.56 16.4
 -4 -6 -5 123.58 15.99
 4 6 -5 115.59 18.19
 -4 -6 -5 116.35 14.47
 4 6 -5 106.33 13.11
 -4 6 5 105.99 10.82
 4 -6 5 83.74 13.31
 -4 6 5 120.66 13
 4 -7 -5 15.17 5.59
 -4 -7 5 22.2 7.41
 -4 -7 5 2.15 6.93
 -4 -7 5 8.2 7.01
 -4 7 -5 14.6 5.44
 -4 7 -5 17.74 7.77
 4 7 -5 14.06 4.95
 4 7 -5 13.62 5.51
 4 -7 5 11.79 5.54
 -4 -7 -5 9.46 6.85
 -4 -7 -5 14.32 6.83
 -4 7 5 18.93 5.86
 -4 -7 -5 26.58 9.26
 4 -7 5 12.34 6.48
 -4 7 5 11.1 5.77
 -4 -8 5 29.45 9.95
 -4 8 -5 38.32 9.39
 -4 -8 5 36.21 12.38
 -4 8 -5 53.21 11.62
 4 -8 -5 36.57 9.74
 -4 -8 5 23.69 8.31
 -4 8 5 47.01 12.01
 -4 -8 -5 28.84 8.48
 4 -8 5 29.09 8.83
 4 8 -5 43.52 7.73
 4 8 -5 45.38 7.14
 -4 -8 -5 48.01 11.53
 -4 -8 -5 20.32 11.11
 -4 -9 5 34.2 8.31
 -4 -9 5 31.44 12.7
 -4 -9 5 36.5 11.93
 4 -9 -5 43.34 10.49
 -4 9 -5 62.24 11.78
 -4 9 -5 50.82 11.23
 -4 -9 -5 43.48 9.69
 4 -9 5 48.24 11.19
 -4 9 5 47.04 10.71
 -4 -9 -5 32.18 11.98
 -4 -9 -5 33.87 10.59
 4 -10 -5 55.97 11.31
 -4 -10 5 72.68 20.57
 -4 -10 5 38.03 13.67
 -4 -10 5 54.46 9.5
 -4 10 -5 57.37 12.79
 -4 -10 -5 65.22 9.57
 4 -10 5 50.36 11.84
 -4 -10 -5 75.76 15.3
 -4 10 5 66.25 13.92
 5 0 5 1.32 2.89
 5 0 -5 2.57 3.68
 -5 0 5 1.82 2.3
 5 0 5 3.94 5.67
 -5 0 -5 0.23 1.68
 -5 0 -5 -0.72 2.59
 5 0 5 -2.45 2.08
 -5 0 -5 3.8 3.97
 5 0 -5 -3.69 3.26
 5 0 -5 2.77 3.15
 -5 0 5 2.56 4.49
 -5 0 5 8.52 4.58
 -5 1 -5 83.13 11.84
 -5 -1 5 40.63 12.09
 -5 -1 5 66.44 13.72
 5 1 5 57.6 9.38
 5 -1 -5 97.28 18.86
 5 -1 -5 69.8 10.18
 -5 1 -5 64.55 12.66
 5 1 5 33.87 11.59
 -5 -1 5 76.76 11.04
 5 1 5 90.02 11.38
 5 -1 -5 83.64 12.29
 5 -1 5 53.89 13.37
 -5 1 5 58.72 12.9
 -5 1 5 72.5 14.69
 -5 -1 -5 63.45 11.68
 -5 1 5 69.61 12.45
 -5 -1 -5 64.37 9.13
 5 1 -5 66.17 12.78
 -5 -1 -5 95.18 17.76
 -5 1 5 64.62 10.21
 5 -1 5 53.91 11.02
 5 1 -5 67.59 12.9
 5 -1 5 73.59 9.96
 5 1 -5 39.01 13.8
 5 2 5 11.66 6.58
 -5 2 -5 4.71 3.82
 -5 -2 5 2.62 3.82
 5 -2 -5 8.99 3.53
 -5 -2 5 6.15 4.57
 -5 -2 5 6.53 5.44
 5 -2 -5 7.67 4.97
 5 2 5 -1.91 3.38
 -5 2 -5 -3.51 3.1
 5 2 5 9.36 4.07
 -5 -2 -5 3.39 5.27
 5 -2 5 4.39 4.83
 -5 2 5 6.27 4.52
 -5 2 5 -3.08 3.15
 -5 -2 -5 -0.22 2.6
 -5 -2 -5 4.8 2.85
 5 2 -5 0.39 5.74
 5 -2 5 -0.9 3.21
 -5 2 5 11.62 5.58
 5 2 -5 10.91 4.51
 5 2 -5 5.95 4.19
 5 -2 5 -1.21 2.93
 -5 -3 5 496.97 41.33
 5 -3 -5 552.76 41.47
 5 -3 -5 508.27 40.63
 -5 -3 5 420.72 45.68
 5 -3 -5 493.75 37.08
 -5 3 -5 546.16 40.75
 -5 3 -5 557.35 37.4
 5 3 5 476.32 39.93
 5 3 5 585.02 45.85
 -5 -3 5 531.89 40.9
 5 3 5 528.98 35.52
 -5 3 -5 571.61 41.65
 -5 3 5 566.81 40.85
 5 -3 5 574.49 41.56
 5 3 -5 524.27 39.35
 -5 3 5 505.03 38.18
 5 3 -5 407.12 42.94
 -5 -3 -5 503.21 36.79
 -5 -3 -5 486.29 46.48
 -5 -3 -5 530.37 38.34
 5 -3 5 516.31 38.25
 -5 3 5 537.79 41
 5 3 -5 403.47 42.82
 5 -4 -5 -4.69 3.88
 5 4 5 0.58 3.24
 -5 4 -5 -2.41 4.19
 5 -4 -5 -1 2.71
 -5 -4 5 -0.02 3.66
 -5 -4 5 -3.7 3.95
 5 -4 -5 3.33 3.54
 5 4 5 3.52 2.96
 5 4 5 3.1 5.17
 -5 4 -5 1.7 3.8
 -5 4 5 4.34 3.64
 -5 4 5 5.25 3.46
 5 4 -5 -0.4 3.05
 5 -4 5 0.6 3.36
 -5 4 5 -4.82 2.41
 5 -4 5 4.05 4.38
 -5 -4 -5 -0.3 3.65
 5 4 -5 0.04 7.28
 -5 -4 -5 4.45 3.15
 5 4 -5 3.78 5.69
 -5 -4 -5 -0.15 5.45
 -5 -4 -5 -1.05 4.36
 -5 5 -5 2.31 2.88
 5 -5 -5 5.31 3.94
 -5 -5 5 5.61 4.54
 5 -5 -5 0.89 4.45
 -5 5 -5 12.16 5.92
 -5 5 -5 -0.7 3.08
 5 5 5 -2.4 5.18
 -5 -5 5 -5.26 5.51
 -5 -5 5 7.57 5.57
 5 -5 -5 3.9 3.57
 -5 5 5 0.28 4.3
 5 5 -5 1.47 6.82
 -5 -5 -5 6.21 4.43
 -5 -5 -5 1.38 3.81
 5 5 -5 12.38 5.44
 -5 5 5 4.34 4.79
 -5 -5 -5 -2.47 5.73
 5 -5 5 -1.88 4.36
 5 5 -5 2.3 5.75
 -5 5 5 8.1 3.62
 5 -5 5 5.61 4.35
 -5 6 -5 1.83 3.81
 -5 -6 5 -10.97 5.19
 -5 -6 5 11.76 6.36
 -5 6 -5 3.11 3.58
 -5 -6 5 2.9 7.14
 5 -6 -5 6.96 6.65
 5 -6 -5 7.76 4.81
 5 6 5 -4.16 5.11
 -5 6 -5 -8.44 6.09
 -5 6 5 13.32 6.12
 5 6 -5 12.81 5.84
 -5 -6 -5 4.15 5.49
 -5 6 5 9.51 4.21
 5 -6 5 -1.23 4.14
 5 6 -5 10.4 5.18
 -5 6 5 2.61 4.68
 5 -6 5 -1.7 5.31
 -5 -6 -5 8.28 5.93
 -5 -6 -5 8.22 7.03
 -5 -6 -5 17.98 8.9
 -5 7 -5 11.46 6.36
 -5 -7 5 13.57 7.18
 -5 7 -5 7.41 3.75
 -5 -7 5 8.33 5.91
 -5 7 -5 8.35 4.15
 -5 -7 5 7.94 7.27
 -5 -7 -5 21.55 6.65
 -5 -7 -5 25.36 7.97
 5 7 -5 15.95 5.41
 5 -7 5 8.43 4.98
 5 7 -5 6.72 4.36
 -5 7 5 2.34 4.72
 -5 7 5 1.02 4.01
 5 -7 5 7.31 5.83
 -5 -7 -5 17.07 8.97
 -5 7 5 0.08 3.36
 -5 8 -5 10.03 8.24
 -5 -8 5 1.57 5.81
 -5 8 -5 7.97 4.1
 5 -8 -5 1.31 4.45
 -5 -8 5 6.65 9.05
 -5 -8 5 0.76 5.37
 5 -8 5 7.86 5.26
 5 8 -5 8.99 4.92
 -5 8 5 8.55 4.01
 -5 -8 -5 -7.89 5.55
 -5 -8 -5 7.51 5.6
 -5 -8 -5 4.73 5.47
 5 -9 -5 0.87 4.26
 -5 -9 5 4.95 6.91
 -5 -9 5 -7.01 5.06
 -5 9 -5 -4.08 3.92
 -5 9 -5 5.99 9.36
 -5 -9 5 6.92 6.76
 -5 9 5 -1.6 4.43
 -5 -9 -5 3.57 4.49
 -5 -9 -5 18.49 7.42
 -5 -9 -5 2.63 7.83
 5 -9 5 0.92 3.83
 -5 10 -5 10.59 4.92
 -5 -10 5 4.93 6.9
 -5 -10 5 -1.68 6.19
 5 -10 -5 -6.86 3.42
 -5 10 -5 4.11 10.55
 -5 -10 5 2.42 5.85
 -5 -10 -5 2.48 4.96
 -5 10 5 1.09 4.39
 -5 -10 -5 6.45 8.28
 5 -10 5 6.31 5.74
 -5 -10 -5 4.35 7.27
 -6 0 5 4.99 3.49
 -6 0 -5 5.48 4.37
 -6 0 5 -1.98 2.43
 -6 0 5 -0.98 3.85
 6 0 5 2.99 3.37
 6 0 -5 -4.12 3.33
 6 0 5 7.47 5.76
 6 0 -5 -7 6.86
 -6 0 -5 2.25 2.2
 6 0 -5 0.33 3.3
 -6 0 -5 9.77 5.99
 -6 0 -5 5.61 4.67
 -6 0 5 5.58 4.46
 6 0 5 4.08 3.54
 -6 1 -5 54.67 12.04
 -6 -1 5 49.69 10.6
 6 -1 -5 49.01 10.83
 6 -1 -5 62.61 12.8
 -6 -1 5 62.92 13.64
 6 1 5 74.16 11.02
 6 -1 -5 46.71 13.53
 -6 1 -5 63.46 13.24
 6 1 5 37.95 13.48
 6 1 5 53.89 11.59
 -6 1 -5 65.77 14.17
 -6 1 5 46.08 12.63
 -6 -1 -5 62.76 13.95
 6 -1 5 73.43 11.07
 -6 1 5 48.05 10.42
 6 1 -5 39.96 10.07
 6 1 -5 61.21 11.54
 -6 1 5 42.99 9.29
 -6 -1 -5 56.23 8.94
 6 1 -5 40.35 12.94
 -6 -1 -5 58.4 13.82
 6 -1 5 54.41 11.34
 6 -1 5 31.56 10.63
 -6 1 5 58.15 12.92
 -6 2 -5 52.08 12.52
 6 -2 -5 43.24 11.41
 6 -2 -5 32.44 10.13
 -6 2 -5 30.16 8.39
 -6 2 -5 39.97 9.63
 6 2 5 34.11 11.87
 -6 -2 5 36.83 10.71
 6 -2 -5 44.18 9.68
 -6 -2 5 40.06 10.1
 -6 -2 5 32.32 11.76
 6 2 5 38.8 8.28
 6 2 5 28.47 7.79
 -6 2 5 30.88 8.34
 6 -2 5 40.18 8.82
 -6 2 5 23.54 8.33
 -6 -2 -5 35.43 8.6
 -6 -2 -5 52.78 13.09
 6 2 -5 34.68 9.57
 6 2 -5 32.92 9.13
 -6 2 5 36.78 10.73
 6 -2 5 39.85 12.41
 6 -2 5 31.78 8.96
 -6 -2 -5 27.07 8.74
 -6 -2 -5 33.86 11.06
 6 2 -5 24.75 11.15
 6 3 5 13.12 8.63
 6 -3 -5 16.84 6.34
 6 3 5 20.23 5.64
 -6 -3 5 6.05 8.07
 -6 3 -5 21.83 6.29
 -6 3 -5 20.99 8.09
 6 -3 -5 11.77 4.91
 6 3 5 18.95 10.31
 -6 -3 5 25.44 8.74
 -6 -3 5 22.99 8.27
 6 -3 -5 14.88 7.09
 -6 3 -5 18.45 7.6
 6 3 -5 9.02 8.34
 -6 -3 -5 17.19 5.88
 6 3 -5 17.37 7.1
 6 -3 5 7.85 6.64
 6 -3 5 8.22 5.14
 -6 -3 -5 17.07 9.73
 -6 3 5 26.2 7.45
 -6 3 5 25.96 8.2
 -6 -3 -5 4.37 6.42
 6 3 -5 15.65 8.37
 6 -3 5 10.64 5.14
 -6 3 5 19.63 6.85
 -6 -3 -5 27.4 9.41
 6 -4 -5 90.38 14.6
 -6 4 -5 101.98 19.14
 6 4 5 81.47 13.04
 -6 -4 5 76.4 14.92
 -6 -4 5 103.91 15.71
 -6 -4 5 91.03 21.87
 -6 4 -5 91.32 13.75
 6 -4 -5 89.05 14.23
 6 4 5 75.07 9.76
 -6 4 -5 79.09 10.95
 6 -4 -5 93.29 11.55
 -6 -4 -5 69.87 13.39
 -6 4 5 78.38 14.49
 6 4 -5 53.29 15.55
 6 -4 5 109.63 15.05
 -6 4 5 65.86 12.82
 -6 -4 -5 99.99 15.99
 -6 -4 -5 84.07 21.17
 6 4 -5 56.45 16.36
 6 -4 5 72.83 11.71
 6 4 -5 89.13 12.6
 6 -4 5 52 12.93
 -6 -4 -5 86.27 11.36
 -6 4 5 95.39 17.2
 6 -5 -5 12.32 5.44
 6 5 5 26.13 10.14
 6 5 5 3.83 3.57
 6 -5 -5 14.28 7.37
 6 5 5 14.02 4.46
 -6 -5 5 21.22 9.65
 -6 5 -5 15.37 5.34
 -6 -5 5 16.19 6.96
 -6 5 -5 5.2 6.89
 -6 5 -5 14.87 6.06
 -6 -5 5 14.79 8.36
 -6 -5 -5 8.85 9.62
 6 -5 5 3.31 5.52
 6 5 -5 15.43 7.98
 -6 5 5 10.54 5.67
 -6 5 5 24.81 6.77
 -6 -5 -5 17.43 6.3
 6 -5 5 17.29 7
 -6 5 5 14.01 7.2
 6 -5 5 12.39 7.37
 6 5 -5 13.79 5.8
 -6 -5 -5 9.4 6.55
 -6 6 -5 143.8 17.72
 6 -6 -5 118.14 16.94
 -6 6 -5 126.83 14.61
 -6 -6 5 116.03 17.7
 -6 -6 5 108.4 16.33
 -6 6 -5 122.52 14.58
 -6 -6 5 81.98 20.43
 -6 -6 -5 98.65 13.65
 6 6 -5 117.02 14.44
 6 -6 5 103.46 16.23
 6 6 -5 110.7 15.49
 -6 -6 -5 65.26 18.42
 -6 6 5 125.42 17.06
 -6 6 5 114.95 14.78
 -6 -6 -5 119.68 17.9
 -6 6 5 110.6 13.12
 -6 7 -5 21.67 6.76
 -6 7 -5 15.32 5.75
 -6 -7 5 10.53 8.26
 6 -7 -5 24.79 8.46
 -6 -7 5 20.71 10.88
 -6 -7 5 21.39 8.6
 6 -7 5 17.13 7.98
 -6 7 5 28.18 8.96
 -6 7 5 27.05 8.65
 6 7 -5 19.86 7.09
 -6 7 5 24.55 5.49
 -6 -7 -5 11.03 9.64
 -6 -7 -5 28.44 14.03
 6 7 -5 18.39 7.03
 -6 -7 -5 21.27 7.05
 -6 -8 5 14.57 9.85
 -6 8 -5 33.27 5.65
 -6 8 -5 5.99 4.77
 -6 -8 5 23.93 12.14
 -6 -8 5 31.04 8.92
 6 -8 -5 13.77 7.35
 6 8 -5 26.86 6.34
 -6 -8 -5 17.5 10.42
 -6 -8 -5 20.58 6.83
 6 -8 5 21.9 7.88
 6 8 -5 8.53 6.17
 -6 -8 -5 13.82 9.01
 -6 8 5 33.22 9.04
 -6 9 -5 31.57 8.76
 6 -9 -5 16.54 7.68
 -6 -9 5 40.96 14.46
 6 -9 5 18.63 8
 -6 9 5 20.69 7.85
 -6 -9 -5 30.94 13.91
 -6 -9 -5 18.01 7.28
 -7 0 -5 16.2 7.66
 -7 0 5 -2.38 2.06
 7 0 5 5.46 4.93
 -7 0 5 4.32 5.5
 -7 0 -5 -0.4 3.52
 -7 0 -5 -3 5.08
 7 0 5 -1.01 7.06
 7 0 -5 3.69 4.23
 7 0 -5 -7.34 6.16
 -7 0 5 3.02 4.5
 7 1 5 241.01 22.74
 7 -1 -5 232.89 29.39
 -7 1 -5 261.39 25.06
 7 -1 -5 234.41 25.16
 7 1 5 203.58 30.49
 -7 -1 5 213.19 25.04
 7 1 5 214.62 22.91
 -7 1 -5 250.68 25.42
 -7 -1 5 268.03 24.08
 7 -1 -5 239.81 22.59
 -7 1 -5 250.15 28.09
 7 -1 5 219.23 22.57
 -7 1 5 210.49 23.15
 7 -1 5 244.38 24.03
 -7 1 5 206.03 21.67
 7 -1 5 215.07 27.71
 -7 1 5 183.8 24.17
 -7 -1 -5 233.41 27.22
 7 1 -5 258.01 24.41
 -7 1 5 229.11 25.77
 7 1 -5 245.7 25.09
 -7 -1 -5 242.49 25.89
 7 1 -5 222.89 38.27
 -7 -1 -5 260.78 22.77
 -7 2 -5 20.03 8.52
 -7 2 -5 21.05 6.58
 7 2 5 14.5 6.69
 -7 -2 5 12.09 5.58
 -7 2 -5 20.49 8.35
 7 2 5 15.95 6.23
 -7 -2 5 21.48 8.14
 7 -2 -5 21.62 10.53
 7 -2 -5 28.98 9.33
 7 2 5 20.35 8.17
 7 -2 -5 29.58 8.26
 -7 -2 5 5.88 6.74
 7 2 -5 13.44 8.08
 -7 -2 -5 17.67 7.56
 7 2 -5 24.45 7.82
 -7 -2 -5 21.97 6.51
 7 2 -5 17.53 9.75
 -7 -2 -5 11.9 7.81
 -7 -2 -5 29.4 10.48
 7 -2 5 20.24 6.87
 7 -2 5 9.2 6.85
 -7 2 5 12.08 7.53
 -7 2 5 7.64 6.38
 -7 2 5 17.86 8.32
 7 -2 5 20.23 8.46
 -7 -3 5 2.59 5.84
 7 -3 -5 1.05 6.46
 -7 3 -5 1.23 3.17
 -7 -3 5 6.23 4.28
 7 3 5 16.22 8.75
 -7 3 -5 6.35 6.86
 7 -3 -5 1.08 3.57
 -7 3 -5 0.3 4.91
 -7 -3 5 8.33 7.48
 7 3 5 0.77 3.79
 7 -3 -5 4.33 5.18
 7 3 5 5.63 6.25
 -7 -3 -5 3.67 6.99
 7 -3 5 1.53 4.97
 -7 -3 -5 2.14 5.86
 -7 3 5 2.27 4.23
 7 -3 5 8.66 4.46
 -7 3 5 5.26 5.92
 7 3 -5 1.38 8.75
 -7 3 5 -3.57 4.9
 7 -3 5 4.22 4.06
 -7 -3 -5 6.54 3.93
 7 3 -5 -6.21 6.74
 7 3 -5 13.24 5.85
 -7 4 -5 3.11 5.62
 7 4 5 11.06 5.23
 7 4 5 2.35 6.27
 -7 -4 5 6.74 6.21
 7 -4 -5 4.21 5.3
 -7 -4 5 8.46 7.86
 -7 4 -5 5.52 3.7
 -7 -4 5 9.54 5.4
 7 4 5 13.7 10.08
 -7 4 -5 -1.45 5.29
 -7 4 5 -0.8 5.9
 7 4 -5 12.55 6.58
 -7 -4 -5 3.64 3.48
 7 4 -5 7.87 10.51
 -7 4 5 2.08 3.89
 7 -4 5 -0.24 3.77
 -7 -4 -5 -4.89 5.93
 -7 4 5 12.15 5.82
 -7 -4 -5 7.23 8.43
 -7 5 -5 103.06 12.91
 -7 -5 5 59.71 14.65
 -7 5 -5 125.73 16.2
 7 5 5 92.86 12.29
 7 -5 -5 90.35 17.83
 7 5 5 110.07 11.95
 -7 -5 5 59.52 17.3
 7 -5 5 107.5 16.01
 7 5 -5 97.82 17.19
 7 5 -5 72.47 15.24
 -7 5 5 81.04 13.64
 -7 -5 -5 91.35 22.25
 -7 5 5 81.82 15.81
 -7 5 5 74.42 13.58
 -7 -5 -5 93.01 12.82
 -7 -6 5 6.1 7.01
 -7 6 -5 9.51 6.51
 -7 -6 5 2.02 5.64
 -7 6 -5 -0.4 3.35
 -7 -6 -5 3.98 7.75
 7 6 -5 20.66 8.19
 -7 6 5 1.64 4.64
 7 6 -5 5.04 4.88
 -7 6 5 11.09 5.88
 -7 6 5 4.45 6.74
 -7 -6 -5 10.32 5.36
 7 -6 5 0.5 5.39
 -7 7 -5 -0.71 4.89
 -7 -7 5 10.49 7.89
 -7 7 -5 4.83 3.99
 -7 -7 5 2.83 4
 -7 -7 -5 3.18 4.26
 7 -7 5 8.53 6.99
 7 7 -5 10.62 6.8
 -7 -7 -5 6.96 7.61
 7 7 -5 -0.67 4.75
 -7 7 5 -2.1 6.45
 -7 7 5 -6.09 4.43
 -7 7 5 -5.15 6.38
 7 -8 -5 -1.06 5.4
 -7 8 -5 10.08 4.59
 -7 -8 5 11.76 10.74
 7 -8 5 1.26 4.66
 -7 -8 -5 10.44 10.27
 7 8 -5 5.84 5.36
 -7 8 5 8.82 5.19
 -7 -8 -5 11.67 5.48
 7 -9 -5 14.25 8.86
 -7 -9 5 9.7 7.25
 -7 -9 5 22.19 11.11
 -7 9 -5 15.76 6.19
 -7 9 5 18.39 7.23
 7 -9 5 7.93 7.12
 -7 -9 -5 21.46 7.52
 -7 -9 -5 30.81 12.48
 8 0 -5 -0.78 4.03
 8 0 5 3.24 9.62
 -8 0 5 0.72 4.14
 -8 0 5 3.39 3.79
 8 0 5 -2.29 4.35
 8 0 5 -0.84 5
 8 0 -5 -0.92 5.33
 -8 0 -5 2.77 4.83
 -8 1 -5 12.41 7.54
 8 1 5 3.53 8.85
 8 -1 -5 -4.64 4.11
 -8 1 -5 9.62 5.18
 8 1 5 10.39 6.23
 -8 -1 5 -2.78 2.94
 -8 -1 5 1.7 4.31
 -8 1 5 2.83 4.62
 8 -1 5 9.22 6.58
 8 1 -5 6 6.46
 -8 -1 -5 5.55 5.27
 8 -1 5 -11.67 7.28
 8 1 -5 1.18 4.47
 8 -1 5 -5.84 4.24
 -8 1 5 16.92 7.58
 -8 -1 -5 5.11 4.13
 8 2 5 90.21 15.79
 -8 -2 5 59.55 13.11
 -8 -2 5 58.58 15.55
 8 -2 -5 65.79 14.81
 8 2 5 90.65 13.32
 -8 2 -5 85 12.97
 -8 2 -5 110.94 20.33
 8 2 -5 58.07 14.01
 -8 -2 -5 69.27 10.78
 -8 2 5 34.37 11.97
 -8 -2 -5 64.42 13.61
 8 -2 5 89.67 13.92
 8 2 -5 62.6 13.32
 -8 2 5 57.84 13.55
 -8 -3 5 35.72 10.17
 -8 -3 5 26.12 11.72
 8 3 5 46.47 10.92
 -8 3 -5 56.22 14.06
 8 3 5 13.29 8.51
 -8 3 -5 34.01 8.26
 8 -3 -5 37.25 10.93
 8 -3 5 55.03 12.17
 -8 -3 -5 33.8 8.4
 -8 3 5 24.05 7.82
 -8 3 5 20.61 10.03
 8 3 -5 23.19 11.46
 8 3 -5 33.27 9.76
 -8 -3 -5 39.97 12.59
 8 -4 -5 41.82 11.97
 -8 4 -5 39.89 8.52
 8 4 5 33.36 9.12
 8 4 5 36.12 12.36
 -8 4 -5 41.17 12.22
 -8 -4 5 38.27 10.15
 -8 -4 5 28.81 12.81
 8 -4 5 36.54 11.19
 -8 -4 -5 25.63 10.52
 -8 4 5 52.18 11.43
 -8 4 5 47.96 12.32
 8 4 -5 31.67 10.56
 8 4 -5 20.93 13.98
 -8 -4 -5 40.61 9.32
 8 5 5 -2.01 5.69
 8 5 5 4 5.45
 -8 5 -5 13.05 8.77
 8 -5 -5 8.45 6.38
 -8 -5 5 -0.54 4.56
 -8 5 -5 3.56 3.7
 -8 -5 -5 -2.4 3.18
 -8 -5 -5 8.93 8.29
 8 5 -5 9.12 6.4
 8 5 -5 19.21 9.19
 -8 5 5 -4.17 3.45
 -8 5 5 1.88 6.83
 -8 6 -5 8.17 8.33
 -8 -6 5 8.55 9.9
 -8 6 -5 27.25 7.64
 8 -6 -5 28.55 10.7
 -8 -6 5 33.07 9.41
 8 6 -5 28.63 9.67
 -8 6 5 15.87 8.31
 -8 6 5 19.54 9.85
 -8 -6 -5 32.47 13.28
 8 -6 5 22.28 10.69
 -8 -6 -5 38.83 8.94
 -8 7 -5 6.23 4.82
 -8 -7 5 0.39 6.25
 -8 7 -5 8.73 7.69
 8 -7 -5 -0.68 5.64
 -8 -7 5 -7.05 6.89
 -8 7 5 -0.53 6.12
 -8 -7 -5 5.62 5.08
 8 -7 5 -0.11 5.83
 8 7 -5 16.66 7.77
 8 7 -5 11.36 7.8
 -8 -7 -5 -1.52 6.24
 -8 7 5 -1.71 4.27
 -8 8 -5 70.93 12.34
 8 -8 -5 73.24 14.88
 -8 -8 5 102.6 16.05
 -8 -8 5 44.6 15.37
 -8 8 -5 74.36 12.33
 8 8 -5 84.59 13.17
 -8 8 5 82.9 13.16
 -8 8 5 77.9 14.48
 8 8 -5 53.23 10.08
 -8 -8 -5 52.56 19.8
 8 -8 5 62.47 15.78
 -9 0 -5 2.31 4.45
 9 0 5 5.05 5.55
 -9 0 5 3.35 5.05
 -9 0 5 1.32 2.77
 9 0 -5 -0.16 5.17
 -9 -1 5 53.62 11.67
 -9 1 -5 50.57 12.1
 9 1 5 39.06 10.61
 -9 -1 5 39.3 12.1
 9 1 5 61 15.61
 9 -1 -5 51.14 12.04
 -9 -1 -5 43.06 9
 9 -1 5 63.93 14.28
 -9 -1 -5 36.35 10.23
 9 1 -5 43.95 12.39
 -9 1 5 19.8 8.67
 -9 2 -5 5.16 5.64
 9 -2 -5 3.94 5.08
 9 2 5 14.94 9.9
 9 2 5 11.55 6.34
 -9 -2 5 -0.68 4.14
 -9 -2 5 13.09 6.11
 -9 -2 -5 4.16 4.37
 -9 -2 -5 18.07 7
 9 2 -5 -6.61 4.69
 9 -2 5 13.99 7.29
 -9 2 5 9.51 6.86
 -9 -3 5 85.4 15.51
 -9 3 -5 75.29 11.75
 9 3 5 69.5 17.07
 9 -3 -5 86.11 24.12
 -9 -3 5 43.5 17.44
 9 3 5 98.46 14.71
 -9 -3 -5 89.14 18.46
 -9 -3 -5 78.08 12.24
 -9 3 5 68.3 14.7
 9 3 -5 74.94 15.15
 9 -4 -5 27.7 10.11
 -9 -4 5 30.24 9.32
 9 4 5 31.02 9.31
 -9 4 -5 38.01 8.56
 9 4 5 3.2 13
 -9 -4 5 26.84 11.84
 -9 4 5 35.45 11.33
 9 4 -5 44.52 12.17
 -9 -4 -5 38.83 8.97
 -9 -4 -5 39.94 14.4
 9 -4 5 28.18 10.84
 9 5 5 -2.18 5.96
 9 -5 -5 8.11 6.76
 -9 -5 5 11.28 5.37
 9 5 5 -0.36 7.26
 -9 5 -5 5.16 4.35
 -9 -5 5 6.65 7.37
 9 -5 5 5.19 5.45
 9 5 -5 -0.15 6.36
 -9 5 5 0.68 4.63
 -9 -5 -5 0.44 7.38
 -9 -5 -5 3.94 4.24
 9 -6 -5 -0.25 6.29
 -9 -6 5 -4.13 7.86
 -9 6 -5 -1.02 3.34
 -9 -6 5 12.78 6.72
 9 6 -5 2.16 6.27
 -9 -6 -5 -5.59 6.52
 -9 6 5 -7.44 3.96
 -9 -6 -5 7.53 6.24
 9 -6 5 -7.37 6.11
 -9 -7 5 5.66 6.17
 -9 7 -5 9.57 5.2
 9 -7 -5 4.71 6.42
 -9 -7 5 -6 8.58
 -9 -7 -5 10.23 5.21
 9 -7 5 5.68 7.83
 -9 -7 -5 -0.27 9.63
 9 7 -5 7.34 10.97
 -9 7 5 -3.11 5.14
 9 7 -5 -13.27 6.11
 -10 0 -5 32.43 9.23
 10 0 -5 13.17 7.96
 10 0 5 38.44 11.46
 -10 0 5 5.12 6
 10 -1 -5 -1.54 6
 -10 -1 5 1.71 5.27
 -10 -1 5 10.42 6.12
 10 1 5 7.89 6.55
 -10 1 5 0.94 5.47
 -10 -1 -5 6.84 4.36
 10 -1 5 4.3 6.23
 10 1 -5 6.37 7.43
 10 2 5 -1.99 4.93
 -10 -2 5 -3.52 4.84
 -10 2 -5 1.18 3.87
 10 -2 -5 1.98 5.82
 10 -2 5 6.64 6.67
 -10 -2 -5 4.29 5.57
 10 2 -5 3.58 8.92
 -10 -2 -5 7.37 3.65
 10 -3 -5 12.63 7.75
 10 3 5 6.9 7.15
 -10 -3 5 3.12 6.37
 -10 -3 5 2 4.21
 -10 3 -5 -0.88 3.97
 -10 3 5 -6.67 4.76
 -10 -3 -5 -2.45 5.44
 -10 -3 -5 2.9 4.54
 10 -3 5 -0.4 5.35
 10 -4 -5 59.22 15.17
 10 4 5 43.82 18.08
 10 4 5 43.4 11.88
 -10 -4 5 34.41 9.73
 -10 4 -5 51.45 11.34
 -10 -4 5 39.58 12.66
 -10 -4 -5 45.37 10.32
 -10 4 5 51.93 11.73
 10 -4 5 53.37 14.31
 10 4 -5 47.75 13.39
 -10 -4 -5 46.41 13.13
 10 -5 -5 -4.93 6.47
 10 5 5 12.09 10.68
 -10 -5 5 4.82 8.47
 10 5 5 3.62 6.51
 -10 -5 5 4.23 4.93
 10 5 -5 -8.73 7.45
 -10 -5 -5 2.4 7.12
 -10 5 5 0.75 4.47
 -10 -5 -5 -2.97 3.36
 10 -5 5 0.8 5.99
 11 0 5 -9.64 5.89
 -11 0 5 -3.86 4.16
 -11 0 -5 -1.56 4.36
 11 -1 -5 39.68 12.36
 11 1 5 29 11.31
 -11 -1 5 46.12 10.91
 -11 -1 5 30.81 10.18
 -11 1 5 31.64 11.55
 -11 -1 -5 26.82 8.86
 11 1 -5 48.18 13.33
 11 -1 5 47.85 13.66
 11 -2 -5 16.96 10.4
 -11 2 -5 18.78 7.15
 -11 -2 5 19.47 8.09
 11 2 5 -3.25 7.17
 -11 -2 5 9.77 7.21
 -11 2 5 15.93 7.19
 11 2 -5 -1.36 8.49
 -11 -2 -5 17.38 8
 11 -2 5 23.52 9.42
 -11 -3 5 19.63 7.41
 11 -3 -5 24.72 10.73
 -11 -3 5 22.13 9.86
 11 3 5 29.72 10.66
 -11 3 -5 22.26 7.41
 11 3 -5 28.87 12.26
 -11 3 5 13.12 7.82
 -11 -3 -5 3.89 7.06
 11 -3 5 13.15 8.85
 0 0 6 2364.64 123.29
 0 0 -6 1862.33 125.08
 0 -1 6 1.86 2.72
 0 1 -6 1.68 1.79
 0 -1 6 0.48 1.69
 0 -1 6 0.25 0.88
 0 -1 -6 -0.41 0.75
 0 -1 -6 2.14 2.54
 0 1 6 0.53 0.95
 0 1 6 2.64 3.98
 0 1 -6 -0.35 1.16
 0 2 6 305.83 23.75
 0 2 -6 344.35 23.85
 0 -2 6 340.69 24.42
 0 -2 6 357.91 26.46
 0 2 -6 321.43 23.99
 0 -2 -6 345.08 25.06
 0 -2 -6 327.74 23.57
 0 3 -6 0.29 1.59
 0 -3 6 -0.12 1.52
 0 -3 -6 1.63 1.53
 0 -3 6 1.23 2.26
 0 3 -6 1.56 1.68
 0 -3 -6 -2.93 1.6
 0 -3 6 2.95 1.94
 0 -4 6 727.94 49.1
 0 -4 -6 737.62 48.57
 0 4 -6 696.5 44.38
 0 -4 6 704.76 48.55
 0 4 -6 696.69 47.23
 0 -4 -6 761.21 44.25
 0 4 6 710.4 49.43
 0 -5 -6 -1.28 1.78
 0 -5 6 0.55 2.92
 0 -5 6 0.98 2.66
 0 -5 -6 -4.28 1.87
 0 -5 -6 -0.1 2.13
 0 5 6 -0.58 1.77
 0 5 -6 -2.21 2.43
 0 5 -6 3.22 1.76
 0 -6 -6 214.32 20.45
 0 -6 6 218.94 21.2
 0 -6 -6 195.93 17.3
 0 -6 6 227.09 21.23
 0 6 6 218.43 22.47
 0 6 -6 215.01 19.28
 0 -7 -6 1.17 3.17
 0 -7 6 1.93 4.54
 0 7 -6 3.98 3.89
 0 -7 6 2.13 3.53
 0 7 6 1.01 3.79
 0 -7 -6 -1 3.3
 0 -7 6 -2.15 3.12
 0 -8 6 31.79 10.08
 0 -8 -6 24.98 10.17
 0 -8 -6 46.47 8.89
 0 8 -6 52.29 9.61
 0 -8 6 35.33 9.43
 0 -8 6 48.16 10.53
 0 -9 6 5.31 4.73
 0 9 -6 1.03 4.46
 0 -9 6 -2.49 3.8
 0 -9 -6 4.04 6.41
 0 -9 -6 -4.24 3.32
 0 -10 -6 11.82 7.06
 0 -10 6 49.8 11.11
 0 -10 6 17.53 7.3
 0 -11 6 5.17 4.74
 0 -11 6 3.39 5.43
 0 -11 -6 4.12 6.5
 -1 0 6 3.61 2.18
 1 0 -6 1.29 1.77
 1 0 -6 2.22 2.12
 -1 0 -6 3.47 1.34
 -1 0 6 1.48 1.51
 1 0 6 3.05 1.42
 1 0 -6 0.35 0.81
 -1 0 -6 0.99 1.58
 -1 1 -6 3.15 1.83
 1 -1 -6 2.91 2.16
 1 -1 -6 3.47 2.09
 -1 -1 6 -0.54 1.49
 1 1 6 1.3 1.36
 -1 -1 6 0.69 2.96
 -1 1 -6 2.29 0.95
 -1 -1 6 5.2 3.1
 -1 -1 -6 3.18 2.2
 1 1 -6 3.26 1.91
 -1 1 6 1.31 1.14
 1 1 -6 2.33 2.74
 -1 1 6 2.85 2.06
 -1 -1 -6 1.1 0.89
 -1 -1 -6 2.85 1.14
 -1 1 6 3.03 1.93
 1 -1 6 0.7 1.73
 -1 -1 -6 -0.92 1.63
 1 1 -6 7.76 3.98
 -1 2 -6 112.77 10.22
 1 -2 -6 84.5 9.24
 -1 -2 6 76.16 9.05
 -1 -2 6 92.35 11.1
 -1 2 -6 76.25 7.73
 1 -2 -6 86.44 8.68
 -1 2 -6 86.84 9.66
 1 -2 -6 91.49 8.09
 -1 -2 6 89.14 11.15
 1 -2 6 91.76 8.39
 1 2 -6 60.08 9.49
 -1 2 6 92.01 10.05
 -1 -2 -6 83.66 8.86
 -1 2 6 91.44 9.53
 1 -2 6 81.73 9.65
 1 2 -6 80.93 9.26
 1 2 -6 92.65 10.7
 -1 3 -6 66.85 9.16
 1 -3 -6 83.37 9.77
 -1 -3 6 61.88 7.98
 -1 -3 6 76.98 11.17
 1 -3 -6 80.28 8.08
 -1 3 -6 68.75 8.35
 1 -3 -6 77.99 7.65
 -1 -3 6 70.05 9.93
 1 3 -6 61.56 8.48
 1 -3 6 74 8.73
 1 -3 6 80.47 9.88
 -1 3 6 87.36 10.47
 -1 -3 -6 52.01 11.49
 -1 3 6 78.85 17.63
 -1 -3 -6 76.51 9.02
 1 3 -6 74.48 9.81
 1 -4 -6 460.97 28.67
 1 -4 -6 456.24 30.86
 -1 -4 6 475.75 34.51
 -1 4 -6 480.34 29.7
 -1 -4 6 468.27 34.51
 -1 -4 6 395.37 30.24
 1 -4 -6 478.06 33.92
 -1 4 -6 429.48 32.52
 -1 4 -6 435.91 33.06
 1 4 -6 472 32.72
 1 4 -6 434.53 31.68
 -1 4 6 469.66 34.81
 -1 -4 -6 447.79 28.44
 1 -4 6 458.47 32.89
 -1 -4 -6 482.37 33.91
 1 -4 6 437.48 33.7
 -1 5 -6 19.31 5.83
 1 -5 -6 4.99 3.74
 -1 -5 6 9.58 4.12
 1 -5 -6 5.32 3.04
 -1 -5 6 10.26 4.3
 -1 -5 6 5.8 4.33
 -1 -5 6 6.34 3.18
 1 -5 6 3.5 3.57
 -1 -5 -6 8.18 5.1
 1 -5 6 11.86 4.51
 -1 -5 -6 2.86 3.57
 -1 5 6 10.45 5.21
 1 5 -6 10.61 3.85
 1 5 -6 6.34 3.87
 -1 -5 -6 11.15 3.24
 -1 -6 6 277.93 25.66
 -1 -6 6 303.31 22.05
 -1 6 -6 290.91 24.89
 -1 -6 6 337.76 31.4
 1 -6 -6 303.37 23.41
 -1 -6 6 299.14 26.23
 1 -6 -6 285.47 25.7
 1 -6 6 307.29 25.94
 -1 -6 -6 289.53 22.26
 1 -6 6 283.88 31.77
 -1 6 6 296.73 26.99
 -1 -6 -6 292.44 21.66
 -1 -6 -6 276.38 25.73
 -1 -7 6 233.05 23.65
 -1 -7 6 271.93 28.07
 -1 -7 6 211.88 18.67
 1 -7 -6 228.81 20.3
 -1 -7 6 235.18 23.09
 -1 7 -6 253.93 22.21
 1 -7 -6 251.73 23.4
 -1 -7 -6 238.04 22.88
 1 -7 6 230.06 22.62
 1 7 -6 224.22 20.06
 -1 7 6 239.13 24.09
 -1 -7 -6 219.21 18.15
 -1 -7 -6 262.72 20.95
 1 -7 6 231.14 22.72
 -1 8 -6 166.18 16.9
 -1 -8 6 148.44 20.7
 -1 -8 6 155.41 18.67
 1 -8 6 161.31 18.02
 -1 -8 -6 130.16 15.51
 -1 8 6 136.91 17.81
 1 -8 6 146.3 18.96
 1 8 -6 139.2 15.17
 -1 -9 6 70.75 15.38
 1 -9 -6 91.1 12.63
 -1 9 -6 103.05 13.69
 -1 -9 6 72.84 14.37
 1 -9 6 107.63 21.2
 -1 -9 -6 69.02 17.49
 1 9 -6 97.57 13.55
 1 -9 6 116.01 15.16
 -1 -9 -6 118.13 14.47
 -1 -10 6 0.6 4.71
 -1 -10 6 3.58 5.6
 1 -10 -6 4.52 4.43
 -1 10 -6 -5.55 4.8
 1 -10 -6 9.2 5.06
 -1 -10 -6 0.07 2.68
 1 -10 6 -7.6 3.13
 -1 -10 -6 6.48 5.66
 1 -10 6 -4.97 4.16
 -1 -11 6 44.78 11.99
 -1 -11 6 49.07 12.97
 1 -11 -6 70.64 12.46
 1 -11 -6 20.69 8.86
 1 -11 6 54.59 12.11
 -1 -11 -6 17.53 8.93
 -1 -11 -6 38.64 9.81
 1 -11 6 42.18 11.6
 -2 0 -6 510.67 34.12
 -2 0 6 555.41 34.95
 2 0 -6 494.16 34.07
 -2 0 6 499.49 36.26
 2 0 6 467.03 35.11
 -2 0 -6 544.7 34.17
 2 0 6 493.38 33.55
 2 0 -6 529.16 37.85
 2 0 6 507.12 32.77
 2 0 -6 534.63 36.9
 -2 -1 6 574.97 41.72
 2 1 6 643.24 42.42
 -2 1 -6 637.24 36.82
 2 -1 -6 601.1 39.88
 2 -1 -6 563.33 40.75
 2 -1 -6 641.28 40.74
 -2 -1 6 541.24 44.18
 2 1 6 574.52 36.91
 2 -1 -6 615.82 38.65
 2 1 6 617.45 37.45
 -2 1 -6 601.07 40.45
 -2 -1 6 664.07 42.41
 -2 -1 -6 547.32 42.01
 2 1 -6 632.25 42.33
 -2 -1 -6 593.59 37.13
 2 -1 6 604.44 40.32
 -2 1 6 625.71 41.18
 -2 -1 -6 564.87 37.91
 -2 1 6 640.1 38.84
 2 1 -6 590.98 42.24
 2 1 -6 631.45 44.89
 2 -2 -6 1487.5 90.17
 -2 -2 6 1543.8 92.82
 -2 -2 6 1610.37 97.37
 2 -2 -6 1514.13 90.69
 -2 2 -6 1542.69 91.97
 2 2 6 1661.52 92.88
 -2 2 -6 1433.11 87.46
 2 -2 -6 1575.73 92.57
 2 -2 -6 1416.99 87.98
 -2 -2 -6 1389.84 87.05
 -2 -2 -6 1366.41 93.7
 -2 2 6 1507.95 91.85
 -2 2 6 1493.49 89.91
 2 -2 6 1499.53 91.57
 -2 -2 -6 1559.44 87.24
 2 2 -6 1558.35 93.57
 2 -2 6 1369.32 87.94
 -2 3 -6 3.9 2.44
 -2 -3 6 1.02 5.03
 -2 3 -6 7.07 3.92
 2 3 6 -0.17 2.81
 2 -3 -6 4.15 3.11
 -2 -3 6 3.86 3.09
 2 -3 -6 0.74 2.6
 2 -3 -6 5.46 3.2
 -2 -3 6 6.72 5.69
 -2 3 6 1.19 2.02
 2 3 -6 8.21 4.28
 -2 -3 -6 0.67 3.11
 2 3 -6 -0.01 2.43
 2 -3 6 4.7 2.82
 -2 3 6 1.87 2.96
 2 3 -6 -1.23 3.11
 -2 -3 -6 2.25 2.13
 -2 -3 -6 4.37 3.57
 2 -3 6 6.24 2.67
 -2 -3 -6 4.81 2.16
 -2 -4 6 131.8 16.7
 -2 -4 6 115.85 12.64
 -2 4 -6 110.07 11.99
 2 -4 -6 116.13 10.64
 -2 4 -6 124.29 11.1
 -2 4 -6 114.45 13.5
 2 -4 -6 120.26 12.44
 2 -4 -6 103.9 12.83
 -2 -4 6 115.9 16.35
 2 4 -6 104.1 12.83
 2 -4 6 131.94 13.29
 -2 4 6 119.37 10.87
 2 -4 6 100.7 13.07
 2 4 -6 114.59 12.93
 2 4 -6 88 14.48
 -2 -4 -6 117.55 13.14
 -2 -4 -6 92.1 10.57
 -2 4 6 101.02 10.1
 -2 4 6 111.4 13.63
 -2 -5 6 23.94 8.02
 2 -5 -6 12.68 4.77
 -2 -5 6 31.31 8.5
 2 -5 -6 18.73 6.47
 -2 -5 6 16.9 5.01
 -2 5 -6 37.41 8.13
 -2 5 -6 16.23 5.49
 2 -5 6 18.85 5.98
 -2 -5 -6 15.29 5.89
 2 -5 6 19.96 6.38
 -2 -5 -6 25.1 5.99
 2 5 -6 17.78 5.53
 -2 5 6 15.3 6.03
 -2 -6 6 87.95 13.28
 -2 6 -6 82.78 12.59
 2 -6 -6 86.12 11.27
 -2 -6 6 96.59 18.88
 -2 -6 6 130.33 27.94
 -2 6 -6 94.07 12.32
 -2 -6 6 98.4 10.95
 2 -6 -6 103.45 13.38
 -2 -6 -6 51.5 14.42
 -2 6 6 92.43 13.28
 -2 -6 -6 91.76 13.02
 -2 -6 -6 74.94 10.78
 2 6 -6 102.82 13.91
 -2 -6 -6 82.84 11.05
 2 -6 6 77.67 12.35
 2 -6 6 107.27 13.43
 -2 7 -6 5.99 5.18
 -2 -7 6 -1.33 3.71
 -2 -7 6 5.79 5.23
 -2 -7 6 -4.63 3.4
 2 -7 -6 -4.02 3.12
 -2 7 -6 -0.01 2.51
 -2 -7 6 4.98 3.13
 2 -7 -6 -0.08 3.4
 -2 -7 -6 1.83 3.96
 -2 7 6 1.23 4
 -2 -7 -6 -5.82 3.61
 -2 -7 -6 -0.77 2.9
 2 -7 6 1.33 4.56
 2 -7 6 -1.58 3.81
 2 7 -6 -3.65 3.69
 -2 -7 -6 -7.09 3.68
 -2 8 -6 11.9 6.35
 -2 -8 6 26.33 7.77
 -2 -8 6 8.78 6.86
 2 -8 -6 4.54 4.55
 -2 -8 6 16.63 4.72
 -2 -8 -6 21.13 5.16
 -2 -8 -6 0.95 4.48
 2 -8 6 12.81 5.9
 2 -8 6 10.4 6.34
 -2 8 6 12.61 7.29
 -2 -8 -6 15.57 6.17
 -2 -9 6 13.08 6.18
 -2 -9 6 1.75 6.41
 -2 9 -6 9.08 6.09
 2 -9 -6 -0.82 2.95
 2 9 -6 11.53 4.64
 -2 9 6 -1.4 4.06
 2 9 -6 1.01 3.42
 -2 -9 -6 -5.39 4.09
 2 -9 6 -1.46 4.24
 2 -10 -6 1 3.95
 -2 -10 6 2.07 5.2
 -2 10 -6 8.18 5.71
 -2 -10 6 7.89 7.69
 -2 10 6 0.17 3.93
 2 -10 6 1.65 4.79
 -2 -10 -6 1.05 6.99
 -2 -10 -6 -0.53 5.23
 -2 -11 6 24.55 11.34
 -2 -11 6 13.95 7.47
 2 -11 -6 12.59 5.62
 2 -11 6 13.37 7.42
 -2 -11 -6 11.52 7.48
 -2 -11 -6 7.01 7.74
 2 -11 6 32.18 8.72
 3 0 6 3.43 2.81
 3 0 -6 1.81 2.58
 -3 0 6 6.2 3.54
 3 0 6 2.1 1.92
 -3 0 -6 1.44 2.04
 3 0 -6 4.05 3.22
 3 0 -6 3.97 2.82
 -3 0 -6 4.34 3.14
 3 0 6 1.58 2.3
 -3 0 6 -0.47 2.28
 -3 0 6 2.2 4.1
 3 0 -6 3.66 3.26
 3 1 6 23.83 8.36
 3 1 6 21.93 5.12
 3 -1 -6 24.06 6.47
 3 -1 -6 29.23 6.98
 3 -1 -6 17.2 4.96
 -3 1 -6 22.74 6.28
 -3 -1 6 15.13 5.61
 3 -1 -6 25.56 7.07
 -3 -1 6 30.62 9.51
 -3 -1 6 26.48 6.92
 3 1 6 21.53 4.82
 -3 1 6 20.4 6.15
 -3 -1 -6 25.73 5.43
 3 1 -6 26.11 7.21
 3 -1 6 21.5 5.24
 3 1 -6 22.4 7.64
 -3 -1 -6 27.87 8.13
 -3 -1 -6 17.36 4.72
 3 1 -6 24.21 6.69
 3 -1 6 22.08 6
 -3 1 6 20.89 5.5
 3 -1 6 14.63 5.16
 3 1 -6 11.06 7.13
 -3 1 6 10.19 5.08
 -3 -2 6 10.99 5.11
 3 2 6 0.52 2.9
 -3 2 -6 9.33 3.04
 -3 -2 6 5.27 4.67
 3 -2 -6 14.19 3.79
 3 2 6 6.93 2.74
 3 -2 -6 3.88 3.31
 3 -2 -6 3.96 3.15
 -3 -2 6 12.15 4.68
 3 2 6 6.1 4.08
 -3 2 -6 9.66 5.33
 3 -2 -6 11.67 4.74
 3 2 -6 18.66 7.58
 3 2 -6 7.79 4.28
 -3 -2 -6 6.57 2.91
 3 2 -6 4.67 3.56
 3 -2 6 6.2 3.18
 -3 2 6 9.5 3.65
 -3 -2 -6 7.71 5.29
 3 2 -6 10.5 5.39
 -3 2 6 3.2 3.44
 -3 2 6 7.05 3.64
 3 -2 6 11.7 4.5
 -3 -2 -6 9.1 3.27
 -3 3 -6 14.76 4.3
 3 -3 -6 5.05 4.55
 3 -3 -6 10.22 4.02
 3 3 6 11.68 5.53
 3 -3 -6 17.41 5.85
 -3 3 -6 12.89 4.55
 -3 -3 6 11.83 6.1
 -3 -3 6 15.78 6.11
 -3 -3 6 13.66 5.84
 3 -3 -6 21.36 6.46
 3 -3 6 14.53 4.5
 -3 -3 -6 13.24 4.2
 3 -3 6 10.71 4.78
 -3 3 6 17.46 5.16
 -3 -3 -6 10.54 3.75
 -3 -3 -6 21.45 8.55
 3 3 -6 11.7 5.27
 -3 3 6 17.76 5.38
 3 3 -6 5.95 4.25
 -3 3 6 11.73 5.54
 3 3 -6 7.8 5.01
 3 4 6 94.09 13.27
 3 -4 -6 85.88 11.19
 -3 4 -6 66.92 9.1
 3 -4 -6 79.5 9.73
 -3 -4 6 86.57 17.84
 -3 -4 6 72.75 11.78
 -3 -4 6 52.16 14.3
 -3 4 -6 82.37 11.48
 3 -4 -6 83.57 11.56
 -3 4 6 67.48 8.82
 3 4 -6 82.83 11.94
 3 -4 6 81.97 10.23
 -3 -4 -6 88.76 11.37
 -3 -4 -6 73.47 9.69
 -3 4 6 79.25 9.09
 -3 -4 -6 54.43 13.28
 3 -4 6 74.33 11.22
 3 4 -6 41.12 11.88
 -3 4 6 75.44 11.26
 -3 5 -6 646.18 44.52
 3 -5 -6 639.97 45.43
 -3 -5 6 517.83 51.02
 3 -5 -6 657.21 46.76
 -3 5 -6 736.81 47.82
 -3 -5 6 683.44 53.92
 -3 -5 6 656.52 46.1
 3 5 -6 500.49 48.49
 -3 5 6 749.81 48.58
 -3 5 6 629.77 41.08
 3 -5 6 653.26 45.68
 -3 -5 -6 651.53 46.38
 3 5 -6 670 45.41
 3 -5 6 636.95 46.96
 -3 5 6 664.01 42.37
 -3 -5 -6 569.2 45.78
 -3 -6 6 314.94 32.9
 -3 6 -6 302.29 25.42
 -3 6 -6 311.19 26.72
 -3 -6 6 294.59 24.81
 3 -6 -6 310.42 26.96
 3 -6 -6 272.61 25.06
 -3 -6 6 222.41 29.13
 -3 6 6 301.57 27.2
 3 6 -6 280.71 23.59
 3 -6 6 345.08 28.2
 3 -6 6 320.46 27
 -3 -6 -6 316.44 26.63
 -3 -6 -6 318.04 25.82
 -3 -6 -6 212.61 28.77
 -3 -6 -6 256.16 26.52
 -3 6 6 300.09 22.05
 -3 7 -6 10.29 4.78
 -3 -7 6 7.22 5.81
 3 -7 -6 13.9 6.03
 -3 7 -6 11.25 5.85
 -3 -7 6 6.84 5.4
 -3 -7 6 5.87 4.99
 3 -7 -6 4.37 4.18
 -3 -7 6 7.89 6.61
 -3 -7 -6 -1.87 3.84
 -3 -7 -6 12.67 6.7
 -3 -7 -6 0.31 5.35
 3 7 -6 10.06 4.95
 3 -7 6 9.23 6.7
 -3 -7 -6 -2.03 4.35
 3 -7 6 1.74 4.37
 3 7 -6 -2.39 3.22
 -3 7 6 3.05 4.19
 -3 -8 6 10.58 4.28
 -3 -8 6 7.5 6.98
 -3 -8 6 -3.57 6.45
 3 -8 -6 8.29 4.8
 -3 8 -6 12.97 5.61
 -3 8 -6 -4.32 5.67
 3 8 -6 -1.1 3.17
 3 -8 6 -0.41 4.85
 -3 -8 -6 16.39 4.86
 -3 -8 -6 2.09 6.49
 -3 -8 -6 3.72 6.75
 3 -8 6 16.95 8.17
 -3 8 6 3.96 5.14
 -3 -9 6 123.37 23.46
 -3 -9 6 145.36 14.47
 3 -9 -6 160.95 17.69
 -3 9 -6 169.26 18.97
 -3 -9 6 200.68 25.66
 -3 -9 -6 170.64 16.13
 -3 -9 -6 129.2 19.65
 -3 -9 -6 104.52 23.78
 3 9 -6 138.94 13.69
 3 -9 6 152.18 18.43
 -3 -10 6 19.15 10.41
 -3 -10 6 13.01 9.82
 3 -10 -6 14.99 6.15
 -3 10 -6 12.37 7.06
 -3 -10 -6 17.78 9.53
 -3 -10 -6 29.06 9.83
 -3 10 6 18.9 7.26
 3 -10 6 11.25 5.94
 -3 -11 6 12.43 11.87
 -3 11 -6 43.34 10.56
 -3 -11 6 43.3 15.32
 -3 11 6 45.56 11.86
 -3 -11 -6 29.76 12.97
 -3 -11 -6 23.14 11.58
 3 -11 6 32.23 9.02
 -4 0 -6 971.48 63.22
 4 0 -6 1006.96 65.01
 -4 0 -6 1101.76 67.06
 4 0 -6 993.87 66.51
 -4 0 6 1061.88 69.07
 -4 0 6 991.54 64.94
 -4 0 -6 996.53 65.98
 4 0 6 897.44 63.82
 4 0 -6 1027.54 72.62
 4 0 -6 1071.54 70.69
 4 0 6 935.6 70.05
 4 0 6 1033.95 64.12
 4 1 6 444.5 33.88
 4 1 6 558.91 35.66
 -4 -1 6 388.08 39.35
 4 -1 -6 474.35 34.92
 4 -1 -6 486.22 37.33
 -4 -1 6 515.7 39.33
 -4 1 -6 502.69 36.48
 4 -1 -6 519.33 39.56
 -4 -1 6 463.37 36.33
 4 -1 -6 514.78 39.91
 -4 1 -6 547.56 38.03
 4 1 6 493.22 43.04
 4 1 -6 501.08 37.13
 4 -1 6 513.95 35.12
 -4 1 6 493.15 36.43
 -4 1 6 494.91 35.42
 4 -1 6 455.97 35.8
 -4 -1 -6 480.78 33.86
 -4 1 6 505.04 38.64
 4 1 -6 458.95 39.56
 4 1 -6 435.9 36.14
 4 1 -6 460.95 43.09
 -4 -1 -6 508.04 36.21
 -4 -1 -6 515.32 39.58
 4 -2 -6 77.9 11.93
 -4 2 -6 51.07 10.73
 -4 -2 6 67.33 11.15
 4 2 6 39.39 9.79
 4 2 6 63.87 9.25
 -4 2 -6 57.75 8.03
 -4 -2 6 66.3 16.87
 4 -2 -6 71.77 10.89
 4 -2 -6 73.27 13.06
 4 2 6 58.36 8.01
 4 -2 -6 73.5 9.19
 -4 -2 6 66.68 12.86
 -4 -2 -6 60.87 14.42
 -4 -2 -6 68.48 9.12
 4 2 -6 66.2 11.99
 4 2 -6 49.78 12.8
 4 -2 6 68.94 9.33
 4 2 -6 65.22 13.72
 -4 -2 -6 45.04 7.55
 4 -2 6 59.42 11.47
 4 -2 6 37.73 10.36
 -4 2 6 65.45 9.61
 -4 2 6 65.64 14.97
 4 2 -6 70.81 13.78
 4 3 6 343.95 25.1
 4 -3 -6 417.82 31.88
 -4 3 -6 390.49 27.77
 -4 -3 6 318.5 36.48
 4 -3 -6 416.73 31.9
 4 3 6 391.62 28.1
 4 3 6 472.45 35.76
 -4 -3 6 372.47 32.54
 4 -3 -6 401.82 28.67
 -4 -3 6 408.65 33.14
 -4 3 -6 374.2 31.39
 4 -3 -6 449.95 32.91
 -4 -3 -6 353.66 27.96
 4 -3 6 379.68 31.4
 -4 -3 -6 336.09 26.95
 4 3 -6 387.41 34.05
 4 3 -6 373.88 30.15
 -4 3 6 364.16 31.17
 -4 -3 -6 294.1 34.37
 -4 3 6 411.45 30.92
 4 3 -6 347.21 34.04
 -4 3 6 385.97 29.23
 4 -3 6 286.78 29.24
 4 -4 -6 217.4 21.82
 -4 -4 6 195.68 26.98
 -4 -4 6 207 23.41
 -4 -4 6 241.92 23.46
 4 -4 -6 235.08 22.57
 4 -4 -6 201.72 19.03
 -4 4 -6 239.01 22.99
 4 4 6 222.6 23.85
 -4 4 -6 223.03 19.67
 4 4 -6 231.15 21.12
 -4 -4 -6 243.91 19.89
 4 -4 6 241.48 23.17
 -4 4 6 244.54 23.09
 -4 4 6 225.91 20.02
 -4 4 6 248.85 20.64
 4 4 -6 242.59 23.72
 4 5 6 9.46 5.5
 -4 -5 6 27.38 7.7
 4 -5 -6 14.96 7.15
 -4 -5 6 13.26 7.49
 4 -5 -6 10.84 5.63
 -4 5 -6 7.08 4.09
 -4 -5 6 6.06 5.04
 -4 5 -6 9.91 5.86
 -4 5 -6 16.06 5.19
 4 5 -6 3.1 4.83
 -4 5 6 10.13 3.84
 -4 -5 -6 20.81 6.86
 -4 5 6 2.16 3.08
 4 5 -6 1.19 4.06
 -4 -5 -6 9.76 4.45
 -4 -5 -6 17.65 8.88
 -4 5 6 16.29 6.22
 -4 -5 -6 14.05 5.84
 4 -5 6 7.96 5.15
 4 -5 6 15.59 6.59
 4 5 -6 9.13 4.95
 -4 6 -6 54.82 11.73
 -4 6 -6 43.94 6.98
 -4 -6 6 31.49 8.6
 4 -6 -6 30.45 8.79
 -4 -6 6 15.17 8.03
 -4 6 -6 34.97 8.04
 4 -6 -6 28.78 9.08
 -4 -6 6 50.08 15.5
 4 -6 6 31.76 9.02
 4 6 -6 24.61 6.47
 -4 6 6 43.02 7.19
 4 6 -6 15.41 8.16
 -4 -6 -6 44.28 14.25
 -4 6 6 45.44 8.1
 -4 -6 -6 35.46 9.72
 -4 6 6 52.11 12.18
 -4 -6 -6 37.63 8.97
 4 -6 6 27.93 8.79
 -4 -6 -6 41.3 9.95
 4 6 -6 42.32 8.66
 -4 -7 6 -2.01 6.22
 -4 -7 6 6.97 4.96
 4 -7 -6 -1.95 3.62
 -4 7 -6 -0.09 5.08
 -4 -7 6 -6.05 5.99
 -4 7 -6 -0.91 3.31
 4 7 -6 -4.64 3.31
 4 7 -6 -0.3 3.32
 4 -7 6 -9.95 4.22
 -4 -7 -6 3.52 4.11
 4 -7 6 0.41 3.7
 -4 -7 -6 -0.46 7.42
 -4 7 6 0.68 2.82
 -4 -7 -6 5.04 4.88
 -4 -8 6 1.05 4.21
 -4 -8 6 -2.7 5.49
 -4 8 -6 5.98 3.81
 -4 8 -6 -5.42 5.93
 -4 -8 6 -6.42 5.12
 4 -8 -6 2.48 4.4
 -4 -8 -6 9.3 5.53
 4 -8 6 8.6 4.4
 -4 -8 -6 -1.64 6.41
 4 8 -6 6.12 5.25
 -4 8 6 -0.62 3.39
 4 8 -6 -1.73 3.85
 4 -9 -6 27.79 7.51
 -4 9 -6 30.19 7.73
 -4 -9 6 29.95 11.37
 -4 9 -6 4.43 9.12
 -4 -9 6 14.54 6.6
 -4 -9 6 39.12 12.41
 -4 -9 -6 18.53 8.08
 -4 9 6 30.5 8.64
 -4 -9 -6 17.06 7.79
 4 -9 6 22.86 8.29
 -4 -9 -6 31.44 9.67
 4 -10 -6 9.02 6.41
 -4 -10 6 -1.31 9.15
 -4 -10 6 13.87 6.57
 -4 -10 6 7.07 8.54
 -4 10 6 28.07 8.93
 -4 -10 -6 30.06 7.67
 -4 -10 -6 6.91 9.03
 -4 -10 -6 29.21 9.43
 4 -10 6 21.84 8.15
 5 0 -6 17.64 7.6
 5 0 6 5.88 5.3
 -5 0 -6 18.96 6.48
 5 0 -6 14.07 5.29
 5 0 -6 8.72 4.45
 -5 0 -6 18.31 7.4
 5 0 6 14.2 5.32
 -5 0 6 8.24 6.2
 -5 0 6 6.11 4.59
 5 0 6 18.32 5.23
 5 0 -6 15.05 7.59
 -5 0 -6 11.76 4.29
 -5 0 6 14.63 5.35
 -5 1 -6 9.63 4.56
 5 -1 -6 9.66 4.41
 5 1 6 12.04 4.72
 5 -1 -6 15.85 6.38
 5 -1 -6 20.02 8.19
 -5 1 -6 7.83 3.97
 5 -1 -6 23.68 7.86
 5 1 6 29.08 11.68
 5 1 6 3.04 3
 -5 -1 6 9.9 4.52
 -5 -1 6 10.91 5.75
 -5 -1 6 5.65 4.52
 -5 1 6 14.88 5.95
 5 1 -6 5.24 5.22
 -5 -1 -6 7.3 5.27
 5 -1 6 11.52 7.99
 -5 1 6 1.79 5.1
 5 -1 6 8.57 4.36
 5 1 -6 10.44 4.54
 -5 -1 -6 3.6 4.31
 5 1 -6 19.95 10.08
 -5 1 6 7.67 4.78
 -5 1 6 11.62 5.83
 5 1 -6 14.12 6.03
 -5 -1 -6 8.36 3.56
 5 -1 6 4.01 3.6
 5 2 6 0.74 2.53
 -5 2 -6 -1.76 2.37
 5 2 6 7.05 4.84
 -5 -2 6 1.2 4.41
 -5 -2 6 6.39 3.93
 5 -2 -6 -0.18 2.21
 5 -2 -6 -4 2.4
 5 2 6 1.22 2.82
 5 -2 -6 -4.87 2.98
 5 2 -6 7.49 4.03
 5 -2 6 -5.38 2.91
 -5 2 6 -1 3.01
 5 2 -6 7.85 4.76
 5 -2 6 2.26 3.42
 -5 2 6 -0.39 4.27
 -5 -2 -6 2.16 3.4
 -5 2 6 7.36 5.98
 -5 -2 -6 1.03 4.4
 -5 -2 -6 3.66 3.15
 5 2 -6 -4.37 4.52
 5 -3 -6 417.32 31.81
 5 3 6 396.43 29.36
 -5 -3 6 405.39 41.95
 -5 3 -6 414.56 30.86
 -5 -3 6 454.45 35.95
 5 3 6 483.46 39.67
 -5 3 -6 435.49 35.51
 5 3 6 397.41 33.99
 5 -3 -6 468.59 36.16
 -5 -3 6 417.62 36.1
 5 -3 -6 454.76 35.81
 5 -3 6 448.7 35.41
 5 3 -6 426.52 33.86
 5 3 -6 349.55 37.56
 5 3 -6 335.57 37.55
 -5 3 6 422.35 32.82
 -5 3 6 421.11 34.25
 -5 3 6 434.4 35.5
 5 -3 6 452.65 33.25
 -5 -3 -6 445.26 32.87
 -5 -3 -6 385.48 30.71
 -5 -3 -6 378.56 39.72
 5 4 6 22.52 5.15
 5 -4 -6 18.8 5.89
 -5 -4 6 21.45 7.17
 -5 -4 6 19.69 9.56
 5 4 6 13.91 3.62
 5 -4 -6 13.73 6.23
 5 -4 -6 19.06 8.56
 -5 4 -6 20.04 7.36
 -5 4 -6 19.49 7.38
 5 4 6 22.02 9.2
 -5 -4 6 19.02 7.71
 -5 4 -6 18.16 5.39
 -5 -4 -6 12.89 5.25
 5 4 -6 3.21 5.34
 -5 -4 -6 21.99 6.09
 5 -4 6 17.37 6.69
 -5 -4 -6 11.07 7.23
 -5 4 6 26.9 7.65
 5 4 -6 8.81 8.93
 -5 4 6 20.12 6.19
 5 -4 6 10.94 5.92
 -5 -4 -6 14.07 7.44
 -5 4 6 11.61 5.88
 -5 -5 6 13.04 9.2
 5 -5 -6 19.1 6.87
 5 5 6 8.46 7.07
 -5 -5 6 16.29 7.01
 5 -5 -6 18.99 6.18
 -5 5 -6 16.38 7.63
 -5 -5 6 14.43 6.86
 -5 5 -6 19.08 6.13
 5 -5 -6 13.73 6.26
 -5 5 -6 13.4 5.12
 5 -5 6 22.39 7.16
 5 5 -6 24 8.41
 -5 5 6 19.65 5.78
 -5 5 6 9.37 4.67
 -5 -5 -6 20.38 6.9
 5 5 -6 4.2 6.63
 -5 -5 -6 12.21 4.11
 5 5 -6 21.88 8.09
 -5 -5 -6 31.84 12.79
 -5 5 6 19.71 6.33
 -5 -6 6 -1.11 4.75
 5 -6 -6 2.02 5.38
 -5 -6 6 -9.04 5.8
 5 -6 -6 3.55 3.11
 5 -6 -6 7.88 4.36
 5 6 6 7.81 6.1
 -5 6 -6 3.41 4.19
 -5 -6 6 -6.26 4.59
 -5 6 6 9.15 5.23
 -5 -6 -6 11.85 5.31
 5 -6 6 -4.69 5.16
 -5 -6 -6 -4.22 5.42
 -5 -6 -6 2.56 6.91
 -5 6 6 2.2 4.48
 5 6 -6 10.18 4.84
 5 6 -6 -2.82 3.56
 -5 6 6 14.91 5.66
 5 -6 6 4.16 4.73
 -5 -6 -6 15.12 6.21
 -5 -7 6 403.15 39.92
 -5 -7 6 508.36 48.56
 -5 7 -6 463.2 36.23
 5 -7 -6 503.43 38.82
 -5 -7 6 504.08 39.59
 -5 7 -6 556.46 41.36
 -5 7 -6 453.48 32.17
 -5 -7 -6 486.12 39.69
 -5 -7 -6 445.82 46.58
 5 7 -6 423.7 34.27
 -5 -7 -6 459.97 36.63
 5 -7 6 474.25 38.89
 -5 7 6 496.95 32.55
 -5 7 6 483.89 35.77
 -5 7 6 468.01 38.83
 -5 8 -6 39.36 8.9
 5 -8 -6 45.7 10.48
 -5 -8 6 32.47 9.48
 -5 -8 6 37.62 14.68
 -5 8 -6 48.68 10.92
 -5 -8 6 27.88 10.39
 5 8 -6 29.34 7.13
 -5 -8 -6 43.58 10.19
 5 8 -6 33.43 7.85
 5 -8 6 33.54 9.73
 -5 8 6 31.62 8.54
 -5 -8 -6 21.68 10.3
 -5 -8 -6 55.52 12.52
 5 -9 -6 5.24 5.53
 -5 -9 6 15.85 9.07
 -5 -9 6 9.14 6.9
 -5 9 -6 7.89 5.26
 -5 -9 6 6.7 7.11
 -5 9 -6 18.1 9.81
 5 -9 6 0.67 5.38
 -5 -9 -6 17.98 6.98
 -5 9 6 5.66 5.86
 -5 -9 -6 2.88 7.01
 -5 -9 -6 7.06 7.73
 -5 10 -6 -0.59 4.61
 -5 -10 6 10.77 8.37
 -5 -10 6 5.31 7.94
 5 -10 -6 6.52 4.36
 -5 -10 6 2.78 7.8
 -5 10 6 8.23 5.96
 -5 -10 -6 10.37 7.98
 -5 -10 -6 4.64 5.34
 -5 -10 -6 0.44 8.1
 -6 0 -6 486.23 38.14
 -6 0 6 466.62 39.11
 6 0 -6 417.18 35.36
 6 0 -6 410.63 43.2
 6 0 6 496.74 36.31
 6 0 6 466.58 43.86
 6 0 -6 479.63 38.36
 6 0 6 402.41 34.94
 -6 0 6 498.68 36.71
 -6 0 -6 494.62 37.93
 6 -1 -6 474.38 39.29
 -6 1 -6 496.74 38.31
 -6 -1 6 488.67 40.56
 6 1 6 407.9 43.65
 6 1 6 513.2 37.62
 -6 -1 6 476.89 37.2
 6 -1 -6 457.68 36.17
 -6 1 -6 502.57 39.13
 6 -1 -6 471.98 42.68
 6 1 6 463.99 35.93
 -6 1 6 482.21 39.94
 -6 -1 -6 507.29 35.88
 6 -1 6 404.64 40.91
 -6 -1 -6 465.98 39.3
 6 1 -6 481.4 38.9
 6 -1 6 490.66 37.97
 -6 1 6 493.4 37.09
 6 1 -6 463.56 37.66
 -6 1 6 502.45 38.14
 -6 -1 -6 481.89 37.68
 6 1 -6 422.54 44.93
 6 -1 6 467.94 36.18
 -6 -2 6 183.96 21.33
 -6 -2 6 158.44 23.41
 6 -2 -6 214.88 22.28
 6 2 6 156.82 16.52
 -6 -2 6 184.19 19.61
 6 2 6 179.78 19.23
 6 -2 -6 163.59 17.76
 -6 2 -6 182.9 18.1
 6 -2 -6 190.29 22.45
 -6 2 -6 180.76 20.26
 6 2 6 146.12 23.62
 6 2 -6 181.59 25.68
 -6 2 6 183.62 20.49
 -6 -2 -6 191.67 22.64
 6 2 -6 193.82 21.12
 -6 -2 -6 165.55 18.35
 6 -2 6 149.24 18.36
 -6 -2 -6 194.3 17.77
 6 -2 6 116.68 22.39
 6 2 -6 156.23 18.72
 6 -2 6 178.37 18.01
 -6 2 6 153.64 18.57
 -6 2 6 119.82 18.62
 6 -3 -6 49.69 10.34
 6 3 6 51.98 12.95
 -6 3 -6 55.74 12.01
 -6 -3 6 37.91 9.76
 -6 -3 6 54.1 13.14
 6 -3 -6 43.56 9.27
 6 3 6 70.31 9.22
 -6 -3 6 28.61 12.64
 -6 3 -6 50.52 12.02
 -6 3 -6 41.57 8.79
 6 3 6 45.84 12.39
 6 -3 -6 39.18 11.39
 6 3 -6 62.73 12.55
 6 -3 6 33.93 8.64
 -6 -3 -6 47.57 10.68
 6 3 -6 54.77 14.37
 -6 3 6 42.68 11.04
 6 -3 6 48.9 10.53
 -6 -3 -6 50.14 13.13
 -6 3 6 32.84 9.19
 -6 -3 -6 33.11 7.76
 6 -3 6 22.84 8.91
 -6 -3 -6 43.54 14.08
 6 3 -6 34.35 12.65
 -6 3 6 41.51 9.52
 6 -4 -6 81.95 15.67
 6 4 6 78.23 10.91
 -6 4 -6 66.98 10.09
 6 -4 -6 58.92 11.77
 6 4 6 83.32 29.05
 -6 -4 6 88.4 22.63
 -6 4 -6 64.2 13.68
 6 4 6 62.12 8.75
 -6 -4 6 98.07 15.79
 -6 4 -6 67.58 13.88
 -6 -4 6 72.9 14.77
 6 -4 -6 71.96 14.59
 6 4 -6 56.67 15.34
 6 4 -6 68.5 16.39
 -6 -4 -6 75.2 10.57
 6 -4 6 67.19 10.55
 6 4 -6 77.73 13.93
 -6 4 6 79.83 12.66
 -6 4 6 67.65 12.53
 6 -4 6 58.13 12.8
 -6 4 6 55.39 13.31
 -6 -4 -6 80.62 13.49
 -6 -4 -6 79.21 16.2
 -6 5 -6 0.54 4.54
 6 5 6 -4.97 5.59
 -6 -5 6 17.41 7.22
 -6 -5 6 1.79 5.04
 -6 5 -6 10.61 4.47
 -6 5 -6 10.64 7.36
 -6 -5 6 2.47 6.93
 6 -5 -6 -1.25 4.13
 6 -5 -6 7.47 5.09
 6 5 6 4.6 3.22
 6 -5 6 7.53 5
 -6 5 6 4.6 4.53
 -6 -5 -6 5.72 6.04
 6 5 -6 10.94 5.49
 -6 -5 -6 10.72 4.9
 -6 -5 -6 -2 6.06
 6 5 -6 0.79 7.82
 -6 5 6 4.13 4.38
 6 -5 6 12.17 5.93
 -6 5 6 12.66 6.7
 6 -6 -6 -1.81 4.1
 -6 6 -6 1.73 4.28
 -6 6 -6 4.48 4.41
 -6 -6 6 5.17 6.52
 -6 6 -6 -2.1 6.87
 -6 -6 6 8.31 5.34
 -6 -6 6 -6.57 6.09
 -6 6 6 1.58 4.47
 6 -6 6 2.95 5.91
 -6 6 6 1.68 5.23
 -6 -6 -6 1.74 8.67
 6 6 -6 3.13 5.18
 6 6 -6 16.67 7.93
 -6 6 6 6.22 4.75
 -6 -6 -6 8.12 4.2
 -6 -6 -6 7.49 8.03
 -6 7 -6 8.66 4.79
 6 -7 -6 3.35 3.61
 -6 -7 6 8.79 7.81
 -6 -7 6 -2.08 6.9
 -6 7 -6 -2.58 3.44
 -6 -7 6 -7.78 4.6
 -6 -7 -6 3.7 8.23
 -6 -7 -6 -5.09 5.82
 -6 7 6 10.46 5.91
 -6 -7 -6 2.15 3.86
 -6 7 6 -1.84 3.42
 6 -7 6 2.5 5.16
 6 7 -6 -0.9 5.33
 6 7 -6 -0.67 3.62
 -6 7 6 4.01 3.77
 -6 -8 6 17.56 9.04
 -6 8 -6 3.73 4.28
 -6 -8 6 -3.69 4.1
 -6 8 -6 -3.8 3.84
 -6 8 -6 4.64 3.59
 -6 -8 6 26.98 12.67
 6 -8 -6 -5.76 4.28
 -6 -8 -6 18.09 9.1
 6 -8 6 5.47 5.87
 -6 -8 -6 -5.2 8.09
 -6 -8 -6 3.5 3.99
 -6 8 6 11.27 5.42
 6 8 -6 -0.45 4.62
 -6 9 -6 0.7 4.22
 -6 -9 6 2.2 4.94
 6 -9 -6 4.6 5.79
 -6 -9 6 3.83 9.78
 -6 -9 -6 -5.52 8.03
 -6 -9 -6 2.16 5.01
 -6 9 6 -0.48 4.97
 6 -9 6 -0.56 3.5
 -7 0 -6 4.85 6.22
 7 0 6 -1.97 3.23
 -7 0 -6 8.58 4.87
 7 0 6 -6.05 4.54
 -7 0 -6 -0.11 5.72
 -7 0 6 4.69 6.51
 -7 0 6 -2.08 3.84
 7 0 -6 22.37 10.16
 7 0 6 5.18 9.34
 7 0 -6 -2.05 4.86
 7 1 6 19.01 7.66
 7 -1 -6 10.24 6.29
 -7 -1 6 25.03 7.89
 -7 -1 6 12.93 7.95
 7 1 6 24.12 7.78
 7 -1 -6 30.95 12.19
 7 1 6 9.7 9.95
 -7 -1 6 17.72 9.11
 7 -1 -6 31.73 10.41
 -7 1 -6 28.82 7.26
 -7 1 -6 6.19 6.1
 -7 1 -6 30.19 12.4
 7 -1 6 22.29 8.76
 7 1 -6 15.13 7.87
 7 1 -6 47.14 11.18
 -7 1 6 12.07 6.77
 7 -1 6 25.23 7.12
 -7 1 6 33.82 11.95
 -7 -1 -6 16.88 9.03
 -7 -1 -6 34.27 8.08
 -7 -1 -6 23.55 8.34
 7 -1 6 38.24 9.18
 -7 1 6 24.38 7.21
 7 1 -6 24.68 12.5
 7 -2 -6 1.46 5.91
 -7 -2 6 2.95 6.86
 -7 2 -6 3.12 6.78
 7 2 6 5.92 5.99
 -7 -2 6 3.28 4.69
 7 -2 -6 6.05 4.76
 7 -2 -6 0.53 4.4
 -7 2 -6 9.02 4.54
 -7 -2 6 4.69 6.02
 7 2 6 13.13 6.19
 -7 2 -6 13.93 6.17
 7 2 6 12.02 12.42
 7 -2 6 4.59 5.33
 -7 -2 -6 4.54 6.62
 7 2 -6 6.82 5.59
 7 2 -6 2.52 5.1
 -7 -2 -6 -0.48 6.03
 7 -2 6 6.26 5.43
 -7 2 6 6.02 4.9
 7 2 -6 6.3 7.91
 -7 -2 -6 2.83 5.73
 -7 -2 -6 0.35 3.45
 -7 2 6 8.49 5.96
 -7 2 6 8.22 5.55
 7 -2 6 5.58 6.49
 7 3 6 18.04 7.46
 7 -3 -6 20.03 7.59
 -7 -3 6 18.02 7.19
 -7 3 -6 23.74 8.1
 7 3 6 10.73 8.24
 -7 -3 6 18.07 9.82
 7 -3 -6 20.58 8.07
 -7 -3 6 16.33 8.91
 -7 3 -6 24.34 9.1
 -7 3 -6 25.73 7.22
 -7 3 6 19.3 7.89
 -7 -3 -6 34.83 10.49
 -7 -3 -6 17.28 11.09
 7 -3 6 24.75 7.91
 7 3 -6 20.14 7.96
 -7 3 6 9.19 5.37
 7 -3 6 25.65 7.81
 7 3 -6 10.89 9.34
 -7 3 6 30.76 9.69
 -7 -3 -6 24.53 7.45
 7 -3 6 9.13 5.57
 7 4 6 40.7 12.15
 -7 4 -6 44.87 9.5
 -7 -4 6 49.15 13.78
 7 -4 -6 52.83 13.13
 7 4 6 38.18 7.79
 -7 -4 6 56.28 12.96
 -7 -4 6 50.64 17.69
 7 4 6 37.88 10.83
 -7 4 -6 56.14 13.1
 7 4 -6 50.11 16.23
 -7 4 6 38.46 10.1
 -7 -4 -6 49.61 9.96
 -7 -4 -6 31.69 9.74
 -7 -4 -6 63.73 17.84
 -7 -4 -6 56.58 14.78
 -7 4 6 60.04 13.54
 7 4 -6 60.95 12.31
 7 -4 6 48.71 11.57
 -7 4 6 70.67 14.75
 7 5 6 448.55 31.62
 -7 5 -6 444.07 34.22
 7 -5 -6 454.15 39.58
 -7 -5 6 430.31 46.06
 -7 5 -6 497.84 38.9
 -7 -5 6 492.66 39.23
 7 5 6 388.5 30.88
 -7 5 6 403.12 35.32
 7 5 -6 474.03 37.38
 -7 5 6 482.1 37.48
 7 -5 6 535.43 41.86
 -7 5 6 500.36 39.43
 -7 -5 -6 409.9 44.62
 7 5 -6 411.42 38.56
 -7 -5 -6 429.33 34.57
 -7 -6 6 9.34 4.84
 -7 -6 6 7.64 10.28
 -7 6 -6 -2.41 3.14
 -7 6 -6 15.04 6.02
 7 -6 -6 5.8 5.41
 7 -6 6 7.79 5.65
 7 6 -6 6.37 5.62
 -7 -6 -6 -6.29 7.19
 7 6 -6 10.74 7.99
 -7 6 6 -0.24 6.23
 -7 -6 -6 5.03 4.32
 -7 6 6 6.48 6.57
 -7 6 6 8.3 4.83
 -7 -7 6 3.68 8.37
 -7 -7 6 3.91 3.82
 7 -7 -6 -2.38 5.93
 -7 7 -6 11.83 5.66
 -7 7 -6 9.18 4.89
 -7 7 6 13.66 5.69
 -7 -7 -6 -3.71 8.32
 7 7 -6 -3.89 6.52
 -7 7 6 7.63 8
 7 -7 6 -3.67 5.28
 -7 -7 -6 4.9 4.24
 7 7 -6 -3.88 4.73
 -7 8 -6 9.8 5.22
 -7 8 -6 4.24 4.59
 -7 -8 6 9.51 9.96
 -7 -8 6 7.78 7.4
 7 -8 -6 10.77 6.28
 -7 8 6 7.57 5.87
 7 8 -6 11.94 5.85
 7 -8 6 1.53 5.4
 7 8 -6 4.54 5.32
 -7 8 6 19.1 6.7
 -7 -8 -6 4.65 9.86
 -7 -8 -6 -3.2 4.07
 7 -9 -6 61.41 12.9
 -7 -9 6 67.78 20.26
 -7 9 -6 71.59 13.16
 -7 -9 6 63.49 13.25
 -7 -9 -6 68.35 19.78
 -7 -9 -6 75.43 11.85
 -7 9 6 66.86 13.83
 7 -9 6 75.87 15.69
 -8 0 6 28.64 8.36
 -8 0 -6 24.68 8.17
 8 0 6 38.77 9.3
 8 0 -6 15.65 8.09
 8 0 6 14.82 11.57
 8 0 6 37.66 9.35
 -8 0 6 25.27 8.63
 -8 -1 6 84.67 17.96
 8 1 6 98.06 13.7
 -8 1 -6 102.5 20.94
 8 -1 -6 94.35 18.38
 -8 1 -6 109.06 15.96
 8 1 6 85.04 22.65
 -8 -1 6 102.8 14.13
 -8 -1 -6 103.56 13.36
 8 -1 6 105.82 15.24
 8 -1 6 81.19 19.68
 8 1 -6 80.74 16.29
 -8 1 6 114.65 23.19
 8 1 -6 72.9 14.94
 -8 1 6 58.68 14.76
 -8 1 6 111.83 14.3
 -8 -1 -6 140.28 18.06
 8 -1 6 115.18 15.33
 -8 2 -6 393.08 30.73
 -8 2 -6 357.22 34.86
 -8 -2 6 367.16 31.43
 -8 -2 6 254.56 31.87
 8 2 6 327.71 31.42
 8 2 6 337.17 32.21
 8 -2 -6 353.3 32.62
 8 2 -6 346.84 33.78
 -8 2 6 362.7 33.59
 -8 -2 -6 364.28 33.89
 8 -2 6 330.84 30.94
 -8 -2 -6 327.18 28.82
 8 2 -6 319.67 31.69
 -8 3 -6 32.98 11.15
 -8 -3 6 25.65 10.84
 -8 -3 6 21.39 7.96
 8 3 6 33.78 11.37
 -8 3 -6 30.03 7.61
 8 -3 -6 28.65 9.01
 8 3 6 22.59 7.61
 -8 3 6 26.31 8.88
 8 3 -6 26.3 8.42
 -8 3 6 15.4 8.12
 -8 -3 -6 22.56 9.64
 8 -3 6 21.63 8.59
 8 3 -6 27.1 11.33
 -8 -3 -6 18.56 6.14
 8 4 6 10.36 10.84
 -8 -4 6 16.56 7.06
 -8 4 -6 2.85 7.4
 8 4 6 15.17 6.71
 8 -4 -6 21.84 8.14
 -8 -4 6 3.99 7.83
 -8 4 -6 29.89 7.37
 8 4 -6 13.07 12.71
 -8 -4 -6 24.51 6.74
 -8 4 6 9.27 7.04
 -8 -4 -6 24.76 11.57
 8 -4 6 26.88 9.63
 8 4 -6 11.54 6.93
 -8 4 6 23.26 9.67
 -8 5 -6 2.31 7.16
 -8 -5 6 3.43 4.3
 -8 5 -6 -0.01 3.56
 -8 -5 6 -2.32 10.03
 8 5 6 7.22 5
 8 -5 -6 6.46 5.37
 8 5 6 0.08 5.09
 -8 5 6 -2.28 6.68
 -8 -5 -6 1.58 3.49
 8 5 -6 0.18 4.91
 -8 -5 -6 -0.17 5.97
 -8 5 6 11.18 5.87
 8 5 -6 -10.21 7.99
 8 -5 6 1.14 9.31
 -8 -6 6 -4.4 4.79
 -8 -6 6 -2.57 7.74
 -8 6 -6 -1.95 3.37
 8 -6 -6 1.86 6.61
 -8 6 -6 -1.72 6.81
 -8 6 6 -0.17 3.47
 8 -6 6 3.4 6.04
 -8 6 6 -1.67 7.19
 8 6 -6 8.04 9.3
 -8 -6 -6 3.17 3.83
 -8 -6 -6 -0.22 5.84
 8 6 -6 -0.41 5.89
 -8 -7 6 9.98 6.41
 -8 -7 6 12.06 8.64
 -8 7 -6 2.71 3.73
 8 -7 -6 -2.58 4.73
 8 -7 6 8.01 7
 -8 7 6 -4.68 4.95
 -8 -7 -6 -6.78 7.37
 8 7 -6 3.12 6.92
 -8 -7 -6 12.8 5.26
 -8 7 6 -0.62 7.13
 8 7 -6 5.08 9.02
 -8 8 -6 18.72 7.82
 8 -8 -6 19.37 8.66
 -8 8 -6 28.93 7.28
 -8 -8 6 8.89 10.15
 -8 -8 6 16.15 8.24
 8 8 -6 7.58 8.54
 -8 -8 -6 19.72 11.63
 8 -8 6 14.95 7.8
 -8 -8 -6 20.18 7.94
 8 8 -6 11.99 9.02
 -8 8 6 17.6 7.49
 -8 8 6 10.87 8.15
 -9 0 -6 2.76 4.3
 -9 0 6 0.21 3.79
 -9 0 6 0.33 2.61
 9 0 6 4.08 4.43
 9 0 -6 3.46 5.02
 9 1 6 21.83 7.69
 -9 1 -6 30.6 9.21
 -9 -1 6 21.91 7.25
 9 1 6 9.54 9.58
 9 -1 -6 25.24 10.29
 -9 -1 6 16.37 9.45
 9 -1 6 33.14 9.26
 -9 1 6 15.68 7.26
 -9 -1 -6 8.82 4.91
 -9 -1 -6 24.64 9.14
 9 1 -6 28.54 9.35
 9 2 6 16.51 7.17
 9 2 6 -3.07 8.66
 -9 2 -6 14.85 6.62
 -9 -2 6 11.54 5.88
 -9 -2 6 7.72 5.83
 9 -2 -6 23.92 9.67
 9 -2 6 13.44 8.2
 -9 -2 -6 15.85 7.88
 9 2 -6 27.35 9.91
 -9 -2 -6 19.98 6.32
 -9 2 6 17.2 7.55
 9 3 6 98.52 15.78
 -9 -3 6 100.28 14.83
 9 -3 -6 87.17 20.81
 -9 -3 6 66.59 19.27
 -9 3 -6 80.01 12.24
 9 3 -6 107.62 19.59
 -9 -3 -6 114.17 18.26
 -9 -3 -6 93.94 13.48
 -9 3 6 94.44 15.2
 -9 4 -6 26.38 7.13
 9 -4 -6 28.38 10.5
 9 4 6 38.38 14.32
 9 4 6 18.94 7.48
 -9 -4 6 24.41 8.93
 -9 -4 6 14.63 9.87
 -9 -4 -6 28.44 7.39
 -9 -4 -6 21.76 15.22
 9 4 -6 21.21 8.26
 9 -4 6 26.34 9.48
 -9 4 6 11.64 6.64
 9 5 6 34.85 8.16
 -9 -5 6 22.17 12.11
 9 -5 -6 20.33 8.67
 9 5 6 26.46 8.55
 -9 5 -6 18.15 6.34
 -9 -5 6 19.11 8.56
 9 -5 6 26.54 9.88
 -9 -5 -6 21.41 8.9
 9 5 -6 29.44 9.91
 -9 5 6 22.81 9.06
 -9 -5 -6 28.4 7.66
 -9 -6 6 25.9 12.36
 -9 -6 6 34.74 9.26
 9 -6 -6 39.75 12.03
 -9 6 -6 30.05 7.97
 -9 6 6 36.52 10.84
 9 6 -6 35.27 11.6
 -9 -6 -6 29.63 12.81
 9 -6 6 41.36 12.55
 -9 -7 6 86.63 16.52
 9 -7 -6 93.84 17.66
 -9 7 -6 95 13.81
 -9 -7 6 100.87 22.94
 9 7 -6 97.68 17.42
 -9 -7 -6 91.95 14.01
 -9 -7 -6 119.38 23.51
 -9 7 6 110.15 16.71
 9 -7 6 129.77 19.19
 9 7 -6 95.18 15.93
 10 0 6 342.49 35.72
 -10 0 6 366.57 31.39
 -10 0 -6 389.97 33.9
 -10 0 6 272.89 32.25
 10 0 -6 366.44 36.42
 10 1 6 -5.14 5.32
 -10 -1 6 1.53 3.79
 10 -1 -6 -3.83 6.09
 -10 -1 6 2.28 4.59
 10 1 -6 3.12 6.65
 10 -1 6 3.55 5.55
 -10 -1 -6 -1.24 4.62
 -10 1 6 -1.04 4.72
 -10 -2 6 10.49 6.05
 -10 2 -6 8.65 4.55
 10 -2 -6 -4.66 6.23
 10 2 6 6.37 7.35
 -10 -2 6 7.47 6.37
 10 -2 6 -6.77 5.03
 10 2 -6 7.67 7.01
 -10 -2 -6 5.64 5.23
 -10 2 6 5.44 4.43
 -10 -2 -6 4.58 6.33
 10 3 6 5.61 6.19
 -10 3 -6 1.91 3.95
 10 3 6 9.19 13.49
 10 -3 -6 9.99 8.12
 -10 -3 6 4.97 6.01
 -10 -3 6 5.86 4.81
 -10 3 6 6.74 5.99
 10 -3 6 11.99 8.03
 -10 -3 -6 3.18 5.49
 10 3 -6 13.62 9.5
 -10 -3 -6 3.4 4.27
 10 4 6 49.58 18.26
 -10 -4 6 39.58 9.68
 -10 4 -6 42.36 9.46
 -10 -4 6 33.96 12.09
 10 -4 -6 54.59 13.11
 10 4 6 39.13 10.6
 -10 -4 -6 52.69 10.96
 -10 -4 -6 32.73 11.86
 10 -4 6 46.67 12.79
 -10 4 6 32.31 9.99
 -10 5 -6 4.72 3.93
 -10 -5 6 6.63 7.69
 10 -5 -6 -2.51 5.28
 -10 -5 6 2.88 5.29
 10 5 6 -9.83 9.18
 10 5 6 4.26 6.47
 -10 5 6 13.94 6.29
 -10 -5 -6 0.45 4.21
 10 -5 6 4.33 6.66
 -10 -5 -6 1.1 6.85
 10 5 -6 -3.85 6.73
 -11 0 6 12.6 6.23
 -11 0 -6 1.41 4.82
 11 0 6 0.82 6.69
 11 0 -6 1.92 8.12
 -11 1 -6 4.88 6.31
 -11 -1 6 5.86 4.91
 11 -1 -6 18.97 8.47
 -11 -1 6 12.65 5.84
 11 1 6 9.14 7.9
 -11 -1 -6 -3.17 4.73
 -11 1 6 0.58 5.98
 11 -1 6 3.43 7.13
 11 1 -6 5.09 6.89
 -11 -2 6 -10.51 4.58
 11 -2 -6 -2.38 5.82
 -11 -2 6 3.95 5.54
 -11 2 -6 -2.56 5.52
 11 2 6 8.66 8.12
 -11 2 6 2.67 6.04
 11 2 -6 11.58 7.68
 11 -2 6 -0.02 7.02
 -11 -2 -6 0.49 5.44
 -11 -3 6 50.63 11.4
 11 3 6 39.89 12.39
 11 -3 -6 21.73 9.56
 -11 3 -6 36.56 8.6
 -11 -3 6 30.4 11
 -11 -3 -6 47.74 10.94
 -11 3 6 26.17 9.81
 -11 -3 -6 33.01 10.84
 11 -3 6 16.07 9.18
 11 3 -6 45.82 12.43
 0 0 7 1.08 1.87
 0 0 7 -0.88 1.69
 0 0 -7 -0.83 1.76
 0 1 -7 2.86 2.11
 0 -1 7 -0.34 2.37
 0 1 7 -2.68 1.51
 0 -1 -7 1 2.3
 0 -1 7 -0.02 1.39
 0 -1 -7 -0.33 0.8
 0 1 7 0.44 0.82
 0 -1 7 -1.26 0.96
 0 -2 -7 355.98 27.6
 0 -2 -7 371.9 25.57
 0 -2 7 343.03 26.25
 0 2 -7 386.62 26.81
 0 2 -7 395.32 26.9
 0 2 7 374.99 26.26
 0 -2 7 320.92 27.37
 0 3 -7 -1.55 1.48
 0 -3 7 1.46 2.43
 0 -3 7 -2.54 1.4
 0 -3 -7 -1 1.72
 0 3 7 0.31 1.92
 0 -3 -7 -1.37 1.84
 0 3 -7 -1.56 1.67
 0 -3 7 -0.8 1.45
 0 -4 -7 5.81 3.64
 0 4 -7 8.31 4.26
 0 -4 -7 2.44 3.28
 0 4 7 4.94 3.21
 0 4 -7 5.28 2.71
 0 -4 7 6.68 4.13
 0 -4 7 9.58 4.35
 0 -4 7 0.21 2.56
 0 -4 -7 6.95 2.41
 0 -5 7 -1.59 2.66
 0 -5 7 1.22 2.73
 0 5 7 3.17 2.63
 0 -5 -7 3.19 2.43
 0 -5 -7 -1.32 1.84
 0 -5 7 -0.03 2.19
 0 -5 -7 4.76 2.68
 0 5 -7 -2.59 1.39
 0 5 -7 -0.8 2.93
 0 -6 -7 33.44 6.58
 0 -6 7 22.79 8.52
 0 6 -7 36.69 8.3
 0 -6 7 45.13 9.74
 0 6 7 34.02 8.96
 0 -6 -7 39.75 8.69
 0 -7 -7 -2.21 2.98
 0 7 7 -1.37 2.6
 0 -7 7 0.87 3.94
 0 -7 7 -0.98 3.13
 0 -7 7 -2.07 2.59
 0 -7 -7 -0.65 2.78
 0 7 -7 -2.21 3.23
 0 8 -7 21.16 6.56
 0 -8 -7 21.81 6.25
 0 -8 7 25.5 7.69
 0 -8 -7 15.26 8.47
 0 -8 7 20.46 7.55
 0 -8 7 21.88 7.4
 0 -9 7 -1.69 5.01
 0 -9 -7 -3.65 4.48
 0 -9 -7 -4.75 3.14
 0 9 -7 4.36 5.2
 0 -10 -7 176.33 18.73
 0 -10 7 203.03 24.82
 0 -10 7 152.04 19.93
 0 -11 -7 -4.79 4.9
 0 -11 7 2.62 4.82
 0 -11 -7 8.27 5.06
 0 -11 7 5.79 5.79
 1 0 7 1.06 1.26
 -1 0 7 1.21 1.77
 -1 0 7 -2.56 1.19
 1 0 7 0.83 0.82
 1 0 -7 -1.73 0.9
 -1 0 -7 -1.25 0.93
 1 0 -7 -1.17 1.33
 1 0 -7 0.72 1.63
 -1 0 7 -0.37 1.15
 -1 0 -7 0.73 0.83
 -1 -1 7 92.59 10.27
 1 -1 -7 73.4 6.81
 -1 -1 7 62.11 8.07
 1 -1 -7 70.51 7.25
 -1 -1 7 75.43 10.61
 1 1 7 77.59 7.16
 1 -1 -7 65.1 8.09
 -1 1 -7 66.99 5.24
 -1 1 -7 65.11 7.56
 1 -1 -7 71.76 8.48
 1 1 -7 85.48 11.16
 -1 -1 -7 72.94 5.69
 1 -1 7 71.17 7.97
 -1 1 7 71.76 8.44
 -1 -1 -7 66.34 5.14
 -1 1 7 79.61 6.61
 1 1 -7 67.12 8.39
 1 1 -7 61.31 8.43
 -1 -1 -7 71.41 7.77
 -1 1 7 59.87 7.84
 -1 -2 7 190.79 18.69
 -1 2 -7 173.2 16.16
 1 2 7 207.42 16.59
 1 -2 -7 189.32 16.25
 1 -2 -7 198.11 16.17
 -1 2 -7 193.18 14.47
 -1 -2 7 176.83 16.04
 -1 -2 7 196.72 18.25
 -1 2 -7 218.23 17.26
 -1 -2 -7 188.44 15.47
 1 2 -7 225.51 18.79
 1 -2 7 201.64 14.77
 -1 2 7 205.37 17.27
 1 -2 7 185.56 16.63
 -1 2 7 228.61 17.71
 1 2 -7 179.36 16.51
 -1 -3 7 41.91 8.63
 1 3 7 46.53 7.44
 -1 -3 7 37.13 9.36
 1 -3 -7 35.14 5.34
 -1 3 -7 33.87 7.57
 1 -3 -7 35.6 7.52
 -1 3 -7 37.97 8.49
 -1 -3 7 39.79 5.93
 1 -3 -7 34.82 5.33
 -1 3 -7 33.94 5.48
 -1 3 7 39.15 8.17
 1 -3 7 36.07 5.85
 1 -3 7 36.74 7.67
 -1 3 7 36.25 7.77
 1 3 -7 48.53 9.18
 -1 -3 -7 31.5 8.63
 1 3 -7 31.66 6.66
 -1 -3 -7 32.76 6.91
 -1 -4 7 336.65 28
 1 -4 -7 352.17 23.13
 -1 4 -7 354.36 26.52
 1 -4 -7 352.27 24.31
 -1 -4 7 324.91 29.63
 -1 4 -7 353.96 27.38
 -1 -4 7 303.84 24.31
 1 -4 -7 346.22 27.16
 -1 4 -7 384.9 24.61
 1 -4 7 325.8 26.01
 1 4 -7 351.92 26.67
 -1 4 7 338.68 28.07
 1 4 -7 315.74 25.28
 -1 -4 -7 331.25 26.65
 1 -4 7 345.94 27.56
 -1 -5 7 8.72 3.23
 -1 5 -7 5.93 2.04
 -1 -5 7 9.43 4
 -1 -5 7 5.9 4.78
 -1 -5 7 6.96 3.6
 1 -5 -7 4.52 2.9
 -1 5 -7 2.96 3.8
 1 -5 -7 1.57 2.59
 1 -5 7 7.76 3.99
 -1 -5 -7 3.69 3.23
 1 5 -7 4.03 2.9
 1 -5 7 0.03 2.79
 -1 -5 -7 4.58 4.04
 -1 -5 -7 6.35 2.33
 1 -6 -7 13.88 5.84
 -1 6 -7 15.11 6.47
 -1 -6 7 31.15 12.37
 -1 -6 7 15.82 5.06
 -1 -6 7 17.46 7.43
 -1 -6 7 21.03 6.42
 1 -6 -7 16.83 5.07
 1 -6 7 23.68 7.28
 -1 6 7 17.31 7.34
 -1 -6 -7 8.26 6.68
 -1 -6 -7 26.34 5.69
 -1 -6 -7 34.94 8.48
 -1 -6 -7 24.22 5.11
 1 -6 7 21.37 6.54
 1 6 -7 18.43 5.55
 -1 7 -7 65.91 9.72
 1 -7 -7 48.82 10.91
 -1 -7 7 52.11 9.32
 1 -7 -7 46.75 8.77
 -1 -7 7 52.21 10.87
 -1 -7 7 56.28 14.58
 -1 -7 7 53.33 11.19
 -1 -7 -7 56.77 8.3
 1 -7 7 39.27 9.05
 -1 -7 -7 22.24 8.55
 1 -7 7 45.81 10.27
 -1 7 7 42.77 9.97
 -1 -7 -7 51.96 6.43
 -1 -7 -7 42.47 9.5
 -1 -7 -7 44.23 8.11
 1 7 -7 50.27 9.64
 1 -8 -7 4.4 3.65
 -1 -8 7 3.09 5.36
 -1 -8 7 3.97 4.28
 -1 8 -7 -5.55 4.38
 1 8 -7 3.33 4.4
 -1 8 7 -3.28 3.67
 1 -8 7 3.46 5.19
 -1 -8 -7 4.15 3.89
 1 -8 7 7.72 4.59
 -1 -8 -7 7.45 5.11
 -1 -9 7 2.87 4.68
 1 -9 -7 3.51 3.75
 -1 -9 7 14.46 7.75
 -1 9 -7 5.82 5.56
 1 -9 7 5.78 6.5
 -1 9 7 7.99 5.88
 1 9 -7 -0.19 5.07
 -1 -9 -7 -0.71 4.48
 1 -9 7 3.98 4.47
 -1 -9 -7 3.89 6
 1 -10 -7 -5.23 4.29
 -1 -10 7 -3.51 4.5
 1 -10 -7 -2.76 4.16
 -1 -10 7 6.68 5.61
 -1 10 -7 9.11 6.05
 1 -10 7 -1.05 5.14
 -1 -10 -7 8.09 5.78
 -1 -10 -7 -1.49 4.35
 1 -10 7 6.09 5.1
 -1 -11 7 -3.52 5.46
 1 -11 -7 -3.74 5.2
 1 -11 -7 9.21 5.36
 -1 -11 7 -0.47 6.02
 -1 -11 -7 -1.81 5.67
 -1 -11 -7 13.82 7.68
 1 -11 7 -8.45 3.65
 1 -11 7 6.66 6.28
 2 0 -7 2.5 2.32
 2 0 7 0.87 2.7
 2 0 -7 0.23 1.34
 2 0 -7 1.34 3.58
 -2 0 -7 1.96 2.02
 -2 0 7 0.47 1.53
 -2 0 7 3.75 2.16
 -2 0 7 0.54 2.33
 2 0 7 1.65 1.81
 -2 0 -7 3.64 2.3
 2 0 7 -0.94 1.47
 -2 1 -7 53.72 7.57
 2 1 7 45.08 5.22
 -2 -1 7 52.5 8.3
 2 -1 -7 43.17 6.78
 2 1 7 52.14 8.08
 2 -1 -7 50.95 7.4
 2 -1 -7 57.33 6.68
 -2 -1 7 66.72 9.32
 -2 1 -7 52.24 4.87
 2 1 7 57.01 5.89
 2 -1 -7 58.88 8.22
 -2 -1 7 52.2 11.73
 2 1 -7 45.4 9.52
 -2 1 7 30.55 6.94
 -2 -1 -7 45.78 9.65
 -2 1 7 40.83 7.03
 2 1 -7 67.66 9.47
 -2 1 7 47.23 6.34
 2 -1 7 60.08 7.88
 -2 1 7 34.87 7.31
 -2 -1 -7 45.83 5.26
 -2 -1 -7 53.84 6.21
 2 1 -7 53.95 8.53
 2 2 7 5.72 3.59
 -2 -2 7 6.16 4.44
 -2 2 -7 2.19 2.84
 2 -2 -7 4.46 2.27
 -2 2 -7 6.24 2.33
 -2 -2 7 2.32 2.55
 2 -2 -7 4.08 2.66
 -2 -2 7 3.76 3.87
 2 -2 -7 7.71 3.6
 2 -2 -7 5.15 3.11
 -2 2 7 8.88 3.57
 -2 2 7 6.87 3.3
 2 2 -7 8.01 4.55
 -2 -2 -7 5.29 3.47
 2 -2 7 5.1 3.31
 -2 -2 -7 5.65 3.42
 2 2 -7 1.04 2.41
 2 2 -7 6.3 3.58
 2 -2 7 6.81 2.51
 -2 -2 -7 4.62 2.07
 -2 -3 7 108.32 14.84
 2 -3 -7 102.45 11.06
 2 3 7 118.81 13.34
 -2 -3 7 104.29 19.79
 -2 3 -7 87.17 9.8
 -2 3 -7 108.15 12.54
 2 -3 -7 93.48 10.34
 2 -3 -7 110.94 12.87
 -2 -3 7 112.61 12.24
 -2 -3 -7 99.49 9.44
 2 3 -7 112.83 13.69
 2 -3 7 111.33 11.06
 2 -3 7 95.92 12.45
 -2 -3 -7 101.78 14.1
 2 3 -7 112.27 13.24
 -2 -3 -7 94.98 11.13
 -2 -3 -7 99.85 10.37
 -2 3 7 97.1 10.12
 -2 3 7 108.69 13.02
 2 -4 -7 64.43 10.16
 -2 -4 7 88.29 13.86
 -2 -4 7 109.11 15.15
 2 -4 -7 78.77 10.08
 -2 -4 7 93.3 11.01
 -2 4 -7 104.38 10.23
 -2 4 -7 83.8 10.09
 -2 4 -7 88.94 12.25
 2 -4 -7 85.99 9.07
 2 -4 7 106.69 11.31
 -2 -4 -7 62.95 8.33
 -2 -4 -7 63.11 14.64
 2 4 -7 50.59 12.24
 -2 -4 -7 85.83 10.85
 -2 4 7 93.9 12.17
 2 4 -7 81.02 11.16
 2 -4 7 83.92 11.84
 2 4 -7 86.67 11.64
 -2 4 7 95.62 9.93
 -2 -5 7 -2.45 3.26
 -2 5 -7 2.79 3.68
 2 -5 -7 1.03 2.8
 -2 5 -7 4.25 3.05
 -2 5 -7 -0.42 2.48
 2 -5 -7 0.86 2.45
 2 -5 -7 -0.89 1.99
 -2 -5 7 1.73 3.07
 -2 -5 7 -4.93 3.05
 2 5 -7 0.74 2.81
 -2 -5 -7 -1.23 2.32
 -2 5 7 1.37 2.32
 2 5 -7 -2.26 3.33
 -2 5 7 0.12 2.48
 2 -5 7 -1.44 3.29
 -2 -5 -7 -3.59 2.68
 2 -5 7 3.17 2.85
 2 -6 -7 3.76 2.91
 -2 -6 7 8.69 5.78
 -2 6 -7 15.71 6.02
 -2 6 -7 6.71 4.04
 2 -6 -7 -0.6 3.59
 -2 -6 7 3.4 4.17
 -2 -6 7 5.15 5.63
 -2 -6 7 12.61 4.26
 2 -6 7 2.45 3.63
 -2 -6 -7 7.1 4.21
 2 6 -7 7.26 4.09
 -2 -6 -7 8.6 5.28
 2 -6 7 5.88 4.33
 -2 6 7 13.38 6.42
 -2 -6 -7 6.9 5.7
 -2 -7 7 35.82 6.82
 -2 7 -7 40.41 9.17
 2 -7 -7 30.68 8.85
 2 -7 -7 36.75 8.64
 -2 -7 7 33.03 9.28
 -2 -7 7 26.27 10.52
 -2 -7 7 27.2 8.77
 -2 -7 -7 12.94 6.79
 2 7 -7 26.62 6.74
 -2 7 7 30.75 8.89
 2 -7 7 44.25 9.62
 -2 -7 -7 32.24 6.79
 -2 -7 -7 39.15 8.39
 2 -7 7 31.99 9.26
 -2 -8 7 140.81 20.92
 -2 8 -7 185.24 19.74
 -2 -8 7 149.78 19.94
 -2 -8 7 172.47 14.9
 2 -8 -7 169.24 16.91
 2 -8 7 147.69 18.1
 -2 -8 -7 133.46 16.45
 2 -8 7 157.81 19.2
 -2 8 7 183.09 20.26
 2 8 -7 154.01 15.64
 -2 -8 -7 168.88 14.65
 -2 -9 7 17.22 8.77
 -2 9 -7 30.76 8.6
 -2 -9 7 17.9 10.12
 2 -9 -7 13.53 5.13
 -2 -9 -7 -0.52 5.92
 -2 -9 -7 22.82 7.32
 2 -9 7 24.69 7.38
 2 9 -7 10.06 4.38
 -2 9 7 18.33 7.84
 2 -10 -7 1.68 4.08
 -2 10 -7 -0.14 5.87
 -2 -10 7 8.48 6.45
 -2 -10 7 6.54 6.2
 2 -10 7 2.47 4.88
 -2 -10 -7 0.13 5.63
 -2 -10 -7 8.99 7.88
 -2 10 7 1.9 3.86
 2 -11 -7 11.01 4.59
 -2 11 -7 17.85 7.66
 -2 -11 7 12.62 6.94
 -2 -11 7 11.73 9.07
 -2 -11 -7 1.24 8.08
 -2 -11 -7 8.58 7.81
 2 -11 7 -0.21 5.96
 2 -11 7 15.45 7
 -3 0 7 0.92 2.17
 3 0 -7 0 2.16
 3 0 7 0.58 1.67
 -3 0 -7 -0.41 1.82
 3 0 7 -2.11 1.41
 3 0 7 2.41 3.33
 -3 0 7 -0.14 1.82
 3 0 -7 0.04 2.67
 -3 0 7 -3.81 1.98
 -3 0 -7 -0.26 1.88
 3 0 -7 -0.96 1.91
 3 0 -7 3.43 2.11
 3 1 7 92.09 13.13
 -3 -1 7 58.8 12.29
 3 -1 -7 74.95 10.26
 3 -1 -7 66.92 10.91
 -3 -1 7 86.85 11.9
 3 1 7 67.64 8.13
 -3 -1 7 71.88 10.29
 3 -1 -7 99.39 12.09
 3 -1 -7 71.88 9.02
 -3 1 -7 78.37 10.13
 3 1 7 76.3 8.67
 3 -1 7 62.59 9.1
 -3 -1 -7 68.51 7.94
 -3 1 7 71.6 8.92
 -3 1 7 89.76 11.47
 3 1 -7 86.07 10.93
 -3 1 7 53.14 11.4
 3 1 -7 72.35 14.91
 3 1 -7 72.03 11.62
 3 1 -7 68.94 10.11
 -3 -1 -7 82.14 9.3
 -3 -1 -7 77.59 14.85
 -3 2 -7 195.76 22.06
 3 -2 -7 197.96 18.72
 3 -2 -7 188.17 17.77
 -3 2 -7 177.91 14.3
 3 -2 -7 180.21 15.55
 3 2 7 154.1 16.25
 3 2 7 199.75 19.65
 -3 -2 7 184.98 19.43
 -3 -2 7 197.35 23.31
 3 -2 -7 184.34 17.63
 3 2 7 192.63 13.85
 -3 -2 7 187.54 19.32
 3 2 -7 148.99 22.81
 -3 -2 -7 192.26 15.67
 3 2 -7 172.56 19.54
 3 -2 7 191.47 18.14
 -3 -2 -7 172.65 14.47
 -3 -2 -7 158.12 19.9
 -3 2 7 174.11 17.2
 3 2 -7 196.49 22.03
 -3 -3 7 75.38 15.29
 -3 -3 7 59.81 14.34
 3 -3 -7 78.52 10.83
 -3 3 -7 101.37 12.57
 3 -3 -7 97.44 11.75
 3 -3 -7 81.29 12.28
 3 3 7 94.63 23.13
 3 -3 -7 104.99 12.27
 -3 3 -7 83.14 9.28
 -3 -3 -7 87.16 9.15
 3 3 -7 69.84 15.77
 -3 3 7 84.56 10.49
 -3 -3 -7 81.25 16.2
 3 -3 7 100.18 12.52
 3 3 -7 92.81 13.05
 -3 -3 -7 86.15 9.24
 -3 3 7 85.84 12.22
 -3 -4 7 13.88 4.57
 -3 -4 7 7.21 5.9
 3 -4 -7 1.39 2.49
 3 -4 -7 5.91 3.52
 3 -4 -7 5.74 4.29
 -3 -4 7 -0.46 3.63
 -3 4 -7 8.36 3.68
 -3 4 -7 3.77 4.12
 3 4 7 1.26 4.33
 -3 4 7 5.14 4.36
 -3 -4 -7 6.42 5.14
 -3 4 7 0.55 2.61
 -3 -4 -7 7.48 3.35
 3 4 -7 0.76 4.28
 -3 4 7 5.16 3
 -3 -4 -7 3.45 3.19
 -3 -4 -7 2.81 2.7
 3 4 -7 7.05 4.51
 3 4 -7 2.61 3.5
 3 -4 7 4.05 4.09
 -3 -5 7 175.97 25.01
 -3 -5 7 230.8 26.18
 -3 5 -7 184.66 18.27
 -3 5 -7 186.65 19.97
 -3 -5 7 208.39 19.95
 3 -5 -7 235.54 21.6
 3 -5 -7 179.43 18.8
 3 -5 7 216.3 21.25
 3 -5 7 204.89 19.46
 -3 -5 -7 201.41 20.16
 -3 -5 -7 157.45 22.48
 -3 5 7 249.55 22.52
 -3 5 7 203.62 16.71
 3 5 -7 142.52 21.67
 3 5 -7 237.74 20.78
 -3 -5 -7 201.18 19.9
 -3 6 -7 65.41 7.48
 -3 -6 7 79.42 11.07
 3 -6 -7 78.18 10.98
 -3 6 -7 62.59 9.73
 -3 6 -7 59.15 8.57
 -3 -6 7 83.05 17.52
 -3 6 -7 94.31 13.44
 3 -6 -7 73.06 14.46
 -3 -6 7 67.64 16.84
 -3 -6 -7 68.34 11.36
 3 6 -7 88.42 11.19
 -3 -6 -7 76.43 14.33
 -3 6 7 74.57 9.04
 -3 -6 -7 64.83 10.97
 3 -6 7 61.15 12.4
 -3 6 7 82.67 12.6
 -3 -6 -7 49.62 12.95
 3 -6 7 74.74 11.73
 -3 -7 7 -0.76 3.99
 3 -7 -7 4.48 3.97
 -3 7 -7 8.47 4.96
 -3 -7 7 2.56 4.69
 -3 -7 7 -0.11 4.42
 3 -7 -7 0.01 5.64
 -3 7 -7 12.44 5.64
 3 -7 7 2.95 5.34
 -3 -7 -7 1.07 4.76
 -3 7 7 8.19 4.9
 3 7 -7 11.06 4.76
 -3 -7 -7 -2.45 3.82
 3 7 -7 6.6 4.15
 -3 -7 -7 14.92 6.61
 3 -7 7 2.65 4.05
 -3 -7 -7 -5.23 3.41
 -3 8 -7 1.27 3.2
 -3 8 -7 8.44 7.15
 -3 -8 7 5.19 5.97
 -3 -8 7 -9.43 6.08
 -3 -8 7 -6.23 3.05
 3 -8 -7 -2.83 3.24
 3 -8 7 1.77 4.22
 3 8 -7 -1.16 4.12
 -3 -8 -7 -1.46 5.71
 -3 -8 -7 4.27 4.15
 -3 -8 -7 -0.4 6.18
 -3 8 7 3.44 4.31
 3 8 -7 4.57 3.53
 -3 9 -7 -2.93 6.9
 -3 -9 7 -5.8 6.64
 -3 -9 7 10.59 7.05
 -3 -9 7 1.11 4.03
 3 -9 -7 1.1 4.33
 3 9 -7 7.39 4.46
 -3 9 7 0.21 4.9
 -3 -9 -7 4.28 7.42
 -3 -9 -7 -5.08 6.31
 -3 -9 -7 1.06 4.44
 3 -9 7 3.53 4.42
 -3 10 -7 -7.52 6.57
 3 -10 -7 8.42 4.25
 -3 -10 7 -1.13 6.97
 -3 -10 7 11.46 8.88
 -3 -10 -7 2.47 6.58
 -3 10 7 -3.91 4.08
 -3 -10 -7 -2.94 6.61
 -4 0 7 4.19 3.03
 -4 0 -7 9.9 3.61
 -4 0 -7 -1.58 2.22
 4 0 -7 3.84 4.45
 4 0 7 0.94 3.53
 4 0 7 1.24 2.46
 -4 0 7 0.26 2.09
 -4 0 7 -4.76 2.26
 4 0 -7 -3.08 1.98
 4 0 7 -2.7 1.94
 4 0 -7 3.05 3.05
 4 0 -7 0.52 3.04
 4 1 7 315.44 31.98
 4 -1 -7 329.77 26.12
 4 -1 -7 352.94 30.13
 4 -1 -7 366.55 28.84
 4 1 7 372.14 26.43
 -4 1 -7 346.28 28.04
 4 1 7 295.4 24.48
 -4 1 -7 322.07 26.62
 -4 -1 7 332.88 29.64
 -4 -1 7 299.32 31.06
 -4 -1 7 314.66 27.35
 4 -1 -7 349.58 30.3
 -4 -1 -7 318.45 24.59
 -4 -1 -7 321.63 26.49
 -4 1 7 308.07 28.48
 -4 -1 -7 345.7 29.39
 4 -1 7 312.95 26.74
 4 1 -7 331.45 27.83
 4 1 -7 318.52 30.42
 4 1 -7 362.93 28.57
 4 -1 7 346.25 26.24
 -4 1 7 353.46 26.63
 4 1 -7 302.67 32.79
 4 -2 -7 13.48 5.52
 -4 -2 7 17.63 6.5
 4 2 7 13.37 3.99
 -4 2 -7 11.31 5.68
 4 -2 -7 16.15 5.93
 4 -2 -7 14.79 6.3
 4 -2 -7 16.41 4.98
 -4 2 -7 20.83 5.11
 -4 -2 7 13.3 7.64
 -4 -2 7 13.93 6.4
 4 2 7 11.23 4.23
 4 2 7 9.47 5.4
 4 2 -7 25.02 8.69
 4 -2 7 14.98 5.2
 -4 -2 -7 13.89 5.25
 4 -2 7 26.4 7.51
 -4 2 7 9.79 5.2
 -4 2 7 12.93 5.9
 4 2 -7 25 7.66
 -4 2 7 20.33 7.78
 -4 -2 -7 4.76 5.29
 4 2 -7 16.48 6.33
 -4 -2 -7 15.16 4.58
 4 2 -7 15.47 5.65
 4 -3 -7 0.85 3.49
 4 3 7 2.78 3.7
 -4 -3 7 1.01 2.84
 -4 -3 7 3.5 5.31
 -4 -3 7 4.81 5.06
 4 3 7 -0.79 1.92
 4 -3 -7 3 2.96
 -4 3 -7 4 3.95
 -4 3 -7 2.97 2.3
 4 3 7 1.48 3.15
 4 -3 -7 -3.43 2.08
 4 -3 -7 3.2 3.52
 -4 3 7 -4.27 2.34
 -4 -3 -7 9.47 6.58
 4 -3 7 -1.95 2.56
 -4 -3 -7 4.38 2.7
 4 3 -7 -0.96 3.41
 4 3 -7 1.94 4.94
 -4 3 7 9.32 4.57
 4 3 -7 2.4 3.92
 -4 3 7 4.93 3.7
 4 -3 7 5.78 3.8
 4 3 -7 -0.3 4.51
 -4 -3 -7 2.56 2.71
 4 -4 -7 31.59 9.39
 -4 4 -7 30.78 9.05
 -4 -4 7 46.35 10.27
 -4 -4 7 19.44 10.02
 4 -4 -7 30.87 6.68
 -4 4 -7 18.55 5.42
 4 -4 -7 40.35 9.52
 4 4 7 33.11 8.63
 -4 -4 7 31.77 13.08
 -4 -4 -7 26.88 6.73
 -4 4 7 35.11 7.52
 -4 -4 -7 27.31 14.86
 -4 -4 -7 37.28 7.43
 4 4 -7 18.27 9.27
 -4 4 7 31.08 8.98
 4 4 -7 28.03 9.55
 4 -4 7 44.79 10.95
 -4 4 7 36.5 7.76
 4 -4 7 27.26 7.38
 4 4 -7 28.15 7.24
 4 5 7 -6.14 3.16
 -4 -5 7 -0.08 4.17
 -4 5 -7 3.88 3.41
 -4 -5 7 0.44 4.22
 -4 -5 7 4.84 4.23
 4 -5 -7 6.15 4.04
 4 -5 -7 -1.68 4.02
 -4 5 -7 -4.41 4.32
 -4 5 7 -0.62 3.07
 4 5 -7 2.72 5.71
 4 -5 7 2.03 3.81
 -4 -5 -7 4.36 3.8
 4 5 -7 2.75 3.27
 -4 5 7 4.47 3.72
 4 5 -7 2.56 4.59
 -4 -5 -7 0.96 5.2
 -4 -5 -7 5.25 3.4
 4 -5 7 6.38 4.51
 -4 5 7 0.77 4.05
 -4 6 -7 24.99 6.93
 -4 6 -7 32.6 9
 -4 -6 7 15.47 8.04
 -4 6 -7 35.26 6.57
 4 -6 -7 20.27 7.22
 -4 -6 7 15.08 7.07
 4 -6 -7 21.3 7.29
 -4 -6 7 21.46 6.94
 4 -6 7 14.91 5.96
 -4 -6 -7 17.05 9.23
 4 6 -7 23.18 6.69
 -4 6 7 36.35 9.59
 4 6 -7 4.21 6.71
 -4 -6 -7 13.9 6.69
 -4 6 7 22.69 5.42
 4 -6 7 15.13 6.52
 -4 -6 -7 16.33 6.06
 4 6 -7 18.38 6.47
 -4 -6 -7 26.52 7.72
 4 -7 -7 11.56 5.95
 -4 7 -7 18.73 8.52
 -4 -7 7 17.61 7.56
 -4 7 -7 25.28 7.04
 -4 -7 7 25.89 10.78
 -4 -7 7 6.76 7.18
 -4 -7 -7 20.33 7.1
 -4 -7 -7 26.39 7.54
 -4 -7 -7 18.92 9.77
 4 7 -7 19.45 6.59
 -4 7 7 19.09 6.86
 4 -7 7 30.03 8.89
 4 7 -7 19.92 6.14
 4 -7 7 4.68 5.06
 -4 8 -7 13.84 5.94
 -4 8 -7 17.61 8.95
 -4 -8 7 4.22 5.09
 -4 -8 7 16.25 9.28
 4 -8 -7 12.94 6.41
 -4 -8 7 17.13 6.47
 4 -8 7 5.14 5.67
 4 8 -7 13.19 5.44
 -4 -8 -7 16.69 9.41
 -4 -8 -7 9.36 6.31
 -4 8 7 10.69 5.62
 -4 -8 -7 24.37 7.4
 4 8 -7 6.2 4.99
 -4 9 -7 51.85 12.18
 -4 -9 7 68.68 17.49
 4 -9 -7 61.55 12.58
 -4 -9 7 67.41 11.6
 -4 -9 7 63.54 16.37
 -4 9 -7 81.19 11.84
 -4 -9 -7 43.63 13.49
 4 -9 7 56.32 13.18
 -4 9 7 55.72 12.91
 -4 -9 -7 89.92 13.83
 4 9 -7 74.8 9.81
 -4 -9 -7 82.04 12.62
 -4 -10 7 61.28 16.51
 -4 10 -7 48.18 12.05
 -4 -10 7 32.4 8.72
 4 -10 -7 38.43 9.29
 -4 10 7 45.35 11.49
 -4 -10 -7 44.53 11.2
 -4 -10 -7 41.81 8.24
 4 -10 7 43.49 10.28
 -4 -10 -7 66.36 15.94
 5 0 -7 1.53 4.67
 -5 0 7 1.65 3.97
 5 0 7 2.37 2.84
 5 0 -7 3.36 4.43
 5 0 7 -3.67 3.85
 -5 0 -7 -1.54 3.61
 -5 0 7 2.13 3.04
 5 0 -7 1.48 3.46
 -5 0 -7 5.61 3.17
 -5 0 7 1.19 4.05
 5 0 7 0.59 2.66
 5 0 -7 -0.71 3.06
 5 -1 -7 12.29 6.9
 -5 1 -7 13.34 5.2
 5 -1 -7 11.65 5.91
 -5 1 -7 2.73 4.58
 -5 -1 7 13.28 6.69
 5 1 7 10.05 4.14
 5 -1 -7 21.12 8.48
 5 1 7 10.87 4.5
 -5 -1 7 12.62 6.27
 5 -1 -7 11.12 4.45
 5 1 7 -1.93 6.15
 -5 1 7 7.99 4.69
 5 -1 7 15.57 5.66
 -5 -1 -7 16.82 5.94
 5 1 -7 15.49 9.37
 5 1 -7 9.41 6.89
 5 1 -7 19.4 6.34
 5 -1 7 11.8 6.97
 5 1 -7 14.15 6.33
 -5 -1 -7 17.17 5.12
 -5 1 7 5.43 3.75
 -5 1 7 10.98 5.16
 5 -1 7 13 5.71
 -5 -1 -7 14.13 6.89
 5 2 7 15.95 6.39
 5 -2 -7 15.58 6.84
 -5 -2 7 27.65 7.39
 -5 -2 7 20.67 8.7
 -5 -2 7 18.64 7.36
 5 -2 -7 12.45 6.16
 5 -2 -7 13.23 6.46
 5 -2 -7 13.87 4.97
 -5 2 -7 22.99 7.23
 5 2 7 39.53 10.86
 -5 2 -7 22.08 5.78
 5 2 7 12.8 4.51
 -5 -2 -7 13.77 6.83
 5 2 -7 16.35 7.41
 -5 2 7 3.89 4.12
 -5 2 7 23.75 7.1
 5 -2 7 9.59 4.99
 -5 -2 -7 18 5.26
 -5 2 7 19.82 7.04
 5 -2 7 17.02 5.94
 5 2 -7 35.1 9.5
 -5 -2 -7 14.96 5.28
 5 2 -7 19.86 7.25
 5 2 -7 24.74 9.26
 5 -2 7 12.27 5.74
 -5 -3 7 496.74 37.49
 -5 -3 7 393.1 41.84
 5 3 7 410.12 29.46
 5 3 7 411.2 34.08
 5 -3 -7 440.58 35.97
 5 3 7 483.31 39.82
 -5 3 -7 480.13 36.96
 -5 3 -7 412.44 30.75
 5 -3 -7 454.84 36.13
 5 -3 -7 414.2 32.27
 -5 -3 7 454.85 37.58
 5 -3 7 439.97 33.54
 -5 3 7 475.17 35.73
 -5 -3 -7 436 32.92
 5 -3 7 418.31 34.96
 5 3 -7 374.05 38.64
 -5 -3 -7 427.6 31.37
 -5 3 7 400.39 35.39
 -5 3 7 445.25 33.37
 5 3 -7 313.06 37.51
 -5 -3 -7 423.81 42.05
 -5 -4 7 107.86 15.25
 5 -4 -7 80.61 14.68
 -5 -4 7 56.43 13.31
 -5 -4 7 80.43 20.78
 5 4 7 69.14 7.28
 -5 4 -7 65.24 13.11
 5 -4 -7 67.87 10.09
 5 -4 -7 81.22 15.54
 5 4 7 88.93 17.2
 5 4 7 70.53 7.84
 -5 4 -7 64.71 9.38
 5 -4 7 43.39 11.36
 -5 4 7 82.24 11.75
 -5 -4 -7 80.16 10.91
 5 -4 7 77.13 11.91
 5 4 -7 59.6 14.16
 -5 4 7 65.55 10.23
 -5 -4 -7 59.89 15.57
 5 4 -7 82.95 12
 -5 -4 -7 60.56 9.04
 -5 4 7 77.2 15.22
 5 4 -7 49.42 14.76
 5 -5 -7 6.13 3.79
 5 -5 -7 16.41 6.82
 5 -5 -7 13.23 6.08
 5 5 7 20.31 8.24
 -5 -5 7 6.46 7.63
 -5 5 -7 8.78 4.48
 -5 -5 7 17.37 5.92
 -5 -5 7 9.43 6.53
 -5 5 -7 3.77 6.06
 -5 5 -7 9.29 4.92
 5 5 -7 2.62 6.3
 -5 -5 -7 0.04 5.57
 -5 -5 -7 4.33 3.81
 -5 5 7 14.11 5.01
 5 5 -7 10.99 5.66
 -5 5 7 12.18 6.08
 5 -5 7 4.25 5.36
 5 5 -7 3.51 6.6
 -5 5 7 5.79 5.62
 -5 -5 -7 21.59 7.25
 -5 -6 7 10.1 6.45
 -5 6 -7 18.89 6.33
 -5 -6 7 5.68 5.27
 5 -6 -7 10.87 4.71
 5 6 7 1.9 5.45
 -5 -6 7 0.34 6.24
 -5 6 -7 14.31 5.91
 -5 6 -7 17.97 7.51
 5 -6 -7 0.94 4.21
 -5 6 7 22.09 7.66
 -5 -6 -7 21.92 8.38
 -5 -6 -7 19.87 5.96
 -5 6 7 16.98 6.04
 -5 -6 -7 10.32 5.96
 5 -6 7 15.06 7.16
 5 6 -7 12.84 5.55
 5 6 -7 15.54 5.92
 5 -6 7 14.67 7.19
 -5 -6 -7 20.09 11.12
 -5 7 -7 15.77 6.35
 -5 -7 7 20.93 11.04
 5 -7 -7 21.73 7.17
 -5 7 -7 13.48 8.61
 -5 7 -7 12.02 4.39
 -5 -7 7 34.52 9.13
 -5 -7 7 17.94 8.08
 5 -7 7 19.89 7.55
 -5 -7 -7 17.23 10.54
 5 7 -7 34.33 8.16
 -5 -7 -7 16.22 7.6
 -5 7 7 16.81 7.04
 -5 7 7 19.33 6.04
 5 -7 7 21.64 8
 5 7 -7 33.96 8.02
 -5 -7 -7 23.24 7.1
 -5 8 -7 8.11 4.77
 -5 8 -7 3.52 7.87
 -5 -8 7 22.73 11.05
 -5 -8 7 13.94 8.16
 5 -8 -7 -5.34 3.43
 -5 -8 7 0.08 5.69
 -5 -8 -7 -2.48 6.08
 5 8 -7 -1.38 4.2
 5 -8 7 2.73 4.87
 -5 -8 -7 15.68 7.18
 -5 8 7 -2.43 3.54
 -5 -8 -7 -4.27 3.32
 -5 9 -7 3.01 3.48
 -5 -9 7 3.37 7.42
 -5 -9 7 -1.11 4.09
 5 -9 -7 -5.33 3.42
 5 9 -7 5.16 4.82
 -5 -9 -7 0.5 4.71
 -5 9 7 -1.06 4.86
 -5 -9 -7 -7.15 8.42
 -5 -9 -7 8.16 9.99
 5 -9 7 -2.44 4.1
 -5 -10 7 -3.11 5.95
 5 -10 -7 2.38 4.97
 -5 10 -7 6.58 4.52
 -5 -10 7 8.68 8
 -5 -10 -7 13.5 9.03
 5 -10 7 0.23 4.97
 -5 -10 -7 0.45 7.89
 -5 -10 -7 1.69 5.31
 -5 10 7 4.11 5.27
 -6 0 7 -2.28 3.61
 6 0 7 -2.72 5.49
 -6 0 -7 1.21 3.79
 6 0 7 3.16 3.32
 -6 0 -7 11.68 5.8
 6 0 -7 11.55 7.14
 6 0 -7 6.99 4.39
 -6 0 7 0.47 3.41
 -6 0 7 2.64 3.42
 -6 1 -7 35.3 7.89
 6 -1 -7 38.47 8.97
 6 -1 -7 36.92 9.71
 -6 -1 7 17.29 8.47
 6 1 7 29.9 7.9
 -6 -1 7 33.06 9.99
 -6 1 -7 25.25 8.36
 6 1 7 8.69 9.23
 6 1 7 34.02 8.12
 6 -1 -7 48.13 12.75
 -6 -1 7 42.14 10.28
 -6 -1 -7 34.75 7.99
 -6 1 7 33.68 10.04
 6 1 -7 44.67 14.92
 -6 -1 -7 34.54 10.78
 6 -1 7 33.19 11.11
 6 1 -7 38.34 9.72
 -6 -1 -7 45.57 10.45
 6 -1 7 31.01 8.61
 6 -1 7 40.11 9.23
 -6 1 7 44.44 9.42
 -6 1 7 35.56 10.76
 6 1 -7 48.28 10.36
 6 2 7 40.73 12.63
 6 -2 -7 35.66 9.72
 -6 2 -7 26.72 7.09
 6 -2 -7 20.21 6.65
 6 2 7 20.95 5.98
 6 2 7 28.12 7.8
 -6 -2 7 23.82 7.75
 -6 -2 7 22.26 7.58
 6 -2 -7 10.25 6.33
 -6 -2 7 9.56 6.55
 -6 2 -7 26.42 9.02
 -6 2 7 15.14 7.94
 -6 2 7 16.28 7.03
 6 -2 7 19.13 9.06
 -6 2 7 30.63 8.31
 -6 -2 -7 20.58 7.72
 6 -2 7 20.16 7.31
 -6 -2 -7 24.97 6.44
 6 2 -7 24.55 7.44
 6 2 -7 28.83 9
 6 2 -7 46.6 12.91
 -6 -2 -7 22.94 8.92
 6 -2 7 12.61 5.96
 -6 3 -7 98.13 12.29
 -6 -3 7 95.26 21.92
 6 -3 -7 110.58 18.03
 -6 -3 7 120.79 16.09
 -6 3 -7 110.64 16.24
 -6 -3 7 119.81 17.42
 6 3 7 119.71 19.7
 6 3 7 118.74 12.52
 6 -3 -7 123.76 16.62
 6 -3 -7 114.07 13.91
 6 3 -7 148.79 21.69
 -6 3 7 134.52 15.35
 -6 3 7 132.8 16.54
 6 -3 7 112.02 15.64
 -6 -3 -7 124.1 15.35
 -6 3 7 103.17 15.8
 6 -3 7 127.37 18.13
 -6 -3 -7 102.87 12.79
 -6 -3 -7 128.59 24.55
 6 3 -7 97.21 30.47
 6 3 -7 122.35 15.28
 -6 4 -7 27.19 9.19
 6 4 7 32.27 12.56
 -6 4 -7 35.59 9.72
 6 -4 -7 20.03 7.12
 -6 4 -7 33.91 7.73
 -6 -4 7 20.48 8.14
 6 4 7 25.97 5.89
 -6 -4 7 26.62 10.98
 6 -4 -7 28.9 9.63
 6 4 7 36.61 7.88
 6 -4 -7 27.52 7.03
 -6 -4 7 46.46 14.77
 -6 4 7 15.41 7.53
 6 4 -7 22.73 11.76
 -6 -4 -7 30.53 7.67
 6 4 -7 22.48 9.88
 -6 4 7 23.39 7.51
 -6 -4 -7 21.6 10.64
 6 -4 7 19.88 7.91
 6 4 -7 27.19 8.25
 6 -4 7 21.35 7.75
 -6 -4 -7 29.74 7.04
 -6 -4 -7 46.64 14.01
 -6 4 7 26.26 8.16
 6 -4 7 36.14 8.48
 6 -5 -7 -2.65 3.48
 -6 5 -7 1.96 6.83
 -6 -5 7 5.16 5.15
 6 -5 -7 0.32 3.17
 6 5 7 8.22 6.69
 -6 -5 7 -4.53 6.38
 -6 5 -7 0.11 4.11
 -6 -5 7 -0.47 5.8
 -6 5 -7 -1.49 2.76
 -6 5 7 5.89 4.39
 6 5 -7 -2.88 3.82
 -6 -5 -7 -2.13 5.68
 6 5 -7 -11.29 5.43
 6 -5 7 -4.86 2.81
 -6 -5 -7 1.93 5.93
 -6 -5 -7 4.9 3.69
 -6 5 7 1.06 4.62
 6 -5 7 -1.38 4.29
 -6 6 -7 89.63 12.11
 -6 6 -7 86.8 19.01
 -6 6 -7 93.59 13.49
 -6 -6 7 96.8 23.6
 -6 -6 7 97.53 18.32
 6 -6 -7 77.45 15.17
 -6 -6 7 75.92 16.02
 6 6 -7 85.36 12.51
 -6 6 7 83.9 13.63
 -6 -6 -7 64.11 19.61
 -6 6 7 79.69 11.98
 6 -6 7 80.86 15.71
 -6 6 7 108.82 15.83
 6 6 -7 101.93 15.41
 -6 -6 -7 70.51 15.19
 -6 -6 -7 99.78 12.31
 6 -7 -7 32.05 9.74
 -6 -7 7 45.08 16.56
 -6 7 -7 40.46 8.82
 -6 7 -7 44.5 8.38
 -6 -7 7 53.21 12.09
 -6 -7 7 36.7 10.04
 -6 -7 -7 51.5 12.24
 6 7 -7 43.97 9.9
 6 -7 7 38.86 10
 -6 7 7 40.69 7.83
 6 7 -7 41.07 9.28
 -6 -7 -7 27.04 8.22
 -6 7 7 32.33 9.17
 -6 -7 -7 37.49 13.13
 -6 8 -7 18.41 6.42
 -6 8 -7 12.54 4.59
 -6 -8 7 7.12 9.49
 -6 -8 7 2.97 5.96
 6 -8 -7 19.55 7.23
 -6 8 -7 7.94 4.65
 -6 -8 -7 16.09 8.75
 -6 -8 -7 30.32 11.13
 6 8 -7 10.76 5.93
 6 8 -7 20.56 5.96
 -6 -8 -7 12.81 5.66
 -6 8 7 15.3 6.5
 -6 8 7 5.84 5.31
 6 -8 7 3.48 5.87
 -6 -9 7 13.34 10.54
 -6 -9 7 17.28 7.97
 6 -9 -7 25.75 8.21
 -6 9 -7 25.1 7.84
 -6 -9 -7 18.87 5.75
 -6 -9 -7 8.8 11.31
 6 -9 7 11.23 7.86
 -6 9 7 17.39 6.47
 -7 0 7 0.49 2.5
 7 0 -7 -0.1 4.44
 -7 0 -7 0.21 6.5
 -7 0 -7 -3.46 1.96
 7 0 -7 -3.07 3.77
 -7 0 7 -4.37 3.36
 -7 0 -7 0.61 4.87
 7 0 7 9.35 9.93
 -7 0 7 -1.28 5.29
 7 0 -7 -4.48 7.14
 7 0 7 0.77 3.48
 7 0 7 4.21 5.48
 7 -1 -7 251.2 24.21
 -7 -1 7 175.46 25.37
 -7 1 -7 293.67 26.16
 -7 1 -7 265.75 41.05
 -7 -1 7 237.36 26.39
 -7 1 -7 273.22 26.62
 7 -1 -7 251.99 26.03
 7 -1 -7 255.42 30.4
 7 1 7 299.09 25.79
 -7 -1 7 240.25 24.27
 7 1 7 259.46 23.49
 7 1 7 277.59 32.65
 7 -1 7 227.07 23.74
 -7 -1 -7 295.69 27.46
 7 1 -7 301.26 27.51
 -7 -1 -7 235.21 22.72
 7 1 -7 243.38 33.13
 -7 -1 -7 237.99 27.56
 -7 1 7 236.35 23.79
 7 -1 7 262.71 24.65
 7 -1 7 219.05 28.43
 -7 2 -7 3.28 3.91
 7 -2 -7 6.04 5.69
 7 2 7 -1.27 3.44
 -7 -2 7 4.5 5.18
 -7 -2 7 -1.69 3.08
 -7 2 -7 2.85 6.59
 -7 2 -7 -4.86 6.12
 7 2 7 -4.37 3.97
 -7 -2 7 -0.39 5.74
 7 -2 -7 1.05 4.03
 7 2 -7 6.51 7.2
 -7 -2 -7 -6.07 2.83
 -7 2 7 -1.93 4.19
 7 -2 7 2.49 4.02
 7 -2 7 2.79 5.11
 7 2 -7 -13.8 6.43
 -7 -2 -7 -9.71 4.77
 -7 -2 -7 -4.72 6.74
 -7 2 7 -5.09 4.23
 -7 -2 -7 3.48 2.57
 7 2 -7 -0.03 3.98
 7 -2 7 2.73 3.53
 -7 3 -7 3.6 6.04
 -7 3 -7 3.52 3.27
 7 -3 -7 -0.09 3.52
 7 3 7 -3.24 7.29
 7 -3 -7 -5.84 5.28
 7 3 7 4.13 7.02
 -7 -3 7 3.41 6.5
 -7 -3 7 -2.97 3.21
 7 -3 -7 -0.9 4.6
 7 3 7 -0.56 3.54
 -7 -3 7 6.31 7.05
 -7 3 -7 3.78 5.94
 7 -3 7 4.91 4.85
 -7 -3 -7 1.96 5.01
 -7 3 7 1.71 4.73
 7 3 -7 4.01 4.37
 -7 -3 -7 7.58 8.34
 -7 -3 -7 3.44 3.65
 -7 3 7 2.37 4.23
 7 3 -7 9.39 9.23
 7 -3 7 10.81 6.92
 -7 3 7 14.24 6.56
 7 -3 7 7.79 5.88
 7 -4 -7 58.77 13.16
 -7 -4 7 71.46 14.48
 -7 -4 7 28.23 10.87
 7 4 7 54.72 9.35
 -7 -4 7 44.16 16.51
 -7 4 -7 54.65 9.02
 7 4 7 50.33 10.86
 7 4 7 52.87 13.39
 -7 4 -7 54.95 11.67
 7 -4 7 35.55 10
 -7 -4 -7 44.48 14.35
 7 4 -7 36.29 14.58
 -7 -4 -7 75.45 13.26
 -7 4 7 46.01 11.84
 -7 4 7 48.42 11.5
 -7 -4 -7 46.85 9.79
 7 4 -7 55.5 11.8
 -7 4 7 53.38 11.43
 -7 -4 -7 52.37 14.33
 7 5 7 87.66 10.37
 -7 5 -7 104.39 16.55
 7 5 7 80.81 10.1
 -7 5 -7 87.83 12.04
 7 -5 -7 109.64 16.54
 -7 -5 7 68.28 18.45
 -7 -5 7 100.61 15.82
 7 5 -7 94.15 18.28
 -7 5 7 132.86 17.13
 7 -5 7 98.39 15.77
 -7 -5 -7 67.93 19.21
 -7 5 7 129.07 15.87
 -7 5 7 110.18 15.76
 7 5 -7 118.89 15.53
 -7 -5 -7 101.08 12.41
 -7 -6 7 -6.18 5.54
 -7 6 -7 8.81 6.28
 -7 -6 7 4.84 3.98
 -7 6 -7 -0.5 3.35
 7 -6 -7 2.86 5.17
 -7 6 7 2.82 5.13
 7 -6 7 -2.47 4.75
 7 6 -7 4.52 7.58
 -7 -6 -7 3.1 3.5
 -7 -6 -7 -1.55 7.78
 -7 6 7 0.94 4.34
 7 6 -7 -0.14 4.01
 -7 -7 7 -1.71 6.33
 -7 7 -7 7.12 5.66
 -7 -7 7 0.26 5.26
 7 -7 -7 3.77 6.67
 7 7 -7 3.72 4.85
 -7 7 7 9.79 6.2
 7 7 -7 -2.36 7.61
 7 -7 7 -0.19 5.53
 -7 -7 -7 12.48 9.26
 -7 7 7 9.1 6.47
 -7 -7 -7 6.08 4.53
 7 -8 -7 10.01 6.36
 -7 -8 7 5.26 6
 -7 8 -7 5.46 4.41
 -7 -8 7 9.22 11.31
 -7 8 -7 -2.39 4.84
 -7 -8 -7 -6.27 9.58
 -7 -8 -7 -6.06 3.57
 7 8 -7 -2.09 5.03
 -7 8 7 11.36 5.63
 7 -8 7 10.3 7.36
 7 8 -7 -0.07 6.14
 -7 8 7 2.99 4.18
 -7 -9 7 5.07 8.95
 -7 -9 7 4.47 7.65
 -7 9 -7 5.93 4.79
 7 -9 -7 -0.37 6.35
 -7 9 7 11.96 7.54
 -7 -9 -7 11.78 9.98
 -7 -9 -7 11.55 4.84
 7 -9 7 14.14 6.71
 -8 0 -7 -1.24 3.59
 8 0 7 -3.44 3.55
 -8 0 7 0.15 3.74
 8 0 -7 -2.07 3.57
 8 0 7 25.52 11.93
 8 0 7 -0.51 5.24
 -8 0 7 5.32 4.01
 8 -1 -7 30.47 9.61
 8 1 7 14.2 7.21
 -8 1 -7 22.3 7.44
 8 1 7 11.97 9.16
 -8 -1 7 18.93 9.55
 -8 -1 7 32.88 8.87
 8 1 7 28.03 13.81
 -8 1 7 34.76 8.82
 8 1 -7 37.9 10.29
 -8 -1 -7 24.24 7.16
 8 1 -7 37.75 10.59
 8 -1 7 35.7 10.07
 -8 1 7 38.46 11.64
 8 -1 7 32.15 8.1
 8 -1 7 5.41 13.72
 -8 -1 -7 32.48 10.04
 8 -2 -7 56.06 13.78
 -8 -2 7 79.98 12.4
 -8 2 -7 66.52 15.4
 8 2 7 26.66 18.63
 8 2 7 55.73 13.1
 8 2 7 55.24 11.02
 -8 2 -7 48.64 11.08
 -8 -2 7 59.89 15.8
 8 2 -7 60 13.02
 -8 2 7 76.35 16.44
 8 2 -7 91.62 17.93
 -8 -2 -7 52.88 10.72
 -8 -2 -7 56.63 14.5
 8 -2 7 52.1 11.77
 -8 2 7 56.05 14.07
 -8 3 -7 -4.73 5.6
 8 -3 -7 9.39 6.16
 8 3 7 -6.75 6.76
 -8 -3 7 2.39 4.08
 -8 3 -7 -1.45 2.99
 8 3 7 0.47 4.36
 -8 -3 7 5.9 6.66
 8 3 -7 -1.17 4.24
 -8 3 7 -6.27 2.81
 8 3 -7 4.45 10.01
 8 -3 7 10.35 5.53
 -8 3 7 -0.14 6.51
 -8 -3 -7 -0.6 5.22
 -8 -3 -7 0.34 3.59
 -8 -4 7 74.1 14.96
 8 -4 -7 76.22 16.37
 -8 4 -7 55.98 10.6
 -8 4 -7 60.38 13.95
 -8 -4 7 58.44 15.19
 8 4 7 60.56 11.03
 8 4 7 84.6 16.33
 -8 -4 -7 57.02 11.19
 8 -4 7 52.53 12.99
 -8 -4 -7 35.92 11.96
 -8 4 7 64.48 13.26
 8 4 -7 23.83 14.11
 -8 4 7 39.8 10.85
 8 4 -7 40.84 10.99
 8 5 7 10.62 4.87
 -8 5 -7 1.49 3.22
 -8 5 -7 -11.49 7.13
 -8 -5 7 -0.04 8.32
 8 -5 -7 -4.24 5.04
 -8 -5 7 1.39 4.82
 8 5 -7 13.87 9.19
 -8 5 7 -2.16 4.46
 -8 5 7 7.54 7.77
 8 -5 7 7.03 6.37
 8 5 -7 -2.14 5.59
 -8 -5 -7 6.94 6.49
 -8 -5 -7 2.14 3.45
 8 -6 -7 44.04 12.19
 -8 -6 7 21.04 11.86
 -8 6 -7 19 9.15
 -8 6 -7 19.11 6.64
 -8 -6 -7 20.12 6.46
 -8 6 7 19.21 7.92
 8 -6 7 15.72 8.36
 -8 6 7 8.8 7.17
 8 6 -7 28.87 10.06
 -8 -6 -7 27.94 12.07
 8 6 -7 28.44 11.16
 8 -7 -7 -3.35 4.53
 -8 7 -7 -2.32 3.78
 -8 -7 7 -0.82 4.64
 -8 -7 7 10.08 7.32
 8 7 -7 -12.53 11.2
 -8 7 7 -0.16 5.88
 -8 -7 -7 0.53 3.71
 8 -7 7 8.11 6.84
 -8 -7 -7 -3.19 6.74
 8 7 -7 0.85 5.84
 -8 -8 7 67.83 14.9
 -8 8 -7 77.67 12.49
 8 -8 -7 98.59 17.33
 -8 -8 7 45.09 18.12
 -8 8 -7 79.02 13.54
 8 -8 7 50.34 13.67
 -8 -8 -7 44.75 10.21
 -8 -8 -7 51.25 17.59
 -8 8 7 101.34 15.55
 8 8 -7 69.49 13.99
 -8 8 7 86.24 13.86
 8 8 -7 62.23 12.91
 9 0 -7 3.41 5.35
 -9 0 7 -7.38 3.96
 -9 0 7 6.67 4.91
 -9 0 -7 0.68 3.31
 9 0 7 -2.05 4.06
 9 1 7 80.62 15.81
 9 -1 -7 93.57 17.59
 -9 -1 7 49.81 14.76
 9 1 7 75.1 16.62
 -9 -1 7 96.2 14.32
 9 -1 7 82.26 16.3
 -9 -1 -7 92.32 14.46
 9 1 -7 95.5 18.25
 9 -2 -7 35.06 12.05
 9 2 7 19.8 7.93
 9 2 7 25.41 9.49
 -9 2 -7 27.31 8.54
 -9 -2 7 19.5 7.16
 -9 -2 7 21.33 9.47
 -9 -2 -7 31.37 8.22
 -9 2 7 9.59 6.8
 9 -2 7 28.82 8.72
 -9 -2 -7 25.75 8.86
 9 2 -7 29.68 10.39
 9 3 7 95.39 16.28
 9 3 7 87.79 17.5
 -9 -3 7 101.84 21.63
 -9 3 -7 81.1 12.15
 9 -3 -7 113.29 21.19
 -9 -3 7 92.03 19.9
 -9 -3 -7 107.13 16.35
 -9 -3 -7 82.91 12.38
 -9 3 7 95.62 15.42
 9 3 -7 104.13 19.15
 -9 -4 7 14.33 6.52
 -9 -4 7 9.54 8.79
 9 4 7 16.7 6.8
 -9 4 -7 4.39 4.84
 9 4 7 11.36 12.95
 9 -4 -7 1.15 5.4
 -9 -4 -7 1.77 13.69
 -9 4 7 15.76 8.25
 -9 -4 -7 14.59 5.55
 9 -4 7 22.78 9.16
 9 4 -7 9.64 6.75
 9 -5 -7 -2.33 4.93
 9 5 7 -6.19 5.33
 -9 -5 7 0.43 5.76
 -9 -5 7 7.76 5.32
 -9 5 -7 1.33 3.77
 -9 -5 -7 8.06 7.81
 9 -5 7 -0.17 5.89
 -9 -5 -7 2.96 3.91
 -9 5 7 -5.11 4.68
 9 5 -7 0.32 6.9
 9 -6 -7 19.69 9.76
 -9 -6 7 4.2 6.12
 -9 -6 7 -4.01 6.82
 -9 6 -7 8.85 5.28
 9 -6 7 5.31 7.33
 9 6 -7 7.48 8.06
 -9 -6 -7 -3.96 9.47
 -9 6 7 3.45 6.18
 9 -7 -7 2.27 6.46
 -9 -7 7 8.95 10.54
 -9 7 -7 -0.47 4.5
 -9 -7 7 -2.95 5.63
 -9 -7 -7 -2.12 4.52
 -9 7 7 -3.01 5.68
 9 7 -7 9.49 7.76
 9 7 -7 1.55 11.77
 9 -7 7 -4.38 7.53
 -10 0 7 14.43 5.28
 -10 0 7 10.73 7.19
 10 0 -7 39.78 10.99
 -10 0 -7 8.6 5.81
 10 0 7 16.03 7.44
 10 -1 -7 0.39 5.64
 -10 -1 7 -1.66 4.05
 -10 -1 7 0.02 4.7
 10 1 7 6.73 6.52
 10 -1 7 9.39 6.94
 -10 -1 -7 -0.21 4.83
 10 1 -7 -7.67 6.38
 -10 -2 7 0.16 5.42
 -10 2 -7 2.35 4.71
 10 -2 -7 2.16 5.37
 10 2 7 5.02 7.14
 -10 -2 7 -1.63 4.76
 -10 2 7 4.34 5.85
 10 -2 7 1.76 6.39
 -10 -2 -7 5.55 3.55
 10 2 -7 11.05 8.09
 -10 -2 -7 0.81 5.58
 -10 -3 7 -3.51 6.29
 10 3 7 2.72 6.4
 -10 3 -7 1.77 3.69
 10 -3 -7 16.42 7.95
 -10 -3 7 16.06 7.23
 10 3 7 -4.4 11.7
 10 3 -7 15.22 8.07
 -10 3 7 -0.9 4.11
 -10 -3 -7 -2.52 3.34
 -10 -3 -7 -6.1 3.38
 10 -3 7 2.57 5.75
 10 -4 -7 45.28 13.07
 -10 -4 7 55.18 16.16
 -10 4 -7 69.09 12.03
 -10 -4 7 60.45 12.81
 10 4 7 31.43 11.07
 -10 -4 -7 51.97 13.77
 10 4 -7 96.83 18.57
 10 -4 7 69.18 17.15
 -10 -4 -7 63.92 12.78
 -10 4 7 52.01 12.75
 -10 -5 7 1.39 6.67
 10 5 7 -2.2 8.2
 10 5 7 4.7 6.38
 -10 -5 7 5.76 5.87
 -10 5 -7 -2.41 3.96
 10 -5 -7 -1.09 7.27
 -10 -5 -7 8.91 7.28
 -10 5 7 -0.51 5.51
 -10 -5 -7 -1.75 4.25
 -11 0 -7 -3.15 4.62
 -11 0 7 7.02 6.53
 11 0 -7 9.91 7.62
 11 0 7 -2.81 6.78
 -11 1 -7 54.38 10.96
 11 -1 -7 42.4 13.51
 11 1 7 44.68 13.18
 -11 -1 7 56.89 11.89
 11 1 -7 41.09 12.9
 -11 1 7 24.2 10.16
 -11 -1 -7 44.17 12.06
 11 -1 7 59.41 14.92
 -11 -2 7 10.55 7.17
 -11 2 -7 12.5 5.52
 -11 -2 7 0.1 5.09
 11 -2 -7 3.17 8.58
 11 2 -7 8.84 8.83
 -11 2 7 0.61 4.94
 11 -2 7 10.1 7.53
 -11 -2 -7 12.82 6.58
 -11 -3 7 23.28 10.46
 11 3 7 27.96 11.55
 -11 -3 7 26.81 8.87
 11 -3 -7 28.33 11.65
 -11 -3 -7 29.76 10.46
 11 -3 7 22.77 11.35
 11 3 -7 31.95 12.1
 -11 -3 -7 24.38 7.09
 -11 3 7 41.46 12.35
 0 0 8 707.69 41.75
 0 0 -8 588.65 42.77
 0 0 -8 596.37 44.54
 0 1 -8 -1.37 1.56
 0 -1 -8 1.1 1.2
 0 1 8 0.6 1.23
 0 -1 8 -1.85 1.54
 0 -1 8 2.04 2.62
 0 1 -8 1.15 2.17
 0 -1 8 2.01 1.49
 0 -1 -8 1.41 2.27
 0 1 8 -0.01 1.55
 0 -1 -8 0.52 0.72
 0 -2 8 478.59 39.85
 0 2 -8 586.83 38.92
 0 2 -8 654.28 40.1
 0 -2 -8 514.28 40.04
 0 -2 -8 567.15 36.98
 0 -2 8 576.2 38.7
 0 2 8 608.98 38.32
 0 -3 8 0.4 1.69
 0 3 -8 -0.43 1.85
 0 -3 8 -0.25 2.13
 0 -3 8 -2.73 2.41
 0 3 8 2.39 2.46
 0 3 -8 1.24 2.21
 0 -3 -8 -0.87 1.41
 0 -3 -8 1.07 2.26
 0 -4 8 59.42 9.55
 0 -4 8 64.61 9.06
 0 4 8 67.43 10.18
 0 4 -8 60.87 9.25
 0 -4 8 47.89 9.92
 0 -4 -8 53.49 10.2
 0 4 -8 62.11 7.58
 0 -4 -8 52.71 8.58
 0 -5 8 1.19 2.95
 0 5 -8 0.82 2.79
 0 -5 -8 4.25 3.49
 0 -5 8 -0.43 2.46
 0 -5 -8 2.44 2.03
 0 5 -8 2.23 1.71
 0 5 8 0.1 3.94
 0 -5 8 -2.43 2.69
 0 -5 -8 3.79 3
 0 -6 8 19.46 6.86
 0 6 -8 16.27 6.54
 0 -6 -8 20.84 6.63
 0 -6 8 18.07 7.79
 0 6 8 25.86 8.2
 0 -6 -8 18.66 4.7
 0 6 -8 13.9 3.74
 0 -6 8 24.22 7.07
 0 -7 8 0.03 3.02
 0 -7 8 0.02 3.03
 0 -7 8 3.37 4.77
 0 7 -8 0.23 3.94
 0 -7 -8 1.96 3.91
 0 -7 -8 2.65 2.51
 0 7 8 1.26 2.74
 0 -8 8 2.55 4.06
 0 -8 8 4.14 4.76
 0 -8 -8 8.17 5.68
 0 -8 8 8.88 6.04
 0 8 -8 0.15 4.64
 0 -8 -8 -1.81 3.12
 0 -9 -8 3.44 3.63
 0 -9 -8 4.54 5.5
 0 -9 8 1.35 5.01
 0 -9 8 2.95 4.06
 0 9 -8 0.65 4.64
 0 -10 8 28.63 8.58
 0 -10 -8 23.96 7.39
 0 -10 8 12.42 8.49
 0 10 -8 25.42 7.34
 0 -11 -8 8.89 5.39
 0 -11 -8 -0.68 5.14
 0 -11 8 -4.54 4.53
 0 -11 8 9.46 5.23
 -1 0 -8 14.41 2.25
 1 0 -8 23.89 5.08
 -1 0 8 15.18 4.26
 1 0 8 13.01 3.15
 -1 0 8 17.65 4.24
 1 0 -8 18.11 4.78
 1 0 -8 20.51 5.2
 -1 0 8 16.04 4.39
 -1 0 -8 13.43 3.27
 1 -1 -8 12.88 3.09
 1 -1 -8 14.33 4.79
 -1 -1 8 16.84 5.33
 1 -1 -8 10.57 3.08
 1 1 8 12.14 2.97
 -1 -1 8 22.49 6.69
 -1 -1 8 12.05 4.74
 -1 1 -8 11.99 4
 1 1 8 13.76 3.28
 -1 -1 -8 14.07 2.01
 1 1 -8 10.4 3.77
 -1 -1 -8 15.53 2.79
 1 -1 8 12.05 3.45
 -1 1 8 19.45 3.49
 -1 -1 -8 14.7 3.84
 1 1 -8 17.93 6.42
 -1 1 8 18.34 5.05
 1 1 -8 9.2 3.54
 -1 1 8 12.91 3.98
 -1 -1 -8 16.13 3.8
 1 -2 -8 130.1 12.59
 1 2 8 136.29 12.27
 -1 2 -8 153.74 13.95
 -1 -2 8 107.76 11.72
 -1 -2 8 132.16 14.95
 -1 2 -8 108.17 11.83
 -1 -2 8 118.64 13.28
 1 -2 -8 133.28 12.22
 1 -2 8 123.39 12.56
 1 2 -8 143.38 14.54
 1 -2 8 119.27 10.25
 -1 -2 -8 105.08 10.68
 1 2 -8 110.86 12.18
 -1 2 8 119.38 12.51
 -1 2 8 123.24 13.06
 -1 -3 8 18.91 5.78
 -1 -3 8 35.21 9.75
 1 -3 -8 23.87 6.09
 1 3 8 21.59 6.6
 -1 3 -8 18.57 5.53
 1 -3 -8 21.18 4.12
 -1 -3 8 12.47 4.38
 1 -3 -8 18.98 4.94
 -1 3 -8 22.86 5.8
 -1 3 8 13.6 5.27
 1 -3 8 20.36 5.06
 1 3 -8 16.85 4.67
 -1 3 8 23.59 6.46
 -1 -3 -8 14.89 4.39
 -1 -3 -8 7.86 4.32
 1 3 -8 25.54 7.16
 1 -3 8 16.12 5.41
 1 -4 -8 117.51 11.4
 1 -4 -8 146.13 11.97
 -1 4 -8 140.92 16.84
 1 4 8 130.89 15.25
 1 -4 -8 135.56 14.18
 -1 4 -8 142.1 12.84
 -1 -4 8 118.87 12.52
 -1 -4 8 109.71 14.36
 -1 -4 8 117.25 15.87
 -1 4 8 137.06 15.27
 -1 -4 -8 146.73 14.52
 1 -4 8 137.67 13.91
 1 4 -8 121.65 12.9
 1 -4 8 135.28 15.02
 1 4 -8 143.32 14.5
 1 -5 -8 15.51 3.45
 -1 5 -8 12.98 3.27
 -1 -5 8 21.06 7.25
 -1 -5 8 16.48 6.24
 -1 -5 8 11.57 3.72
 1 -5 -8 12.5 5.64
 -1 -5 8 21.17 14.17
 -1 5 -8 14.29 5.39
 1 -5 -8 18.56 4.63
 1 5 -8 7.46 4.25
 1 -5 8 17.51 5.74
 -1 -5 -8 16.41 5.1
 -1 5 8 8.85 4.64
 -1 -5 -8 11.49 3.21
 -1 -5 -8 7.2 4.31
 1 -5 8 10.5 5.02
 1 5 -8 4.18 3.8
 -1 -6 8 174.26 21.11
 -1 -6 8 155.05 18.16
 -1 6 -8 180.71 17.71
 -1 -6 8 162.33 15.39
 1 -6 -8 151.99 17.21
 -1 -6 8 168.38 18.74
 1 -6 -8 163.13 15.06
 1 -6 8 152.56 17.63
 1 -6 8 169.67 17.77
 -1 -6 -8 151.09 13.75
 1 6 -8 170.48 14.86
 -1 6 8 199.76 20.09
 -1 -6 -8 108.46 22.03
 1 6 -8 164.72 16.12
 -1 -6 -8 187.03 18.25
 -1 -6 -8 173.1 15.15
 -1 -7 8 18 8.65
 1 -7 -8 13.08 5.21
 -1 -7 8 8.49 4.82
 1 -7 -8 13.42 6.27
 -1 -7 8 8.3 5.75
 -1 -7 8 29.87 8.13
 -1 7 -8 10.31 6.31
 -1 -7 -8 12.5 4.3
 1 -7 8 13.97 6.77
 -1 7 8 28.62 8.77
 1 -7 8 15.1 6.52
 1 7 -8 12.59 5.67
 -1 -7 -8 24.04 5.29
 -1 -7 -8 10.26 6.24
 -1 -7 -8 8.77 4.79
 -1 -7 -8 14.35 5.25
 -1 8 -8 25.19 8.62
 -1 -8 8 48.07 14.03
 -1 -8 8 21.4 8.53
 1 -8 -8 29.28 7.39
 -1 -8 -8 21.21 8.23
 1 8 -8 28.06 7.21
 1 -8 8 41.6 10.22
 -1 -8 -8 40.41 8.23
 1 -8 8 36.91 9.28
 -1 8 8 33.23 9.62
 1 -9 -8 0.44 3.77
 -1 -9 8 0.54 5.54
 -1 -9 8 9.88 5.28
 -1 9 -8 -12.57 5.27
 -1 9 8 4.58 4
 1 -9 8 -1.28 4.06
 1 -9 8 5.23 4.99
 1 9 -8 3.61 5.12
 -1 -9 -8 -0.87 6.31
 1 -10 -8 8.18 5.28
 -1 -10 8 3.69 5.86
 1 -10 -8 5.62 5.97
 -1 -10 8 4.81 6.58
 -1 10 -8 0.17 5.79
 1 -10 8 5.36 4.35
 -1 -10 -8 8.73 6.13
 -1 -10 -8 8.79 8.02
 1 -10 8 8.5 5.75
 -1 -11 8 0.59 6.36
 1 -11 -8 13.7 6.92
 -1 -11 8 5.48 7.93
 -1 11 -8 9.87 7.03
 1 -11 -8 -3.12 4.99
 1 -11 8 6.64 6.12
 1 -11 8 -2.91 4.67
 -1 -11 -8 -5.93 6.02
 -1 -11 -8 2.71 6.11
 -2 0 -8 502.06 30.67
 2 0 8 471.31 30.23
 2 0 8 460.42 30.76
 -2 0 8 442.89 33.35
 2 0 -8 447.85 31.65
 2 0 -8 454.62 34.81
 2 0 -8 407.4 33.15
 -2 0 8 478.01 32.44
 -2 0 -8 421.45 30.93
 -2 0 8 472.73 33.89
 2 0 8 504.79 32.93
 2 -1 -8 124.68 12.5
 2 1 8 141.61 10.15
 -2 -1 8 110.13 13.01
 -2 1 -8 130.81 12.96
 2 -1 -8 112.46 12.82
 -2 1 -8 114.28 8.68
 2 1 8 154.81 13.84
 2 -1 -8 123.68 11.18
 2 1 8 113.78 9.46
 -2 -1 8 116.23 15.54
 -2 -1 8 126.32 14.15
 2 1 -8 113.1 13.39
 2 -1 8 109.31 11.92
 2 1 -8 141.53 15.58
 2 1 -8 135.93 14.71
 -2 1 8 140.1 11.64
 -2 -1 -8 127.19 13.58
 -2 1 8 120.26 12.84
 -2 -1 -8 107.85 9.54
 -2 1 8 118.76 13.89
 -2 -1 -8 123.96 10.75
 -2 -2 8 264.25 22.36
 2 -2 -8 281.55 20.7
 -2 2 -8 286.28 22.42
 -2 -2 8 257.92 25.07
 2 2 8 286.19 21.82
 -2 2 -8 244.61 17.69
 2 -2 -8 243.55 18.51
 2 -2 -8 265.22 21.28
 2 -2 -8 260.37 22.4
 -2 -2 8 237.05 24.22
 2 -2 -8 260.45 20.78
 -2 -2 -8 257.14 19.83
 2 -2 8 271.46 22.1
 -2 2 8 241.61 21.7
 2 2 -8 238.33 23.17
 2 2 -8 266.11 23.01
 2 2 -8 241.1 23.99
 -2 -2 -8 261.93 17.25
 -2 2 8 272.6 21.03
 2 -2 8 225.21 17.95
 -2 -2 -8 287.66 24.01
 2 -3 -8 61.52 8.27
 2 3 8 67.66 9.91
 -2 -3 8 49.41 13.56
 2 -3 -8 56.83 9.09
 -2 -3 8 77.14 12.51
 2 -3 -8 58.85 7.98
 -2 3 -8 57.71 7.28
 -2 -3 8 53.67 8.9
 2 3 -8 51.18 10.11
 2 -3 8 46.79 7.16
 -2 -3 -8 56.25 6.29
 2 -3 8 60.71 9.28
 2 3 -8 71.78 10.68
 -2 3 8 61.63 8.08
 -2 -3 -8 57 8.13
 -2 -3 -8 58.87 12.79
 -2 3 8 39.84 8.28
 2 -4 -8 61.17 9.38
 -2 -4 8 53.66 8.4
 2 -4 -8 54.69 7.83
 -2 4 -8 60.52 7.99
 -2 -4 8 66.92 14.38
 -2 -4 8 46.83 10.9
 2 -4 -8 56.73 7.25
 -2 4 -8 53.46 10.46
 -2 4 -8 57.06 8.3
 -2 4 8 62.05 8.63
 -2 -4 -8 36.33 10.73
 2 -4 8 53.06 11.02
 2 4 -8 43.03 9.58
 2 -4 8 56.91 8.51
 -2 4 8 39.53 8.89
 -2 -4 -8 37.35 5.97
 -2 -4 -8 58.71 5.83
 2 4 -8 37.18 9.92
 -2 -4 -8 50.23 8.13
 -2 5 -8 2.2 2.69
 -2 5 -8 -5.28 3.16
 2 -5 -8 4.14 3.05
 2 -5 -8 -1.45 2.01
 -2 5 -8 3.29 2.96
 -2 -5 8 -2.48 3.17
 -2 -5 8 1.38 3.36
 2 -5 -8 3.37 2.87
 -2 -5 8 -0.49 3.4
 2 5 -8 -0.84 2.49
 2 -5 8 -0.12 3.17
 -2 5 8 -4.08 2.18
 -2 -5 -8 3.18 2.79
 -2 5 8 -2.33 2.2
 -2 -5 -8 2.33 4.5
 -2 -5 -8 -0.08 2.6
 -2 -6 8 3.69 5.07
 -2 -6 8 6.48 3.5
 -2 6 -8 10.66 6.04
 -2 6 -8 3.38 3.51
 2 -6 -8 15.63 5.58
 -2 -6 8 9.61 6.83
 -2 -6 8 3.29 6.17
 2 -6 -8 8.54 3.73
 -2 -6 -8 0.27 4.52
 -2 -6 -8 8.28 4.61
 2 -6 8 4.5 4.56
 -2 6 8 3.48 3.19
 -2 -6 -8 -1.78 3.32
 2 -6 8 14.55 4.82
 2 6 -8 -1.25 3.34
 2 -7 -8 6.29 3.29
 -2 -7 8 1.12 3.57
 -2 -7 8 2.44 4.62
 -2 7 -8 -2.64 4.17
 -2 -7 8 3.68 3.5
 2 -7 -8 0.66 3.54
 -2 -7 8 5.09 4.88
 -2 -7 -8 -5.09 3.05
 2 7 -8 -4.35 3.64
 -2 -7 -8 0.55 3.29
 -2 7 8 2.32 4.29
 2 -7 8 3.03 4.09
 2 -7 8 -3.17 4.14
 -2 -7 -8 1.18 4.3
 -2 -7 -8 0.62 3.8
 2 -8 -8 6.88 4.53
 -2 -8 8 8.02 6.74
 -2 -8 8 -0.04 5.44
 -2 8 -8 2.08 6.14
 -2 8 8 6.52 4.64
 -2 -8 -8 8.55 4.12
 2 -8 8 0.82 5.22
 2 -8 8 3.95 3.42
 -2 -8 -8 8.92 4.72
 -2 -8 -8 15.42 4.94
 -2 -8 -8 -3.06 5.4
 2 8 -8 10.69 5.73
 -2 -9 8 0.5 5.68
 -2 -9 8 -11.16 8.46
 -2 9 -8 1.98 6.22
 -2 -9 8 -3.87 3.91
 2 -9 -8 9.86 5.84
 -2 9 8 14.69 7.93
 2 9 -8 10.58 5.27
 2 -9 8 15.26 5.95
 -2 -9 -8 13.93 8.41
 -2 -10 8 3.13 5.57
 2 -10 -8 -0.62 4.1
 -2 10 -8 1.14 7.15
 -2 -10 8 6.56 7.22
 -2 10 8 2.2 4.67
 -2 -10 -8 0.84 5.5
 -2 -10 -8 -0.02 5.75
 2 -11 -8 -0.66 4.49
 -2 11 -8 7.28 7.77
 -2 -11 8 -4.63 4.73
 -2 -11 8 10.64 8.11
 2 -11 8 2.51 6.5
 -2 -11 -8 -11.54 5.74
 -2 -11 -8 -7.84 5.47
 2 -11 8 4.06 6.46
 -3 0 8 8.94 4.35
 3 0 8 15.21 6.13
 3 0 -8 11.66 7.02
 3 0 8 14.09 4.43
 -3 0 8 11.3 4.6
 3 0 -8 12.79 5.31
 -3 0 -8 22.06 6.13
 -3 0 -8 10.17 3.85
 -3 0 8 12.27 5
 3 0 -8 26.3 6.33
 3 0 8 20.6 4.75
 3 0 -8 9.27 4.56
 3 -1 -8 55.11 10
 -3 1 -8 50.74 9.7
 3 1 8 68.63 7.6
 -3 1 -8 50.31 6.41
 3 1 8 50.65 10.89
 3 -1 -8 53.06 10.88
 -3 -1 8 55.21 14.14
 3 -1 -8 54.69 11.04
 -3 -1 8 33.79 7.95
 -3 -1 8 56.53 12.3
 3 -1 -8 53.38 7.44
 3 1 8 59.68 7.01
 -3 1 8 39.65 9.43
 3 -1 8 38.43 8.5
 -3 -1 -8 50.84 6.49
 -3 -1 -8 57.49 11.93
 3 1 -8 44.38 9.99
 3 -1 8 53.08 8.3
 -3 1 8 47.6 9.84
 -3 1 8 61.2 8.08
 -3 -1 -8 41.23 7.87
 3 1 -8 51.64 12.77
 3 1 -8 49.16 9.6
 -3 2 -8 12.05 3.15
 3 -2 -8 15.61 5.65
 3 -2 -8 15.47 5.25
 3 2 8 11.99 5.8
 3 -2 -8 13.59 4.15
 3 2 8 13.33 3.12
 3 -2 -8 4.72 3.9
 -3 -2 8 9.68 4.66
 -3 -2 8 4.72 4.98
 3 2 8 13.71 4.83
 -3 2 -8 7.87 3.51
 -3 -2 8 11.78 5.78
 -3 -2 -8 18.74 7.02
 3 2 -8 17.92 6.54
 -3 2 8 12.42 4.92
 3 -2 8 3.61 2.96
 3 -2 8 13.18 5.14
 -3 -2 -8 11.64 3.62
 3 2 -8 12.17 6.62
 -3 2 8 9.18 4.89
 -3 -2 -8 15.58 3.81
 3 -3 -8 74.17 11.48
 3 -3 -8 71.23 10.13
 -3 3 -8 49.21 7.09
 -3 3 -8 66.61 10.35
 3 -3 -8 57.67 11.66
 3 -3 -8 77.93 10.31
 -3 -3 8 81.39 11.61
 3 -3 -8 62.56 9.97
 -3 -3 8 33.82 10.06
 -3 -3 8 53.18 13.3
 3 3 -8 69.84 14.4
 -3 -3 -8 75.66 14.69
 -3 3 8 68.13 10.92
 3 3 -8 60.51 12.79
 -3 -3 -8 64.1 7.56
 3 -3 8 64.88 10.29
 -3 -3 -8 67.26 7.73
 -3 3 8 72.06 9.55
 -3 4 -8 118.64 14.2
 -3 -4 8 77.73 16.96
 -3 -4 8 84.76 17.72
 -3 -4 8 106.35 13.71
 3 4 8 128.96 15.36
 3 -4 -8 128.13 14.54
 3 -4 -8 127.03 13.89
 3 -4 -8 109.51 12.38
 -3 4 -8 118.73 11.98
 3 -4 8 119.48 14.41
 -3 4 8 108.67 11.53
 3 -4 8 105.64 12.73
 -3 -4 -8 106.22 10.86
 -3 -4 -8 121.1 13.46
 -3 -4 -8 95.19 10.2
 -3 4 8 100.58 15.61
 -3 -4 -8 114.38 17.25
 3 4 -8 88.83 14.05
 3 4 -8 93.44 14.73
 -3 5 -8 163.73 14.19
 -3 -5 8 107.27 31.81
 -3 -5 8 123.91 19.66
 3 -5 -8 119.58 14.86
 -3 5 -8 132.51 16.69
 3 -5 -8 145.48 13.67
 -3 -5 8 151.95 16.42
 3 -5 -8 175.56 17.99
 -3 5 -8 136.26 14.61
 3 -5 8 121.71 15.87
 3 5 -8 142.4 16.74
 -3 -5 -8 129.55 15.23
 -3 -5 -8 111.23 14.76
 -3 5 8 159.17 17.86
 3 5 -8 110.81 21.29
 -3 5 8 160.3 13.93
 3 5 -8 161.39 17.06
 3 -5 8 145.73 15.3
 -3 -5 -8 113.2 18.7
 -3 6 -8 25.17 7.26
 -3 -6 8 17.1 8.73
 -3 6 -8 15.88 7.43
 -3 -6 8 31.14 7.65
 -3 -6 8 23.93 10.62
 3 -6 -8 12.7 5.42
 -3 6 -8 17.36 5.7
 3 6 -8 40.28 8.35
 -3 -6 -8 13.33 6.75
 -3 6 8 24.51 8.07
 -3 6 8 26.13 6.32
 3 -6 8 31.56 8.4
 -3 -6 -8 26.23 10.78
 -3 -6 -8 17.81 7.11
 3 -6 8 14.12 6.74
 3 -7 -8 21.29 7.03
 -3 7 -8 21.29 7.21
 -3 -7 8 5.14 6.8
 3 -7 -8 8.38 6.16
 -3 -7 8 9.08 5.22
 -3 7 -8 0.43 5.92
 -3 -7 8 31.16 11.45
 -3 -7 8 13.07 8.68
 -3 -7 -8 10.86 5.55
 -3 7 8 13.16 5.68
 3 7 -8 18.51 6.39
 -3 -7 -8 14.6 7.71
 3 -7 8 26.22 8.13
 3 -7 8 13.12 6.23
 -3 -7 -8 22.07 7.94
 -3 -7 -8 8.68 7.65
 -3 8 -8 21.38 8.79
 -3 8 -8 42 10.15
 -3 -8 8 23.15 11.57
 3 -8 -8 28.88 7.64
 -3 -8 8 35.16 6.94
 -3 -8 8 32.35 12.3
 -3 -8 -8 31.9 7.61
 3 8 -8 26.91 8.27
 3 8 -8 47.12 8.75
 -3 8 8 18.3 8.04
 3 -8 8 21.31 7.58
 3 -8 8 32.04 9.59
 -3 -8 -8 45.57 12.92
 -3 -8 -8 40.03 10.42
 3 -9 -8 18.58 6.88
 -3 -9 8 18.45 8.37
 -3 9 -8 12.98 9.36
 -3 -9 8 39.03 11.59
 -3 -9 8 15.05 5.67
 3 -9 8 9.42 5.63
 -3 -9 -8 28.82 6.09
 3 9 -8 26.54 6.29
 -3 -9 -8 26.2 9.61
 3 9 -8 15.92 5.02
 -3 9 8 15.75 7.95
 -3 -9 -8 18.52 9.09
 -3 -10 8 -3.62 5.86
 3 -10 -8 -0.03 3.45
 -3 -10 8 -3.06 8.2
 -3 -10 8 9.51 4.9
 3 -10 8 6.8 5.28
 -3 10 8 2.85 4.37
 -3 -10 -8 1.37 6.67
 -3 -10 -8 1.13 6.78
 4 0 -8 125.42 13.92
 4 0 -8 129.29 17.03
 4 0 8 104.96 16.07
 -4 0 8 148.15 16.93
 4 0 8 122.15 13.34
 -4 0 -8 129.65 14.33
 4 0 8 131.77 13.35
 -4 0 8 119.91 16.05
 4 0 -8 109.87 17.35
 -4 0 8 127.4 14.2
 4 0 -8 112.65 14.2
 -4 0 -8 121.66 14.03
 -4 -1 8 255.64 23.61
 -4 -1 8 268.03 27.43
 4 -1 -8 243.35 23.23
 4 -1 -8 278.3 22.47
 -4 -1 8 259.16 25.33
 4 -1 -8 261.59 25.44
 4 -1 -8 291.09 26.56
 -4 1 -8 250.11 23.32
 4 1 8 288.03 22
 4 1 8 223.95 20.15
 4 1 8 232.51 26.58
 -4 -1 -8 251.3 22.38
 4 -1 8 270.8 23.22
 -4 -1 -8 300.14 25.51
 -4 -1 -8 274.93 20.97
 4 1 -8 266.29 23.87
 4 1 -8 287.3 27.16
 4 -1 8 259.73 21.81
 4 -1 8 208.99 24.66
 4 1 -8 260.66 29.48
 4 1 -8 252.81 23.47
 -4 1 8 297.76 22.94
 -4 1 8 233.64 24.09
 4 2 8 5.64 3.57
 4 -2 -8 8.52 5.13
 -4 -2 8 9.87 6.33
 -4 -2 8 5.87 4.16
 4 -2 -8 9.82 4.6
 4 -2 -8 6.13 4.84
 -4 2 -8 7.86 3.13
 4 -2 -8 6.68 3.69
 -4 2 -8 1.96 4.14
 -4 -2 8 4.83 5.69
 4 2 8 3.98 2.52
 4 2 8 3 3.73
 4 -2 8 1.35 2.34
 -4 -2 -8 1.31 4.34
 -4 2 8 1.96 3.13
 4 2 -8 5.18 3.7
 4 2 -8 15.82 7.66
 -4 -2 -8 5.07 3.15
 -4 2 8 9.9 4.8
 4 2 -8 18.74 7.97
 4 -2 8 -2.15 2.49
 4 2 -8 9.19 6.64
 -4 -2 -8 15.51 5.05
 4 -3 -8 64.5 12.46
 -4 -3 8 60 12.27
 4 -3 -8 34.52 8.77
 4 3 8 47.9 11.12
 4 -3 -8 52.08 11.26
 4 3 8 46.28 5.53
 -4 -3 8 42.65 10.66
 -4 3 -8 45.64 6.76
 -4 -3 8 46.86 13.68
 4 3 8 52.15 7.44
 -4 3 -8 62.88 11.84
 4 -3 -8 46.72 8.57
 -4 -3 -8 51.5 7.48
 4 3 -8 67.21 14.84
 -4 -3 -8 39.83 13.05
 4 3 -8 43.01 9.89
 -4 -3 -8 45.74 6.95
 4 3 -8 36.38 10.69
 -4 3 8 33.1 9.71
 4 -3 8 22.65 7.7
 4 3 -8 32.07 9.4
 4 -3 8 47.12 12.34
 4 -4 -8 23.23 6.23
 -4 4 -8 14.39 5.71
 4 -4 -8 33.83 8.22
 4 4 8 25.36 7.44
 -4 4 -8 22.17 5.92
 -4 -4 8 23.7 9.9
 4 -4 -8 41.21 9.81
 4 -4 -8 23.68 6.83
 -4 -4 8 29.52 8.64
 -4 -4 8 11.15 7.34
 4 -4 8 18.14 6.36
 4 4 -8 37 9.43
 4 4 -8 30.17 8.66
 -4 -4 -8 31.34 13.72
 4 -4 8 22.28 7.28
 -4 -4 -8 18.13 4.96
 -4 4 8 25.73 6.8
 4 4 -8 23.91 7.37
 -4 4 8 24.5 8.47
 4 4 -8 22.67 8.39
 -4 -4 -8 21.56 5.55
 -4 5 -8 49.06 11.22
 -4 -5 8 14.16 6.96
 4 5 8 38.83 11.05
 -4 5 -8 23.05 6.73
 -4 -5 8 43.54 10
 -4 -5 8 34.73 12.06
 4 -5 -8 41.25 9.81
 4 -5 -8 35.7 10.22
 -4 5 8 37.08 7.27
 4 5 -8 20.8 6.62
 -4 -5 -8 47.02 10.09
 4 5 -8 14.87 8.37
 -4 5 8 20.47 7.06
 -4 -5 -8 34.79 7.5
 -4 -5 -8 22.21 10.26
 4 -5 8 35.46 9.42
 4 5 -8 39.49 9.18
 -4 6 -8 1.74 2.82
 -4 -6 8 -5.35 4.5
 -4 6 -8 7.43 3.94
 4 -6 -8 -1.79 3.76
 -4 -6 8 1.33 5.54
 -4 -6 8 -2.54 4.55
 -4 6 -8 -0.38 5.17
 4 6 -8 15.23 8.03
 -4 -6 -8 -0.32 4.93
 4 6 -8 -0.8 3.62
 -4 6 8 2.16 3.44
 -4 6 8 -3.6 4.14
 4 -6 8 1.31 4.34
 -4 -6 -8 -0.75 3.08
 4 -6 8 4.69 4.09
 4 6 -8 -2.42 3.42
 -4 -6 -8 -2.51 3.57
 -4 -6 -8 5.57 3.87
 4 -7 -8 -1.78 3.55
 -4 7 -8 2.18 3.12
 -4 7 -8 -4.39 3.32
 -4 7 -8 -2.61 2.31
 -4 -7 8 -4.25 4.11
 -4 -7 8 3.74 6.05
 -4 7 -8 3.51 9.45
 -4 -7 8 3.95 6.4
 -4 7 8 -0.03 4.03
 4 -7 8 -6.2 4.47
 4 7 -8 8.5 5.04
 -4 -7 -8 3.18 4
 -4 -7 -8 4.49 5.37
 4 -7 8 3.45 4.1
 -4 -7 -8 1.87 6.15
 -4 8 -8 -9.08 6.53
 -4 -8 8 6.6 6.18
 4 -8 -8 1.35 3.97
 -4 -8 8 0.04 6.52
 -4 8 -8 -1.6 2.79
 -4 -8 8 -6.01 5.04
 4 -8 8 6.74 4.41
 -4 -8 -8 -9.52 4.85
 -4 8 8 0.68 3.97
 -4 -8 -8 2.54 4.64
 4 8 -8 3.47 4.75
 4 8 -8 5.22 6.2
 -4 9 -8 4.08 8.15
 -4 -9 8 7.35 6.26
 4 -9 -8 12.63 5.45
 -4 -9 8 3 7.7
 -4 9 -8 3.46 4.04
 -4 -9 8 11.31 6.51
 -4 -9 -8 12.65 7.67
 4 9 -8 0.18 4.53
 4 9 -8 8.58 5.16
 -4 -9 -8 4.83 5.97
 -4 -9 -8 10.1 5.63
 -4 9 8 -5.35 3.03
 4 -10 -8 6.36 3.96
 -4 -10 8 16.9 10.49
 -4 -10 8 0.69 7.2
 -4 10 -8 14.07 9.86
 4 -10 8 -5.05 4.21
 -4 -10 -8 -8.18 4.33
 -4 -10 -8 9.23 6.58
 -4 10 8 0.51 6.22
 -4 -10 -8 -3.34 7
 -5 0 8 7.99 4.63
 5 0 -8 12.34 4.8
 5 0 8 2.79 3.72
 5 0 8 6.82 3.47
 5 0 -8 10.04 6.08
 -5 0 8 4.47 5.07
 5 0 -8 9.66 5.26
 -5 0 8 7.15 6.14
 5 0 8 16.85 7
 -5 0 -8 13.21 5.49
 5 0 -8 8.76 6.62
 -5 0 -8 8.98 5.15
 5 -1 -8 32.77 10.96
 5 -1 -8 33.35 8.19
 -5 1 -8 44.24 10.02
 -5 -1 8 29.68 8.83
 -5 1 -8 22.07 6.65
 5 1 8 25.22 8.97
 5 1 8 37.71 8.46
 -5 -1 8 29.29 15.78
 5 -1 -8 23.81 9.37
 5 1 8 23.41 6.38
 5 1 -8 27.8 7.54
 5 1 -8 34.76 14.32
 -5 -1 -8 24.46 7.31
 5 -1 8 28.52 7.84
 -5 1 8 33.86 8.3
 -5 -1 -8 32.38 8.74
 5 -1 8 29.15 7.15
 -5 1 8 16.3 7.66
 5 1 -8 32.24 10.88
 -5 -1 -8 28.78 6.82
 -5 1 8 37.57 9.54
 5 1 -8 34.36 10.93
 5 -1 8 23.34 9.75
 -5 -2 8 3.82 4.28
 -5 2 -8 2.61 2.44
 5 -2 -8 3.21 3.66
 5 2 8 1.2 2.81
 5 2 8 -6.68 3.14
 -5 2 -8 -0.55 3.15
 -5 -2 8 -0.14 3.4
 5 -2 -8 -0.62 1.99
 -5 -2 8 -1.47 3.84
 5 -2 -8 5.17 4.21
 5 2 8 9.73 4.03
 5 -2 -8 2.07 3.27
 -5 -2 -8 -1.25 4.02
 5 2 -8 -2.7 3.56
 5 2 -8 -4.93 3.44
 5 2 -8 -5.95 3.96
 -5 2 8 1.13 4.41
 -5 -2 -8 3.79 3.09
 -5 -2 -8 5.93 4.08
 5 -2 8 4.05 3.43
 5 -2 8 1.24 3.94
 5 2 -8 0.99 3.71
 5 -3 -8 121.18 15.8
 5 3 8 87.2 10.01
 5 3 8 99.19 13.42
 -5 -3 8 120.78 24.62
 -5 -3 8 87.07 14.75
 -5 3 -8 95.34 14.37
 5 -3 -8 108.22 15.15
 -5 3 -8 110.9 11.55
 -5 -3 8 111.7 15.4
 5 -3 -8 109.54 14.52
 5 3 8 101.67 15.98
 5 -3 -8 89.1 12.04
 -5 -3 -8 114.8 13.1
 5 3 -8 110.65 18.25
 5 -3 8 116.96 14.51
 -5 3 8 123.13 15.1
 5 -3 8 82.14 15.84
 -5 -3 -8 88.12 11.2
 5 3 -8 82.55 17.64
 -5 3 8 95.9 18.2
 -5 -3 -8 72.81 20.24
 5 3 -8 112.93 17.3
 5 3 -8 105.03 14.14
 -5 4 -8 3.6 3.01
 -5 -4 8 2.55 4.91
 5 -4 -8 -0.14 4.81
 -5 4 -8 1.74 4.32
 -5 -4 8 0.74 3.89
 5 -4 -8 4.24 4.33
 5 4 8 11.06 4.9
 -5 -4 8 -1.31 5.07
 -5 -4 -8 11.05 4.76
 -5 4 8 2.61 3.57
 -5 -4 -8 7.92 6.74
 5 -4 8 -3.9 3.6
 5 -4 8 3.54 4.11
 5 4 -8 15.93 7.26
 -5 -4 -8 4.49 3
 5 4 -8 0.03 4.31
 -5 4 8 -3.48 3.41
 5 4 -8 1.61 6.4
 -5 5 -8 66.32 12.21
 5 5 8 32.63 11.09
 -5 5 -8 43.25 9.39
 -5 5 -8 55.58 12.87
 -5 -5 8 49.19 13.37
 -5 -5 8 64.57 16.66
 5 -5 -8 63.22 12.77
 5 -5 -8 54.52 10.21
 5 -5 -8 41.28 9.95
 -5 -5 8 47.18 11.29
 -5 -5 -8 46.38 15.13
 -5 -5 -8 51.82 9.33
 5 5 -8 57.45 12.48
 5 -5 8 44.39 11.28
 -5 5 8 61.49 11.1
 5 5 -8 52.43 14.07
 -5 5 8 52.94 11.77
 -5 -5 -8 57.43 12.98
 5 5 -8 53.64 11.2
 5 6 8 8.64 6.28
 -5 -6 8 5.36 6.92
 -5 6 -8 10.73 5.48
 5 -6 -8 23.91 7.76
 -5 6 -8 11.81 7.82
 -5 -6 8 6.19 5.26
 -5 6 -8 12.21 4.43
 5 -6 -8 15.6 5.6
 -5 -6 8 21.21 8.21
 5 6 -8 13.31 6.92
 5 -6 8 0.06 5.86
 -5 -6 -8 7.12 6.96
 5 -6 8 18.04 7.66
 -5 6 8 15.8 4.67
 -5 -6 -8 12.85 4.93
 -5 -6 -8 20.16 7.45
 -5 -6 -8 15.91 7.69
 -5 6 8 13.47 7.63
 5 6 -8 6.79 4.78
 -5 7 -8 95.84 11.27
 -5 -7 8 69.44 16.4
 -5 7 -8 76.47 10.34
 5 -7 -8 109.59 14.96
 -5 7 -8 87.87 12.12
 -5 -7 8 109.06 15.72
 -5 7 -8 108.74 16.52
 5 -7 -8 75.92 12.97
 -5 -7 8 143.77 22.19
 -5 -7 -8 89.26 12.62
 5 7 -8 90.8 13.17
 -5 7 8 101.33 11.55
 -5 7 8 111.54 15.37
 5 7 -8 84.67 13.35
 5 -7 8 52.22 12.61
 5 -7 8 85.87 15.85
 -5 -7 -8 112.61 23.77
 -5 -7 -8 91.8 14.92
 5 -8 -8 -4.1 3.45
 -5 -8 8 0.13 7.07
 -5 -8 8 8.9 7.7
 -5 -8 8 -3.77 5.67
 5 8 -8 -2.51 3.85
 5 -8 8 0.46 3.12
 5 8 -8 -6.98 4.48
 -5 8 8 0.9 3.64
 -5 -8 -8 1.41 3.94
 -5 -8 -8 10.4 6.93
 -5 -8 -8 -9.09 5.67
 -5 -9 8 6.61 7.23
 -5 9 -8 0.29 3.69
 5 -9 -8 5.74 4.52
 -5 -9 8 -7.21 7.55
 -5 -9 8 -6.51 5.11
 -5 -9 -8 -9.94 6.4
 -5 -9 -8 7.01 4.32
 5 -9 8 1.52 4.39
 5 9 -8 -0.17 4.95
 -5 9 8 -3.84 4.64
 -5 -10 8 6.88 12.15
 5 -10 -8 0.98 5.09
 -5 -10 8 -8.81 5.44
 -5 -10 8 -1.9 6.39
 -5 10 8 3.86 5.23
 -5 -10 -8 5.43 5.11
 -5 -10 -8 -8.36 5.74
 5 -10 8 -5.71 5.11
 -6 0 -8 53.26 11.48
 6 0 8 36.86 11.19
 6 0 8 56.25 10.67
 -6 0 8 40.93 9.68
 6 0 8 39.43 9.25
 -6 0 8 64.71 15.06
 6 0 -8 50.88 15.16
 6 0 -8 65.5 12.01
 -6 0 -8 50.8 10.69
 6 0 -8 53.03 11.99
 -6 0 8 32.32 10.67
 6 1 8 118.97 22.86
 -6 1 -8 149.14 18.03
 6 1 8 122.05 15.27
 6 1 8 124.47 14.38
 -6 -1 8 117.56 17.22
 -6 1 -8 114.64 15.29
 6 -1 -8 122.71 20.02
 6 -1 -8 124.79 15.45
 -6 -1 8 119.06 18.89
 6 -1 -8 126.87 16.77
 -6 -1 8 119.81 15.73
 -6 -1 -8 137.2 17.16
 -6 -1 -8 131.35 14.58
 6 -1 8 132.92 15.23
 -6 1 8 89.18 18.15
 -6 1 8 133.34 17.65
 6 1 -8 175.23 18.71
 6 1 -8 140.94 16.8
 6 -1 8 129.68 15.75
 -6 -1 -8 138.17 16.67
 6 -1 8 112.63 18.92
 -6 1 8 157.14 16.86
 6 1 -8 135.32 26.5
 6 -2 -8 4.15 4.37
 6 2 8 8 4.24
 6 2 8 8.54 5.63
 6 -2 -8 -4.67 3.02
 6 -2 -8 9.18 5.25
 -6 2 -8 -1.42 2.7
 6 2 8 2.22 6.02
 -6 -2 8 -1.34 4.36
 -6 -2 8 11.34 5.92
 -6 -2 8 14.16 5.56
 -6 2 -8 1.61 5.01
 6 2 -8 3.87 6.78
 -6 2 8 10.38 5.92
 6 -2 8 -3.6 5.14
 -6 -2 -8 1.06 3.39
 -6 2 8 8.87 5.75
 6 -2 8 10.12 4.08
 6 2 -8 -3.08 4.7
 6 -2 8 1.87 4.03
 -6 -2 -8 2.32 5.31
 -6 -2 -8 4.7 4.96
 -6 -3 8 109.36 16.23
 6 -3 -8 126.98 16.37
 6 3 8 117.24 16.24
 -6 -3 8 87.85 19.26
 6 3 8 91.2 10.74
 -6 -3 8 109.21 15.57
 6 3 8 128.55 19.34
 6 -3 -8 97.89 13.59
 6 -3 -8 92.68 20.52
 -6 3 -8 90.33 11.14
 -6 -3 -8 99.96 20.13
 6 3 -8 68.08 31.62
 -6 -3 -8 110.68 13.97
 6 -3 8 78.99 16.06
 6 -3 8 106.01 14.93
 -6 3 8 67.36 14.66
 6 3 -8 107.95 21.12
 6 3 -8 136.57 15.85
 -6 -3 -8 94.38 11.96
 -6 3 8 104.75 15.16
 6 4 8 19.57 4.77
 -6 -4 8 3.67 7.45
 6 -4 -8 8.35 5.87
 6 4 8 9.08 4.5
 6 4 8 5.5 6.67
 -6 -4 8 10.54 6.44
 6 -4 -8 15.69 7.19
 -6 4 -8 16.12 6.73
 -6 -4 8 11.81 13.35
 6 -4 -8 24.02 7.39
 -6 4 -8 17.44 6.61
 -6 4 -8 13.66 7.44
 6 4 -8 4.11 5.03
 6 -4 8 21.41 7.51
 6 -4 8 16.65 5.68
 6 4 -8 27.32 11.36
 -6 -4 -8 8.59 4.12
 -6 -4 -8 9.28 5.72
 6 4 -8 3.45 6.92
 -6 4 8 14.33 7.5
 -6 4 8 27.01 7.87
 6 -4 8 4.31 5.28
 -6 -4 -8 17.21 8.63
 -6 -5 8 -1.62 5.79
 -6 -5 8 0.99 5.19
 6 -5 -8 4.36 4.66
 -6 -5 8 -2.41 4.44
 6 5 8 -1.16 5.18
 -6 5 -8 6.27 5.86
 6 -5 -8 0.26 3.82
 -6 5 -8 -2.43 2.37
 -6 5 -8 -1.81 5.75
 6 -5 8 -2.42 4.55
 -6 -5 -8 2.79 6.81
 -6 -5 -8 1.1 7.33
 6 5 -8 3.7 6.51
 -6 5 8 1.34 3.9
 -6 5 8 5.24 6.06
 6 -5 8 -0.09 3.55
 6 5 -8 1.9 3.94
 -6 -5 -8 5.76 3.55
 -6 6 -8 6.69 4.66
 -6 -6 8 3.66 6.23
 -6 6 -8 3.75 4.01
 -6 -6 8 10.57 8.54
 6 -6 -8 2.72 5.75
 -6 -6 8 2.67 5.14
 6 6 -8 8.56 7.66
 6 -6 8 9.62 6.23
 -6 -6 -8 7.18 7.72
 -6 6 8 4.9 5.33
 -6 -6 -8 16.03 8.1
 6 6 -8 3.89 5.7
 -6 -6 -8 0.57 3.22
 -6 6 8 5.76 4.99
 6 -7 -8 -3.49 3.9
 -6 7 -8 8.79 5.04
 -6 -7 8 26.02 9.08
 -6 7 -8 9.63 4.61
 -6 -7 8 4.64 5.86
 -6 -7 8 -4.65 6.22
 6 7 -8 -0.55 4.76
 -6 7 8 1.47 3.87
 -6 -7 -8 -0.52 3.61
 -6 -7 -8 31.21 8.98
 6 7 -8 -3.37 6.52
 6 -7 8 4.07 5.1
 -6 -7 -8 21.46 11.08
 -6 7 8 -0.65 5.03
 -6 8 -8 2.89 3.65
 -6 -8 8 14.2 11.56
 -6 8 -8 -7.75 4.26
 -6 8 -8 -1.26 3.56
 6 -8 -8 -6.12 4.32
 -6 -8 8 -6.03 4.43
 -6 -8 -8 -0.43 3.74
 6 8 -8 9.34 5.12
 -6 8 8 -10.4 4.84
 -6 8 8 -2.29 4.94
 -6 -8 -8 10.49 9.56
 6 -8 8 1.91 5.77
 6 8 -8 17.85 6.84
 -6 9 -8 12.33 4.85
 -6 -9 8 -5.95 5.87
 6 -9 -8 1.87 5.81
 -6 -9 8 17.33 10.82
 -6 -9 -8 -0.13 8.47
 -6 9 8 3.07 5.54
 -6 -9 -8 6.59 4.63
 6 9 -8 4.53 5.48
 6 -9 8 10.98 6.56
 -7 0 8 13.34 6.36
 7 0 8 9.53 5.41
 -7 0 8 18.6 8.58
 7 0 -8 28.8 14.84
 -7 0 -8 25.71 7.42
 7 0 8 25.82 12.7
 -7 0 8 15.46 6.91
 7 0 8 22.41 7.67
 7 0 -8 31.73 9.16
 7 0 -8 19.87 7.59
 -7 -1 8 10.56 7.7
 7 -1 -8 17.54 6.79
 7 1 8 6.34 8.22
 -7 -1 8 3.62 4.81
 -7 -1 8 7.96 5.08
 7 -1 -8 23.03 7.09
 7 1 8 11.63 6.18
 7 1 8 16.98 6.24
 7 -1 -8 0.81 5.64
 -7 1 -8 18.38 6.33
 -7 1 -8 15.48 7.63
 7 -1 8 22.1 9.24
 7 -1 8 6.39 4.34
 -7 -1 -8 10.11 4.44
 7 1 -8 7.38 5.43
 7 1 -8 22.38 10.61
 -7 -1 -8 5.25 4.54
 7 1 -8 16.02 6.54
 -7 1 8 11.02 6.58
 -7 1 8 10.21 5.42
 7 -1 8 20.29 7.16
 -7 1 8 15.91 7.25
 -7 2 -8 2.69 6.95
 7 2 8 15.41 13.63
 7 -2 -8 1.88 5.04
 -7 -2 8 -8.9 5.2
 7 -2 -8 -4.72 6.3
 7 -2 -8 5.18 4.2
 -7 2 -8 0.45 5.04
 7 2 8 0.08 5.33
 -7 -2 8 3.24 4.15
 7 2 8 3.96 4.45
 -7 -2 8 -3.01 5
 7 2 -8 1.77 7.36
 -7 -2 -8 6.47 7.22
 -7 2 8 -2.05 6.51
 -7 -2 -8 -1.41 3.56
 -7 2 8 -0.19 3.64
 7 2 -8 -4.19 6.85
 7 -2 8 4.19 4.43
 -7 -2 -8 -4.29 6
 7 -2 8 -3.52 3.66
 -7 -2 -8 -0.5 2.4
 7 -2 8 -3.28 4.58
 7 2 -8 5.25 5.1
 7 -3 -8 31.35 8
 -7 3 -8 10.3 7.62
 -7 3 -8 21.63 9.49
 -7 -3 8 16.88 9.39
 7 3 8 17.03 7.71
 7 -3 -8 12.51 6.78
 -7 -3 8 17.81 7.1
 7 -3 -8 5.4 6.34
 7 3 8 25.25 6.74
 -7 3 -8 17.83 5.58
 -7 -3 8 11.52 7.24
 7 3 8 29.21 11.6
 -7 -3 -8 18.48 10.42
 -7 3 8 8.93 6.02
 -7 -3 -8 3.69 9.52
 -7 3 8 22.97 9.65
 7 3 -8 20.64 14.61
 7 -3 8 15.12 6.62
 7 3 -8 -1.05 13.71
 -7 -3 -8 27.63 11.21
 -7 -3 -8 21.55 6.14
 7 3 -8 5.86 5.69
 7 -3 8 24.56 7.06
 7 -3 8 6.51 7.36
 -7 -4 8 21.66 7.32
 -7 -4 8 19.52 9.97
 7 4 8 24.58 5.81
 -7 4 -8 14.9 5.02
 -7 -4 8 11.47 11.58
 -7 4 -8 2.39 5.74
 7 -4 -8 23.22 7.62
 7 4 8 10.29 8.49
 7 -4 8 18.06 7.91
 -7 4 8 13.48 6.85
 -7 -4 -8 25.32 6.43
 -7 -4 -8 9.33 6.88
 -7 4 8 14.68 7
 7 4 -8 24.31 8.66
 -7 -4 -8 2.09 9.36
 7 4 -8 -11.86 11.23
 -7 -4 -8 4.24 6.93
 -7 -5 8 93.1 17.4
 -7 -5 8 44.33 15.35
 -7 5 -8 75.86 14.45
 -7 5 -8 92.91 11.96
 7 -5 -8 84.96 15.85
 7 5 -8 82.94 15.24
 -7 5 8 86.79 14.97
 -7 5 8 90.97 14.76
 -7 -5 -8 44.95 13.83
 -7 -5 -8 63.83 11.59
 7 -5 8 82.1 16.6
 -7 -6 8 10.33 5.88
 7 -6 -8 15.67 7.56
 -7 -6 8 12.02 11.86
 -7 6 -8 15.3 7.39
 -7 6 -8 17.59 5.91
 7 6 -8 26.96 7.6
 7 -6 8 24.23 9.46
 -7 6 8 10.99 7.08
 -7 6 8 15.1 7.59
 -7 -6 -8 8.86 5.61
 -7 -6 -8 14.78 11.14
 7 -7 -8 4.73 6.68
 -7 7 -8 8.9 5.88
 -7 7 -8 5.33 3.82
 -7 -7 8 4.59 8.25
 -7 -7 8 1.4 5.88
 -7 -7 -8 -2.36 3.57
 7 -7 8 6.14 5.85
 -7 -7 -8 -4.65 8.92
 7 7 -8 6.7 8.1
 -7 7 8 2.78 5.02
 7 7 -8 2.55 6.21
 -7 7 8 -2.61 5.06
 7 -8 -8 4.56 4.91
 -7 -8 8 10.36 5.91
 -7 8 -8 -2.12 3.1
 -7 8 -8 0.74 4.78
 -7 -8 8 8.86 8.36
 7 8 -8 -1.67 5.79
 7 8 -8 2.27 7.88
 -7 -8 -8 1.28 7.44
 -7 8 8 -7.92 5.23
 7 -8 8 4.84 5.6
 -7 8 8 -6.92 4.14
 -7 -8 -8 6.78 4.16
 -7 -9 -8 9.32 5.64
 -8 0 8 6.55 5.06
 8 0 8 13.62 12.08
 -8 0 8 9.3 4.58
 8 0 8 1.21 6.47
 -8 0 -8 12.39 5.98
 8 0 8 4.97 4.27
 8 0 -8 15.95 7.53
 -8 -1 8 42.7 13.01
 8 1 8 65.2 19.67
 -8 1 -8 45.74 10.85
 8 1 8 54.38 10.97
 8 1 8 59.53 12.98
 -8 -1 8 54.89 11.92
 8 -1 -8 40.4 11.14
 8 -1 8 62.98 12.1
 -8 -1 -8 40.36 9.97
 8 -1 8 39.71 16.75
 8 1 -8 51.54 12.73
 -8 -1 -8 33.77 8.56
 -8 1 8 37.85 8.95
 -8 1 8 41.3 12.01
 8 -1 8 64.66 12.57
 8 -2 -8 63.65 14.44
 -8 -2 8 49.75 15.12
 -8 2 -8 73.53 11.36
 -8 -2 8 63.7 13.19
 8 2 8 71.27 11.27
 -8 2 -8 84.7 18.96
 8 2 8 74.78 22.29
 8 2 8 75.05 14.17
 -8 2 8 39.8 12.2
 8 2 -8 68.35 17.64
 -8 2 8 70.66 16.55
 -8 -2 -8 51.74 12.99
 -8 -2 -8 52.86 10.5
 8 2 -8 55.07 13.22
 8 -2 8 57.67 13.06
 -8 3 -8 -3.31 6.33
 8 3 8 11.27 8.13
 -8 3 -8 4.58 4.06
 8 -3 -8 1.84 4.99
 -8 -3 8 2.96 4.53
 8 3 8 13.16 6.03
 -8 -3 8 4.84 7.41
 8 3 -8 -3.04 3.3
 -8 -3 -8 3.01 5.99
 -8 3 8 0.49 7.13
 -8 -3 -8 9.32 4.44
 -8 3 8 5.61 4.32
 8 -3 8 0.03 5.45
 8 3 -8 11.54 10.96
 8 -4 -8 1.26 4.87
 -8 4 -8 1.91 3.52
 8 4 8 -0.51 7.31
 -8 -4 8 -7.55 4.94
 -8 -4 8 0.18 4.46
 -8 4 -8 16.75 8.87
 -8 4 8 0.82 6.34
 8 4 -8 -14.33 11.4
 8 -4 8 4.64 4.92
 -8 4 8 1.9 3.88
 8 4 -8 5.17 5.65
 8 5 8 -1.92 4.18
 -8 5 -8 8.72 4.37
 8 5 8 7.53 4.44
 -8 -5 8 16.15 7.37
 -8 -5 8 12.54 9.5
 8 -5 -8 19.6 8.08
 -8 5 -8 9.92 8.31
 8 5 -8 5.4 6.1
 -8 5 8 10.7 8.62
 -8 -5 -8 12.22 5.04
 -8 5 8 9.99 5.45
 8 -5 8 14.79 6.88
 -8 -5 -8 11.82 8.69
 8 5 -8 24.55 10.69
 8 -6 -8 1.87 4.51
 -8 6 -8 9.36 8.27
 -8 -6 8 -2.77 7.34
 -8 -6 8 -0.99 4.86
 -8 6 -8 12.3 4.93
 -8 6 8 4.95 5.75
 -8 -6 -8 4.86 9.12
 8 6 -8 -4.51 10.15
 8 6 -8 9.61 6.95
 -8 6 8 5.9 7.23
 -8 -6 -8 14.13 5.52
 8 -6 8 17.2 8.19
 8 -7 -8 -1.27 6.33
 -8 -7 8 -12.29 5.83
 -8 7 -8 -0.71 6.7
 -8 7 -8 5.26 3.7
 -8 -7 8 1.01 5.44
 8 7 -8 0.16 5.97
 -8 -7 -8 -5.11 3.41
 8 -7 8 5.47 5.63
 -8 7 8 4.33 6.43
 -8 7 8 -2.29 7.06
 -8 -7 -8 14.54 9.26
 8 7 -8 -0.42 8.8
 -8 -8 8 -2.63 5.64
 -8 -8 8 12.96 12.04
 8 -8 -8 -0.15 5.62
 -8 8 -8 -1.26 4.22
 -8 8 -8 10.71 8.42
 8 8 -8 -5.39 10.7
 8 -8 8 0.88 6.04
 -8 8 8 8.33 8.24
 -8 8 8 5.69 5.19
 -8 -8 -8 1.98 4.32
 8 8 -8 2.15 7.01
 -8 -8 -8 -2.13 9.04
 9 0 8 -2.69 4.14
 9 0 -8 1.23 4.83
 -9 0 8 2.39 4.29
 -9 0 -8 7.43 4.31
 -9 0 8 0.6 3.83
 9 1 8 0.31 7.68
 9 1 8 8.4 6.01
 9 -1 -8 9.41 6.78
 -9 -1 8 10.78 5.37
 -9 -1 8 -3.62 5.21
 -9 1 8 1.08 3.89
 9 1 -8 3.64 6.24
 9 -1 8 -0.49 4.97
 -9 -1 -8 3.73 4.62
 9 2 8 23.62 10.06
 -9 -2 8 27.57 8.28
 9 2 8 10.09 6.88
 -9 2 -8 13.11 6.2
 9 -2 -8 5.84 6.06
 -9 -2 8 13.56 7.8
 9 2 -8 12.49 7.75
 -9 -2 -8 17.43 7.32
 -9 -2 -8 30.38 7.92
 9 -2 8 25.85 8.47
 -9 2 8 6.23 4.35
 9 -3 -8 6.05 6.14
 -9 -3 8 -0.92 5.84
 9 3 8 -15.47 8.36
 -9 3 -8 4.32 4.22
 9 3 8 -0.29 6.01
 -9 3 8 10.23 6.08
 -9 -3 -8 5.93 4.97
 9 3 -8 26.56 9.14
 -9 -3 -8 -0.54 4.48
 -9 -4 8 25.43 8.73
 9 4 8 17.43 7.11
 9 -4 -8 25.08 9.68
 9 4 8 29.28 12.54
 -9 -4 8 5.53 7.34
 -9 4 -8 7.68 5.18
 -9 4 8 3.76 8.19
 9 -4 8 13.39 7.2
 -9 -4 -8 8.5 4.43
 9 4 -8 18.01 8.43
 9 5 8 -0.1 5.18
 -9 5 -8 -3.72 3.79
 9 5 8 7.89 5.25
 9 -5 -8 6.82 7.32
 -9 -5 8 5.88 5.11
 -9 -5 8 -7.5 6.22
 9 5 -8 0.87 5.52
 -9 5 8 0.58 5.09
 -9 -5 -8 5.69 7.68
 9 -5 8 4.54 6.55
 -9 -5 -8 2.02 3.79
 9 -6 -8 10.58 8.19
 -9 -6 8 10.04 6.66
 -9 -6 8 5.32 7.38
 -9 6 -8 17.57 5.49
 -9 6 8 15.89 7.32
 -9 -6 -8 5.12 9
 9 -6 8 5.96 7.66
 9 6 -8 2.14 7.73
 -9 -7 8 18.26 8.07
 9 -7 -8 12.12 7.94
 -9 7 -8 33.82 7.92
 -9 -7 8 20 10.91
 -9 -7 -8 18.82 6.23
 -9 -7 -8 23.15 10.94
 9 7 -8 15.32 10.16
 -9 7 8 21.07 8.95
 9 -7 8 14.82 7.75
 10 0 -8 65.79 16.14
 -10 0 -8 42.81 10.59
 10 0 8 53.34 13.58
 -10 0 8 57.66 12
 -10 1 -8 -1.89 3.83
 10 1 8 2.69 6.06
 -10 -1 8 -5.48 4.12
 10 -1 -8 -0.59 5.12
 -10 -1 8 1.87 4.52
 10 -1 8 -1.01 5.77
 10 1 -8 -1.89 5.49
 -10 1 8 5.03 5.17
 -10 -1 -8 0.8 5.03
 -10 -2 8 7.98 7.27
 10 2 8 -6.73 4.71
 10 -2 -8 4.12 6.42
 -10 2 -8 7.07 4.91
 -10 -2 8 7 5.98
 10 -2 8 9.42 6.76
 -10 -2 -8 8.67 5.25
 10 2 -8 -6.34 5.1
 -10 2 8 3.66 4.27
 -10 -2 -8 0.09 3.95
 -10 -3 8 7.96 5.01
 10 -3 -8 10.32 7.51
 -10 3 -8 1.9 3.35
 10 3 8 23.26 11.75
 -10 -3 8 -4.33 6.6
 10 3 8 6.64 7.12
 -10 3 8 -1.83 4.44
 10 -3 8 1.51 6.16
 10 3 -8 -0.64 6.93
 -10 -3 -8 3.53 4.53
 -10 -3 -8 -0.59 4.91
 10 4 8 22.86 8.02
 -10 -4 8 8.95 8.88
 10 -4 -8 26.42 9.96
 10 4 8 16.47 14.09
 -10 4 -8 18.66 7
 -10 -4 8 25.12 8.6
 10 4 -8 26.29 9.44
 10 -4 8 6.62 9.83
 -10 -4 -8 13.82 5.42
 -10 -4 -8 7.18 7.88
 -10 4 8 11.97 6.59
 10 5 8 4.4 7.51
 10 -5 -8 2.7 7.2
 -10 5 -8 -2.15 4.53
 10 5 8 1.51 5.66
 -10 -5 8 8.01 5.13
 -10 -5 8 22.49 9.98
 10 5 -8 6.11 7.78
 -10 5 8 -0.96 5.79
 -10 -5 -8 -0.28 3.5
 10 -5 8 10.63 6.01
 11 0 8 -3.08 7.37
 -11 0 8 20.62 6.83
 11 0 -8 9.14 8.13
 -11 0 -8 -2.97 4.67
 -11 1 -8 -3.49 3.96
 -11 -1 8 1.63 5.32
 11 -1 -8 10.15 8.38
 11 1 8 -7.15 6.8
 -11 -1 8 2.46 4.64
 11 1 -8 12.35 8.32
 -11 1 8 -3.79 4.46
 -11 -1 -8 4.61 5.88
 11 -1 8 -7.07 5.77
 -11 2 -8 0.68 3.66
 -11 -2 8 -8.77 3.88
 11 -2 -8 -0.21 6.8
 -11 -2 8 12.43 6.38
 11 -2 8 0.51 7.74
 -11 -2 -8 -2.45 4.77
 -11 2 8 1.27 6.25
 11 2 -8 -2.49 5.67
 -11 3 -8 -1.8 4.52
 11 -3 -8 -2.4 4.91
 -11 -3 8 9.95 6.8
 -11 -3 8 -2.98 5.65
 11 3 8 3.22 7.5
 11 -3 8 7.23 7.02
 11 3 -8 -11.22 6.83
 -11 -3 -8 -8.22 4.49
 -11 3 8 1.07 5.9
 -11 -3 -8 1.06 3.48
 0 0 -9 0.65 1.91
 0 0 9 -0.14 1.71
 0 0 -9 -0.28 2.47
 0 0 9 1.2 3.06
 0 -1 -9 0.24 2.55
 0 1 9 0.69 2.07
 0 -1 9 0.51 1.32
 0 -1 -9 -0.56 0.74
 0 -1 9 1.25 1.6
 0 1 -9 -1.69 1.74
 0 1 -9 -1.72 1.65
 0 -1 9 1.65 2.28
 0 -1 -9 0.01 0.79
 0 -2 9 293.61 23.43
 0 -2 9 313.11 23.15
 0 2 -9 317.27 24.28
 0 -2 -9 273.44 21.49
 0 2 9 289.06 22.54
 0 2 -9 326.58 24.99
 0 3 -9 -1.6 2.02
 0 -3 9 -1.64 1.84
 0 -3 9 -3.56 2.15
 0 -3 -9 2.01 1.39
 0 -3 9 2.21 1.9
 0 3 9 4.84 3.07
 0 -3 -9 0.16 2.88
 0 -4 9 207.38 18.74
 0 -4 9 178.74 16.99
 0 -4 9 147.15 16.84
 0 -4 -9 185.9 17.3
 0 4 -9 165.63 14.83
 0 4 9 204.85 18.98
 0 -4 -9 160.09 17.27
 0 5 -9 -0.12 2.32
 0 -5 9 -2.99 2.27
 0 5 -9 0.77 1.84
 0 -5 -9 0.49 2.04
 0 -5 9 -0.42 2.5
 0 5 9 -1.01 4.08
 0 -5 9 0.59 2.34
 0 -5 -9 -5.64 2.42
 0 -5 -9 0.34 1.92
 0 -5 9 -1.06 2.62
 0 -6 9 137 16.29
 0 -6 9 116.23 15.52
 0 6 -9 125.11 14.47
 0 -6 -9 129.06 12.3
 0 6 9 134.75 16.9
 0 -6 9 123.95 17.35
 0 -6 -9 135.17 15.65
 0 -6 -9 130.67 11.89
 0 6 -9 122.14 11.16
 0 -7 9 2.75 3.16
 0 -7 9 0.1 3.22
 0 7 -9 2.45 4.3
 0 -7 9 -1.85 4.74
 0 -7 -9 -2.33 3.28
 0 -7 -9 5.49 2.9
 0 7 9 -1.52 3.01
 0 -8 9 4.29 6.11
 0 -8 9 1.78 4.07
 0 -8 -9 8.82 5.7
 0 -8 -9 2.53 2.96
 0 9 -9 0.76 6.06
 0 -9 9 -1.12 3.63
 0 -9 9 1.36 4.37
 0 -9 -9 4.82 5.57
 0 -9 -9 -0.76 4.56
 0 10 -9 7.92 5.68
 0 -10 9 -2.28 5.26
 0 -10 -9 3.89 5.99
 0 -10 9 -3.51 4.3
 0 -11 9 1.45 5.09
 0 -11 -9 -7.27 6.51
 0 -11 -9 -4.24 4.85
 0 -11 9 -1.01 5.26
 -1 0 9 1.08 1.59
 1 0 -9 -0.14 2.1
 1 0 9 0.19 1.27
 -1 0 -9 0.85 1.42
 -1 0 9 0.65 1.87
 1 0 9 -1 0.93
 1 0 -9 1.24 1.49
 1 -1 -9 554.89 36.98
 1 1 9 591.91 36.72
 -1 1 -9 598.41 39.63
 -1 -1 9 675.39 42.05
 -1 -1 9 571.36 40.59
 1 1 9 579.3 37.27
 1 -1 -9 600.73 37.75
 -1 1 -9 626.48 41.81
 1 -1 -9 666.53 42.34
 -1 -1 9 646.34 44.3
 -1 1 9 682.95 42.32
 1 -1 9 579.76 39.24
 -1 -1 -9 622.57 36.66
 -1 -1 -9 590.55 37.96
 1 1 -9 573.92 40.1
 1 1 -9 627.17 43.95
 1 1 -9 590.43 41.35
 -1 1 9 628.18 36.92
 -1 -1 -9 518.3 36.47
 -1 -2 9 45.5 7.18
 1 -2 -9 54.38 8.01
 1 -2 -9 42.28 4.59
 -1 -2 9 45.84 10.67
 1 2 9 46.7 6.65
 -1 -2 9 62.96 8.9
 -1 2 -9 47.52 9.66
 -1 2 -9 49.65 7.2
 1 -2 -9 51.15 6.94
 -1 -2 -9 39.89 6.74
 1 2 -9 41.26 8.76
 -1 2 9 37.77 7.9
 1 2 -9 48.5 7.6
 1 -2 9 53.25 5.63
 1 2 -9 30.89 7.57
 1 -2 9 27.75 6.36
 -1 2 9 36.16 7.43
 -1 -2 -9 46.74 6.19
 1 3 9 150.6 15.61
 1 -3 -9 188.78 15.7
 -1 3 -9 150.69 15.52
 -1 -3 9 149.73 14.91
 -1 -3 9 186.54 18.05
 1 -3 -9 176.22 15.75
 -1 -3 9 157.47 16.92
 1 -3 -9 171.74 12.86
 -1 3 -9 157.05 16.9
 -1 3 9 178.63 16.96
 1 3 -9 202.22 18.07
 1 -3 9 145.95 15.61
 1 3 -9 138.61 14.7
 -1 -3 -9 150.36 14.63
 1 -3 9 172.3 14.32
 -1 3 9 142.78 16.03
 -1 -4 9 13.8 6.16
 1 -4 -9 16.79 4.74
 -1 4 -9 35.16 7.84
 1 -4 -9 32.79 5.04
 1 4 9 23.55 6.96
 1 -4 -9 33.09 6.41
 -1 -4 9 18.72 6.92
 -1 -4 9 28.01 6.55
 -1 4 -9 26.83 6.36
 1 -4 9 18.6 6.21
 -1 -4 -9 25.13 6.44
 -1 -4 -9 9.21 5.45
 1 4 -9 27.63 6.26
 1 -4 9 25.31 6.28
 -1 4 9 28.62 7.78
 1 -5 -9 2.65 2.04
 -1 5 -9 0.03 2.12
 1 -5 -9 -1.79 2.82
 -1 -5 9 3.09 4.32
 -1 5 -9 -1.88 3.63
 1 -5 -9 -0.36 2.17
 -1 -5 9 1.38 2.89
 -1 -5 9 0.08 2.69
 1 5 -9 -3.09 2.47
 1 5 -9 -1.64 2.22
 -1 -5 -9 1.54 3.03
 -1 -5 -9 2.23 3.11
 1 -5 9 1.1 2.36
 -1 5 9 2.13 3.4
 1 -5 9 0.71 2.6
 -1 -6 9 24.5 7.62
 -1 -6 9 47.54 10.87
 -1 -6 9 42.64 8.2
 -1 6 -9 55.13 10.66
 1 -6 -9 37.63 7.02
 1 -6 -9 25.97 6.95
 -1 -6 9 53.81 13.24
 1 -6 9 30.66 7.97
 -1 -6 -9 16.61 7.86
 -1 -6 -9 23.74 6.79
 1 6 -9 42.85 8.72
 1 -6 9 42.61 9.71
 -1 6 9 44.1 11.27
 1 6 -9 34.64 7.29
 -1 -6 -9 43.91 7.21
 -1 -6 -9 37.67 6.16
 1 -7 -9 6.69 4.48
 -1 -7 9 10.91 5.22
 -1 -7 9 7.61 6.45
 -1 -7 9 -0.44 4.32
 1 -7 -9 0.38 3.15
 -1 7 -9 5.91 5.09
 -1 -7 9 3.98 5.31
 -1 -7 -9 8.26 4.82
 -1 7 9 8.37 5.55
 1 7 -9 6.09 4.65
 -1 -7 -9 3.16 5.94
 -1 -7 -9 -0.91 3.16
 -1 -7 -9 3.3 3
 1 -7 9 7.79 4.67
 1 -7 9 13.5 6.17
 -1 8 -9 -4.1 5.37
 -1 -8 9 1.19 4.63
 1 -8 -9 3.94 4.02
 -1 -8 9 -4.81 3.37
 -1 -8 -9 -4.59 3.25
 1 8 -9 -1.87 4.26
 -1 8 9 -4.39 2.34
 -1 -8 -9 -0.1 4.72
 1 -8 9 -4.34 3.62
 1 -8 9 0.71 4.46
 1 -9 -9 0.7 4.34
 -1 -9 9 12.25 7.4
 -1 9 -9 5.48 6.48
 -1 -9 9 7.72 5.68
 1 9 -9 20.38 6.41
 1 -9 9 17.56 6.12
 -1 9 9 12.71 6.04
 1 -9 9 2.77 4.83
 -1 -9 -9 14.35 8.68
 -1 -9 -9 13.8 6.28
 -1 10 -9 9.04 6.33
 1 -10 -9 -1.91 4.78
 -1 -10 9 -6.88 4.46
 -1 -10 9 1.98 5.29
 1 -10 -9 10.63 4.9
 1 -10 9 -4.22 4.74
 -1 -10 -9 7.8 4.85
 1 10 -9 19.35 6.29
 1 -10 9 -2.48 4.68
 -1 -10 -9 -6.93 5.14
 1 -11 -9 -4.95 4.56
 -1 -11 9 -4.61 6.2
 -1 -11 9 -1.24 6.17
 -1 11 -9 8.8 7.27
 1 -11 -9 0.03 4.77
 1 -11 9 2.9 5.61
 -1 -11 -9 -0.7 6.12
 -1 -11 -9 -3.76 5.97
 1 -11 9 2.39 4.8
 2 0 9 0.49 2.78
 2 0 -9 -0.52 2.39
 -2 0 -9 0.34 1.72
 -2 0 9 0.79 1.88
 2 0 9 1.97 1.96
 2 0 -9 -0.25 2.38
 2 0 -9 -1.35 1.48
 -2 0 9 0.48 1.84
 -2 0 -9 2.45 1.9
 2 0 9 3.66 2.29
 -2 0 9 0.9 2.54
 2 1 9 395.85 27.1
 2 -1 -9 369.85 25.24
 2 -1 -9 368.52 28.01
 -2 -1 9 335.45 28.16
 2 1 9 358.79 22.78
 -2 1 -9 338.69 21.44
 2 -1 -9 344.07 26.11
 -2 1 -9 357.24 26.68
 2 1 9 360.12 23.08
 -2 -1 9 351.41 27.99
 -2 -1 9 346.21 30.32
 -2 -1 -9 348.11 23.23
 -2 1 9 376.33 25.24
 2 1 -9 372.52 29.86
 -2 -1 -9 329.08 23.86
 -2 -1 -9 354.97 27.2
 2 1 -9 334.78 29.14
 2 1 -9 348.8 28.44
 -2 1 9 368.85 27.59
 2 -1 9 367.92 26.68
 2 -2 -9 64.21 8.47
 2 2 9 76.7 9.23
 2 -2 -9 89.05 9.74
 2 -2 -9 66.16 7.5
 -2 -2 9 72.63 14.32
 -2 -2 9 76.39 10.17
 -2 2 -9 81.58 7.08
 -2 -2 9 66.7 13.49
 -2 2 -9 79.71 10.22
 2 -2 -9 76.03 10.56
 2 -2 -9 67.74 9.46
 2 2 -9 60.73 9.92
 2 2 -9 82.08 11.54
 -2 -2 -9 83.14 11.56
 2 2 -9 76.76 14.04
 -2 -2 -9 76.02 6.48
 -2 -2 -9 67.19 8.02
 -2 2 9 68.57 9.89
 2 -2 9 71.35 10
 -2 2 9 72.59 9.41
 2 3 9 184.03 17.34
 2 -3 -9 189.42 16.18
 -2 -3 9 149.32 20.66
 -2 3 -9 188.93 14.67
 -2 -3 9 158.39 16.59
 -2 -3 9 200.66 20.95
 2 -3 -9 178.26 15.57
 2 -3 -9 172.96 17.15
 -2 3 -9 164.33 16.99
 -2 -3 -9 186.31 16.21
 -2 -3 -9 157.8 18.59
 2 -3 9 181.46 15.09
 2 3 -9 125.25 20.66
 -2 3 9 191.11 18.6
 2 -3 9 171.88 17.58
 2 3 -9 179.09 18.07
 -2 3 9 194.45 16.38
 2 3 -9 158.42 18.52
 -2 4 -9 207.82 18.21
 -2 4 -9 197.37 19.21
 2 -4 -9 183.45 16.73
 2 -4 -9 191.93 18.34
 -2 -4 9 195.21 21.97
 -2 -4 9 195.92 22.76
 2 -4 -9 169.54 15.76
 -2 4 -9 186.2 16.64
 -2 -4 9 208.83 18.52
 2 4 -9 150.48 19.63
 -2 4 9 200.43 18
 2 4 -9 187.06 18.64
 -2 -4 -9 135 19.14
 -2 -4 -9 195.04 18.26
 2 -4 9 198.64 19.58
 -2 -4 -9 190.51 13.66
 2 4 -9 198.09 19.43
 -2 4 9 212.4 20.21
 2 -4 9 217.5 17.9
 -2 -5 9 2.94 3.04
 -2 5 -9 5.51 3.94
 2 -5 -9 3.72 4.09
 -2 -5 9 -0.09 3.19
 -2 5 -9 -0.75 2.09
 -2 -5 9 4.54 5
 -2 5 -9 5.09 3.14
 2 5 -9 10.78 3.76
 2 -5 9 -0.72 2.6
 2 5 -9 0.32 3.24
 -2 -5 -9 1.81 2.73
 -2 -5 -9 4.14 3.63
 -2 -5 -9 -2.01 3.13
 -2 5 9 1.95 3.03
 2 -5 9 0.06 2.75
 -2 -6 9 12.43 7.64
 2 -6 -9 13.54 5.69
 -2 6 -9 33.11 8.98
 2 -6 -9 13.21 5.29
 -2 -6 9 16.42 6.59
 -2 6 -9 16.53 4.17
 -2 -6 9 17.7 7.06
 -2 -6 9 21.95 6.28
 -2 -6 -9 29.01 7.97
 -2 6 9 7.62 4.7
 -2 -6 -9 21.66 5.12
 2 -6 9 24.03 6.37
 -2 -6 -9 20.18 9.27
 2 6 -9 19.26 6.6
 2 -6 9 18.72 6.93
 2 6 -9 25.04 6.52
 -2 7 -9 1.85 5.21
 2 -7 -9 5.26 4.01
 -2 -7 9 7.14 5.18
 2 -7 -9 5.21 4
 -2 -7 9 8.99 4.32
 -2 -7 9 14.17 6.27
 -2 7 9 5.44 4.05
 -2 -7 -9 6.4 4.23
 -2 -7 -9 0.74 4.95
 2 7 -9 7.39 3.84
 2 -7 9 2.76 5.24
 2 -7 9 10.02 5.56
 -2 -7 -9 2.09 3.39
 -2 -7 -9 5.33 4.77
 -2 -8 9 6.36 4.06
 2 -8 -9 6.27 4.06
 -2 -8 9 12.42 7.68
 -2 8 -9 6.42 6.49
 -2 -8 9 11.58 5.72
 -2 -8 -9 3.81 3.77
 -2 -8 -9 -3 5.13
 -2 8 9 -0.29 3.59
 2 -8 9 10.88 6.42
 -2 -8 -9 -1.8 4.3
 2 8 -9 2.89 4.32
 2 -8 9 9.72 5.48
 -2 -8 -9 8.82 4.19
 -2 -9 9 0.33 4.98
 2 -9 -9 4.81 4.69
 -2 9 -9 18.06 6.89
 -2 -9 9 16.58 9.22
 -2 -9 9 9.07 12.85
 -2 -9 -9 7.67 7.6
 -2 -9 -9 12.31 6.55
 2 -9 9 19.67 7.62
 2 9 -9 14.78 6.34
 -2 -10 9 -7.19 3.69
 -2 -10 9 1.52 5.96
 2 -10 -9 7.17 5.01
 -2 10 -9 -4.58 6.9
 2 10 -9 3.57 5.62
 2 10 -9 0.08 3.58
 -2 -10 -9 0.23 6.49
 -2 -10 -9 -2.58 5.17
 2 -10 9 1.02 4.29
 -2 10 9 6.61 6.59
 -2 -11 9 -6.22 6.15
 2 -11 -9 -7.86 4.76
 -2 11 -9 -0.01 8.23
 -2 -11 9 -2.01 6.38
 2 -11 9 -1 4.46
 2 -11 9 10.07 5.47
 -2 -11 -9 21.21 8
 -2 -11 -9 -1.04 7.59
 3 0 9 -0.12 2.69
 3 0 -9 3.16 2.42
 3 0 9 -0.09 2.06
 -3 0 9 0.63 2.04
 -3 0 9 3.81 3.18
 -3 0 9 -4.08 1.95
 3 0 -9 2.04 3.39
 3 0 -9 6.42 4.13
 -3 0 -9 4.92 2.8
 3 0 9 1.62 1.84
 3 0 -9 1.69 2.27
 -3 0 -9 0.19 1.83
 3 1 9 74.47 12.34
 3 -1 -9 83.53 10.68
 3 1 9 100.62 9.62
 -3 1 -9 85.91 10.91
 3 -1 -9 88.25 12.36
 3 -1 -9 79.31 9.73
 -3 -1 9 96.06 18.61
 3 -1 -9 98.3 12.24
 3 1 9 79.8 8.7
 -3 -1 9 109.62 12.88
 -3 1 -9 88.86 8.37
 -3 -1 9 86.09 12.41
 3 1 -9 83.08 11.52
 -3 1 9 94.03 12.02
 -3 -1 -9 77.13 8.59
 3 -1 9 79.11 10.43
 -3 1 9 90.09 10.28
 -3 -1 -9 93.18 10.08
 3 1 -9 74.88 11.94
 3 -1 9 79.13 10.53
 3 1 -9 68.02 13.86
 -3 1 9 65.24 12.47
 -3 -1 -9 79.2 11.34
 3 2 9 169.14 11.72
 3 -2 -9 163.61 17.03
 3 2 9 179.21 13.52
 3 2 9 182.56 17.82
 -3 2 -9 149.43 12.4
 3 -2 -9 183.71 16.78
 3 -2 -9 163.04 17.14
 -3 2 -9 176 17.44
 -3 -2 9 136.2 17.5
 -3 -2 9 175.61 33.26
 -3 -2 9 171.07 21.56
 3 -2 -9 154.06 14.29
 -3 -2 -9 148.72 13.65
 3 2 -9 154.03 21.27
 3 2 -9 154.64 18.05
 -3 2 9 163.91 16.46
 3 -2 9 150.1 16.07
 3 2 -9 167.8 23.74
 -3 -2 -9 144.26 12.86
 -3 -2 -9 146.07 18.59
 -3 -3 9 22.51 7.19
 3 -3 -9 33.74 7.99
 -3 3 -9 25.19 5.32
 -3 3 -9 23.64 7.04
 3 -3 -9 31.94 8.7
 3 -3 -9 37.94 8.5
 -3 -3 9 22.84 7.06
 -3 -3 9 30.56 9.7
 3 -3 -9 38.34 8.52
 3 3 9 25.63 8.72
 -3 -3 -9 25.83 6.49
 3 3 -9 23.98 7.8
 -3 3 9 29.95 7.31
 3 -3 9 34.35 8.45
 -3 3 9 14.45 5.15
 3 3 -9 28.5 8.85
 -3 -3 -9 23.58 8.72
 3 3 -9 17.12 6.65
 -3 -3 -9 25.73 5.22
 -3 -3 -9 33.3 5.68
 3 -4 -9 206.83 19.55
 -3 -4 9 199.55 20.45
 -3 -4 9 203.56 29.96
 -3 4 -9 201 17.59
 3 -4 -9 215.74 18.98
 3 -4 -9 245.02 22.13
 -3 -4 9 204.62 24.74
 -3 4 -9 235.14 21.52
 3 4 9 248.61 22.29
 -3 4 9 222.35 18.32
 -3 4 9 231.73 26.27
 3 4 -9 167.19 22.14
 3 4 -9 174.12 20.28
 -3 -4 -9 205.88 16.6
 -3 -4 -9 207.87 23.84
 -3 -4 -9 212.21 19.45
 3 -4 9 179.52 17.92
 3 4 -9 244.84 23.07
 -3 -4 -9 194.68 15.99
 -3 -5 9 -3.33 2.89
 3 -5 -9 -1.49 2.93
 -3 5 -9 3.28 5.11
 -3 -5 9 -0.01 3.91
 3 -5 -9 3.89 3.45
 3 -5 -9 3.98 3.04
 -3 5 -9 3.64 2.72
 -3 5 -9 0.72 2.59
 -3 -5 -9 4.64 4.17
 -3 5 9 4.32 3.68
 -3 5 9 4.18 3.69
 3 5 -9 -1.36 4.9
 3 5 -9 2.67 3.71
 -3 -5 -9 3.25 5.61
 3 -5 9 4.33 3.88
 -3 -5 -9 6.4 3.92
 3 5 -9 2.69 4.07
 3 -5 9 4.86 4.27
 -3 6 -9 64.22 9.93
 -3 -6 9 70.09 10.48
 3 -6 -9 75.19 10.38
 -3 -6 9 62.59 16.36
 -3 6 -9 56.76 9.5
 3 -6 -9 83.72 12.38
 -3 6 -9 84.88 14.6
 -3 -6 9 48.89 13.22
 3 -6 9 70.24 11.2
 -3 -6 -9 57.88 15.76
 3 -6 9 64.56 12.73
 -3 -6 -9 70.99 13
 -3 -6 -9 79.66 12.46
 -3 6 9 70.09 9.87
 3 6 -9 65.51 11.59
 -3 6 9 78.64 12.84
 -3 7 -9 22.87 7.93
 -3 -7 9 9.11 7.11
 -3 -7 9 10.3 4.58
 -3 7 -9 15.81 6.32
 -3 -7 9 14.43 9.19
 3 -7 -9 14.09 5.5
 -3 -7 -9 6.46 5.64
 -3 -7 -9 15.26 6.68
 3 -7 9 11.92 6.3
 -3 -7 -9 5.82 6.61
 3 7 -9 20.33 6.04
 3 -7 9 15.16 6.96
 -3 -7 -9 3.09 6.6
 -3 7 9 17.4 6.1
 -3 8 -9 15.69 8.56
 -3 -8 9 22.43 8.88
 -3 -8 9 15.49 6.25
 -3 -8 9 16.67 9.69
 3 -8 -9 13.04 5.23
 -3 -8 -9 27.08 10.75
 3 8 -9 22.5 6.74
 3 -8 9 1.18 5.89
 -3 -8 -9 26.7 8.5
 3 -8 9 31.37 8.27
 -3 -8 -9 11.7 5.52
 -3 8 9 18.65 7.86
 3 -9 -9 0.6 4
 -3 -9 9 1.86 5.87
 -3 9 -9 21.3 8.13
 -3 -9 9 6.29 8.6
 -3 -9 9 1.83 4.62
 3 9 -9 5.25 4.85
 -3 -9 -9 8.51 7.01
 3 -9 9 3.42 4.65
 -3 -9 -9 2.72 4.04
 -3 -9 -9 2.89 5.47
 -3 9 9 0.47 4.63
 -3 -10 9 -4.06 4.81
 -3 -10 9 4.23 7.25
 -3 10 -9 -4.56 8.22
 3 -10 -9 2.55 4.59
 -3 -10 9 1.08 11.59
 -3 -10 -9 0.07 7.14
 -3 10 9 -0.97 4.62
 -3 -10 -9 2.56 5.78
 3 -10 9 0.24 4.67
 4 0 9 5.27 2.77
 4 0 -9 1.61 3
 4 0 -9 3.91 3.33
 4 0 9 -0.72 2.95
 -4 0 -9 0.51 2.27
 4 0 -9 -2.41 2.58
 -4 0 9 -1.52 2.35
 -4 0 9 1.93 4.12
 -4 0 -9 3.06 2.83
 4 0 9 3.62 3.2
 4 0 -9 2.76 4.05
 -4 0 9 -1.05 2.41
 4 -1 -9 612.47 47
 4 1 9 632.8 48.95
 4 -1 -9 636.33 44.94
 4 1 9 676.99 42.46
 4 1 9 546.06 40.46
 4 -1 -9 603.21 42.64
 -4 1 -9 612.86 44.45
 -4 -1 9 645.22 49.74
 -4 -1 9 620.07 46.88
 4 -1 -9 644.74 47.22
 -4 -1 9 593.37 44.66
 4 1 -9 543.81 43.44
 4 -1 9 640.46 42.89
 4 1 -9 577.81 47.27
 4 -1 9 610.39 43.5
 -4 1 9 626.81 46.18
 -4 -1 -9 595.27 40.89
 4 1 -9 632.25 51.77
 -4 -1 -9 584.53 44.81
 4 1 -9 629.61 45.06
 -4 -1 -9 647.89 45.43
 4 -1 9 591.66 45.33
 -4 1 9 661.21 43.43
 4 -2 -9 12.42 4.35
 4 -2 -9 2.65 4.69
 4 -2 -9 6.42 4.34
 -4 -2 9 5.39 4.21
 -4 -2 9 3.64 5.43
 -4 2 -9 14.92 3.72
 -4 -2 9 7.72 4.61
 4 2 9 1.05 3.3
 4 -2 -9 4.9 4.87
 4 2 9 5.26 2.77
 4 2 9 7.36 5.61
 -4 2 -9 21.08 6.76
 4 2 -9 7.46 4.48
 4 2 -9 9.52 5.6
 4 -2 9 5.7 4.65
 -4 2 9 15.6 5.79
 -4 2 9 2.31 3.22
 4 -2 9 5.76 3.89
 4 2 -9 8.54 4.29
 -4 -2 -9 8.58 4.1
 -4 -2 -9 20.2 8.2
 4 2 -9 8.53 5.46
 -4 -2 -9 13.74 4.29
 -4 3 -9 110.62 10.77
 -4 -3 9 141.24 30.73
 -4 3 -9 112.06 14.4
 4 -3 -9 95.41 11.65
 4 -3 -9 113.4 14.21
 4 -3 -9 116.03 14.18
 -4 -3 9 89.17 17.25
 4 -3 -9 111.84 14.16
 4 3 9 139.65 16.06
 -4 -3 9 135.12 16.43
 4 3 -9 121.71 17.55
 -4 -3 -9 117.16 11.97
 4 3 -9 91.11 13.02
 4 -3 9 98.92 19.16
 4 3 -9 100.02 15.84
 -4 -3 -9 105.74 11.01
 -4 3 9 113.75 13.56
 4 3 -9 109.04 17.16
 -4 -3 -9 124.12 18.44
 -4 4 -9 -0.99 2.43
 -4 -4 9 1.44 4.05
 4 -4 -9 -0.41 3.19
 4 -4 -9 5.64 4.59
 4 -4 -9 0.4 2.31
 -4 4 -9 -1.15 4.27
 -4 -4 9 2.45 4.6
 -4 -4 9 -2.64 3.85
 4 4 9 -5.04 3.77
 4 -4 -9 -3.61 3.05
 4 4 -9 -0.09 3.08
 4 4 -9 1.16 3.99
 -4 4 9 6.62 4.57
 4 4 -9 -8.09 4.71
 -4 -4 -9 -1.62 1.96
 4 4 -9 2.81 4.88
 4 -4 9 -0.79 2.62
 4 -4 9 3.89 3.86
 -4 4 9 6.7 4.53
 -4 -4 -9 1.31 3.74
 -4 -4 -9 2.36 3.1
 4 5 9 1.02 4.33
 4 -5 -9 11.36 4.87
 -4 5 -9 6.61 3.32
 -4 -5 9 10.66 4.88
 -4 -5 9 7.63 7.54
 4 -5 -9 8.21 6.38
 4 -5 -9 11.13 4.67
 4 -5 -9 12.64 4.37
 -4 -5 9 7.25 5.73
 -4 5 -9 17.04 7.59
 -4 -5 -9 -0.26 5.53
 4 5 -9 1.8 5.69
 4 5 -9 5.72 5.65
 -4 5 9 8.8 4.4
 -4 5 9 5.4 4.59
 4 -5 9 6.96 4.32
 -4 -5 -9 16.52 4.82
 -4 -5 -9 14.2 5.33
 4 -5 9 12.88 5.67
 4 5 -9 12.59 5.44
 -4 6 -9 1.88 3.27
 4 -6 -9 -1.96 3.2
 -4 6 -9 -0.59 2.6
 -4 -6 9 -9.59 4.28
 -4 -6 9 -2.55 4.23
 4 -6 -9 -0.17 2.66
 -4 -6 9 -0.56 4.6
 -4 6 -9 1.11 5.16
 -4 -6 -9 -6.98 3.53
 -4 6 9 5.11 4.91
 4 6 -9 10.44 7.08
 -4 -6 -9 1.4 2.76
 -4 6 9 7.36 3.7
 -4 -6 -9 -2 4.73
 4 -6 9 3.09 4.62
 4 -6 9 5.16 4.1
 4 6 -9 -5.37 2.94
 4 6 -9 -2.6 4.57
 -4 7 -9 48.42 9.98
 -4 -7 9 25.83 7.54
 4 -7 -9 56.28 11.33
 -4 -7 9 38.58 11.27
 -4 7 -9 39.98 6.68
 -4 7 -9 34.15 7.7
 -4 -7 9 60.95 16.28
 -4 7 -9 58.9 11.63
 -4 7 9 34.28 9.63
 4 7 -9 25.99 7.8
 -4 7 9 42.78 8.11
 -4 -7 -9 40.13 9.28
 -4 -7 -9 41.98 8.76
 4 -7 9 41.66 10.54
 4 -7 9 23.46 9.72
 4 7 -9 51.32 9.89
 -4 -7 -9 68.14 17.34
 -4 8 -9 1.17 3.23
 -4 -8 9 0.85 6.4
 4 -8 -9 3.25 4.1
 -4 -8 9 4.67 8.06
 -4 8 -9 3.34 6.5
 -4 -8 -9 2.8 7.2
 4 -8 9 -2.25 6.85
 -4 8 9 -3.3 3.2
 4 8 -9 -0.43 4.78
 -4 -8 -9 -8.36 4.43
 4 8 -9 5.16 4.45
 -4 -8 -9 -2.04 4.7
 4 -8 9 2.36 4.27
 -4 9 -9 11.89 9.24
 -4 -9 9 -1.27 6.05
 -4 -9 9 15.6 8.53
 -4 -9 9 7.9 6.36
 4 -9 -9 11.1 5.87
 4 9 -9 11 6.05
 -4 -9 -9 18.78 7.19
 -4 9 9 7.2 5.71
 -4 -9 -9 4.35 5.76
 -4 -9 -9 1.34 5.49
 4 -9 9 21.34 7.35
 4 9 -9 5.05 6.38
 -4 -10 9 -8.31 4.83
 -4 -10 9 2.41 6.32
 4 -10 -9 3.83 4.75
 -4 -10 9 5.61 9.09
 4 -10 9 5.32 5.18
 -4 10 9 6.85 6.31
 -4 -10 -9 -1.02 5.63
 -4 -10 -9 -3.05 5.94
 5 0 9 -1.8 2.35
 5 0 -9 3.08 5.23
 -5 0 9 -0.67 4.02
 5 0 9 2.67 5.06
 5 0 -9 -7.29 3.57
 5 0 9 -2.73 2.14
 5 0 -9 7.17 3.47
 -5 0 -9 9.51 4.29
 -5 0 -9 2.35 2.85
 -5 0 9 -1.26 3.71
 -5 1 -9 11.54 5.43
 -5 1 -9 17.94 5.87
 5 1 9 4.07 6.12
 -5 -1 9 10.91 6.33
 5 1 9 12.94 6.15
 5 -1 -9 26.96 9.12
 5 1 9 15.73 4.86
 5 -1 -9 9.64 4.91
 5 -1 -9 17.53 8.12
 -5 -1 9 -10.11 9.14
 5 -1 -9 22.35 8.65
 -5 -1 9 17.4 7.05
 -5 1 9 16.79 5.82
 5 -1 9 13.48 4.97
 -5 -1 -9 15.57 4.83
 5 1 -9 13.93 6.74
 5 1 -9 6.51 6.09
 -5 -1 -9 5.99 5.24
 5 -1 9 17.07 7.08
 5 1 -9 9.02 6.11
 5 1 -9 13.12 5.77
 5 -1 9 19.59 6.44
 -5 1 9 27.47 8.66
 -5 -1 -9 21.66 7.66
 5 -2 -9 128.32 17.05
 5 -2 -9 99.74 15.31
 5 -2 -9 138.73 16.34
 5 -2 -9 113.88 13.64
 -5 2 -9 108.92 15.47
 5 2 9 117.63 13.7
 -5 2 -9 113.95 11.88
 5 2 9 129.19 17.57
 -5 -2 9 115.11 15.46
 -5 -2 9 126.05 19.18
 5 2 9 117.86 11.95
 -5 -2 9 142.47 17.36
 5 -2 9 120.76 14.55
 5 2 -9 118.85 14.89
 5 2 -9 80.79 17.49
 -5 -2 -9 131.6 17.48
 -5 2 9 114.02 16.86
 -5 2 9 100.54 14.43
 5 -2 9 120.58 14.52
 5 -2 9 99.9 14.61
 5 2 -9 115.24 17.1
 -5 -2 -9 99.94 11.99
 -5 -2 -9 133.26 14.57
 5 2 -9 144.83 17.66
 -5 -3 9 1.85 4.58
 5 -3 -9 5.42 5.05
 5 -3 -9 7.39 4.21
 -5 3 -9 6.48 2.98
 -5 -3 9 10.05 4.91
 5 -3 -9 -2.35 2.9
 -5 3 -9 7.03 5.41
 5 3 9 2.26 2.84
 5 3 9 0.85 4.16
 5 3 9 1.55 4.27
 5 -3 -9 1.37 3.27
 -5 -3 9 -0.2 4.3
 5 3 -9 5.25 4.82
 5 -3 9 -6.54 2.79
 5 3 -9 10.07 9.12
 5 -3 9 5.23 3.24
 -5 -3 -9 0.99 2.62
 -5 -3 -9 7.73 4.01
 5 3 -9 -1.79 3.37
 -5 3 9 6.11 4.25
 5 3 -9 4.5 6.55
 -5 3 9 7.06 4.81
 -5 -3 -9 0.92 8.42
 5 -4 -9 215.13 19.71
 -5 4 -9 209 22.7
 -5 4 -9 207 18.5
 5 -4 -9 241.4 23.31
 5 4 9 202.43 22.99
 -5 -4 9 208.6 28.78
 -5 -4 9 220.51 23.97
 -5 -4 9 254.71 25.05
 5 -4 -9 219.19 22.39
 5 -4 9 204.18 21.97
 5 4 -9 203.18 25.63
 -5 -4 -9 238.73 20.08
 -5 4 9 211.88 20.49
 -5 4 9 227.49 23.56
 -5 -4 -9 207.53 18.27
 5 4 -9 175.3 23.21
 5 4 -9 200.65 21.05
 -5 -4 -9 193.72 26.66
 5 5 9 -0.91 4.83
 5 -5 -9 4.8 3.72
 -5 -5 9 0.58 3.68
 5 -5 -9 1.79 3.39
 -5 -5 9 6.02 4.49
 -5 5 -9 -0.96 2.77
 5 -5 -9 -1.11 3.77
 -5 -5 9 6.2 5.34
 -5 -5 -9 4.07 3.27
 -5 5 9 3.92 4.85
 -5 -5 -9 9.06 5.41
 5 -5 9 5.23 4.34
 -5 5 9 10.96 4.93
 5 5 -9 -0.28 7.65
 -5 -5 -9 -6.42 5.53
 5 5 -9 5.81 4.99
 5 5 -9 -8.2 4.43
 5 -6 -9 100.36 13.75
 -5 -6 9 97.71 21.63
 -5 6 -9 86.72 11.81
 -5 6 -9 126.26 17.54
 -5 6 -9 90.63 12.11
 -5 -6 9 52.41 13.59
 -5 -6 9 78.14 14.65
 5 6 9 109.62 15.53
 5 -6 -9 104.42 12.59
 -5 6 9 68.4 9.77
 -5 6 9 105.07 15.4
 -5 -6 -9 86.85 15.74
 5 6 -9 101.53 13.37
 -5 -6 -9 84.17 13.84
 -5 -6 -9 87.35 20.73
 5 -6 9 67.71 13.74
 5 6 -9 90 15.1
 5 -6 9 106.02 15.03
 -5 -6 -9 72.06 10.57
 5 -7 -9 4.08 5.09
 -5 7 -9 -13.89 6.27
 -5 7 -9 4.08 3.81
 -5 7 -9 3.66 3.95
 -5 7 -9 8.69 4.28
 -5 -7 9 10.7 7.08
 5 -7 -9 6.86 4.4
 -5 -7 9 5.85 5.35
 5 -7 9 15.25 6.62
 -5 -7 -9 2.04 4.62
 5 7 -9 7.55 6.63
 -5 7 9 13.24 7.23
 5 -7 9 8.33 6.83
 -5 -7 -9 8.89 7.93
 5 7 -9 15.94 6.32
 -5 7 9 -4.98 4.26
 -5 -7 -9 0.86 5.8
 5 -8 -9 3.98 5.43
 -5 -8 9 10.12 6.66
 -5 -8 9 10.41 7
 -5 8 -9 8.44 4.67
 -5 8 9 10.2 5.86
 5 -8 9 16.5 7.93
 -5 -8 -9 16.62 10.35
 -5 -8 -9 9.92 5.4
 5 8 -9 11.17 5.78
 5 8 -9 10.95 5.75
 -5 9 -9 0.67 3.51
 -5 -9 9 -2.49 6.32
 -5 -9 9 5.43 7.7
 5 -9 -9 -2.28 4.78
 -5 -9 9 -12.58 7.81
 5 9 -9 -1.41 4.58
 5 9 -9 -7.92 4.7
 -5 -9 -9 -0.65 5.72
 -5 -9 -9 5.02 4.39
 -5 -9 -9 6.22 7.47
 -5 9 9 -4.86 3.44
 -5 -10 9 -12.54 6.25
 -5 -10 9 5.29 7.62
 -5 -10 9 -2.2 6.41
 5 -10 -9 -1.49 4.52
 -5 -10 -9 -4.38 3.89
 -5 -10 -9 -9.4 6.84
 -5 10 9 -3.93 4.09
 5 -10 9 7.53 6.4
 -5 -10 -9 -9.27 8.06
 -6 0 -9 -0.19 2.85
 -6 0 -9 11.94 5.43
 -6 0 9 -2.23 2.78
 6 0 -9 -2.61 2.61
 6 0 -9 2.59 5.28
 6 0 -9 0.64 6.33
 -6 0 9 3.9 4.86
 6 0 9 5.66 4.38
 6 0 9 0.01 5.84
 -6 0 9 4.4 5.17
 6 0 9 0.74 3.57
 6 0 -9 0.9 4.12
 -6 -1 9 225.26 25.2
 6 -1 -9 267.34 29.33
 -6 -1 9 222.64 26.42
 6 1 9 241.57 29.61
 -6 -1 9 231.7 23.52
 6 -1 -9 235.38 22.84
 6 1 9 264.14 23.26
 6 -1 -9 206.62 23.18
 6 1 9 240.25 21.59
 -6 1 -9 275.11 25.36
 -6 1 -9 225.24 22.64
 6 -1 -9 271 27.7
 -6 -1 -9 233.79 23.37
 6 1 -9 254.95 28.04
 -6 1 9 198.62 24.43
 6 1 -9 228.08 24.14
 -6 -1 -9 246.68 24.4
 6 -1 9 259.24 22.77
 6 -1 9 218.64 22.24
 6 -1 9 273.63 28.6
 -6 -1 -9 219.17 20.9
 -6 1 9 278.05 26.43
 6 1 -9 231.24 24.28
 -6 1 9 296.85 24.7
 6 1 -9 230.85 30.15
 6 -2 -9 4.42 5.19
 -6 2 -9 5.33 3.22
 -6 2 -9 6.86 5.35
 6 2 9 6 6.34
 6 -2 -9 18.28 8.08
 6 2 9 3.63 4.79
 -6 -2 9 19.04 6.68
 -6 -2 9 3.33 4.3
 -6 -2 9 17.66 8.85
 6 -2 -9 10.4 4.66
 6 2 9 8.46 4.01
 6 -2 -9 0.35 5.15
 -6 -2 -9 15.13 4.83
 -6 -2 -9 7.82 5.06
 6 2 -9 9.92 5.39
 6 -2 9 1.17 3.51
 -6 -2 -9 15.33 6.55
 6 2 -9 22.14 9.12
 -6 2 9 8.5 6.22
 6 2 -9 -1.66 4.36
 6 -2 9 7.63 5.01
 -6 2 9 6.62 7.01
 6 -2 9 7.51 6.29
 6 3 9 114.88 11.83
 -6 -3 9 131.48 17.26
 6 3 9 120.34 21.45
 -6 3 -9 120.98 22.39
 6 -3 -9 110.67 15.09
 6 3 9 121.63 15.9
 -6 -3 9 119.96 17.62
 6 -3 -9 113.83 16.03
 -6 3 -9 116.23 12.5
 -6 -3 9 125.57 25.09
 6 3 -9 99.17 21.79
 -6 -3 -9 106.55 20.97
 6 3 -9 97.46 21.17
 -6 3 9 88.56 17.47
 6 -3 9 88.35 17.89
 -6 -3 -9 102.19 12.45
 -6 -3 -9 117.47 14.47
 -6 3 9 132.12 16.41
 6 3 -9 119.4 15.21
 6 -3 9 116.93 15.32
 -6 -4 9 9.97 9.34
 6 4 9 14.89 4.34
 6 -4 -9 23.16 6.64
 6 -4 -9 16.98 7
 -6 4 -9 30.24 9.5
 6 4 9 15.01 8.11
 6 -4 -9 22.3 7.55
 -6 -4 9 23.74 8.55
 -6 4 -9 12.07 4.88
 -6 -4 9 19.03 8.52
 6 4 9 32.9 5.77
 6 -4 9 22.48 6.55
 -6 -4 -9 23.29 7.55
 -6 -4 -9 31.77 10.97
 -6 4 9 28.55 9.07
 6 4 -9 23.35 9.66
 6 4 -9 14.55 5.83
 6 -4 9 12.57 6.99
 -6 -4 -9 22.78 6.38
 6 4 -9 18.56 9.25
 6 -4 9 18.07 7.81
 -6 4 9 15.94 8.2
 -6 5 -9 15.99 7.25
 -6 -5 9 4.2 5.88
 -6 5 -9 -0.06 2.55
 6 5 9 7.66 7.22
 6 -5 -9 4.79 4.67
 -6 -5 9 4.74 4.78
 -6 5 -9 2.45 4.55
 6 -5 -9 -5.29 4.45
 -6 -5 -9 -1.04 6.57
 6 -5 9 6.91 4.56
 -6 5 9 3.79 4.6
 6 5 -9 -8.19 6.45
 -6 -5 -9 -2.83 5.68
 6 -5 9 5.26 5.43
 -6 5 9 5.53 4.45
 6 5 -9 2.55 5.11
 -6 -5 -9 7.72 3.83
 -6 -6 9 9.52 9.74
 -6 -6 9 13.09 6.6
 6 -6 -9 2.99 4.05
 -6 6 -9 6.46 3.66
 -6 -6 9 18.84 9.11
 -6 6 -9 9.64 6.34
 -6 6 9 15.19 5.74
 6 6 -9 3.96 5.5
 -6 -6 -9 21.83 9.36
 -6 6 9 9.09 6.29
 -6 -6 -9 10.5 4.67
 6 -6 9 6.83 5.71
 -6 -6 -9 9.16 8.18
 6 6 -9 5.38 7.9
 -6 -7 9 2.9 6
 -6 7 -9 8.77 4.77
 -6 7 -9 18.94 6.33
 6 -7 -9 13.1 7.18
 -6 -7 9 19.52 7.85
 -6 -7 -9 3.85 5.72
 6 7 -9 4.61 5.3
 -6 7 9 11.62 5.7
 -6 7 9 9.73 5.92
 6 -7 9 20.94 8.26
 -6 -7 -9 11.78 5.23
 -6 -7 -9 -5.64 6.99
 6 7 -9 24.9 8.91
 6 -8 -9 2.01 4.48
 -6 8 -9 8.59 4.73
 -6 -8 9 7.27 9.16
 -6 -8 9 7.74 5.19
 -6 8 -9 6.35 4.16
 -6 8 -9 6.81 4.56
 -6 -8 -9 6.03 3.82
 6 -8 9 7.16 5.66
 6 8 -9 15.08 6.58
 -6 -8 -9 5.57 6.74
 -6 8 9 8.08 6.2
 -6 8 9 3.76 6.11
 6 8 -9 4.7 4.81
 -6 -9 9 17.6 8.72
 -6 9 -9 30.19 10
 6 -9 -9 31.74 8.85
 -6 -9 9 24.32 11.99
 -6 9 9 19.29 8.07
 6 9 -9 17.68 6.87
 6 9 -9 15.2 7.45
 -6 -9 -9 10.86 6.14
 6 -9 9 20.16 7.29
 -6 -9 -9 28.44 11.11
 7 0 -9 1.54 7.74
 -7 0 9 0.7 2.76
 7 0 9 -11.34 7.12
 -7 0 9 8.82 4.75
 7 0 -9 -2.91 4.44
 7 0 9 7.48 4.65
 -7 0 9 0.75 3.8
 7 0 -9 0.46 3.87
 7 0 9 -4.32 4.63
 -7 0 -9 -4.06 2.66
 -7 0 -9 10.75 5.7
 -7 1 -9 70.75 11.6
 7 1 9 96.97 20.61
 7 1 9 85.47 12.49
 -7 -1 9 69.87 16.01
 7 -1 -9 61.27 11.68
 7 -1 -9 51.05 13.59
 -7 1 -9 57.84 13.12
 7 -1 -9 100.4 14.77
 -7 -1 9 60.94 12.01
 7 1 9 74.7 11.51
 -7 -1 9 68.56 14.6
 -7 -1 -9 68.93 13.37
 7 -1 9 66.94 13.09
 7 1 -9 53.21 13.48
 -7 1 9 59.19 15.05
 7 1 -9 53.94 12.86
 7 -1 9 65.29 13.25
 -7 1 9 65.9 12.45
 -7 -1 -9 65.55 9.83
 7 -1 9 57.83 13.41
 -7 1 9 75.7 16.2
 7 1 -9 57.88 18.9
 7 2 9 75.21 18.45
 7 -2 -9 33.53 9.41
 7 -2 -9 51.26 12.26
 -7 -2 9 60.87 15.08
 -7 -2 9 54.46 12.68
 -7 2 -9 43.45 10.01
 7 -2 -9 49.92 15.11
 -7 -2 9 63.74 17.68
 7 2 9 56.29 10.02
 7 2 9 56.85 11.63
 -7 -2 -9 45.54 9.7
 7 -2 9 52.73 10.94
 7 2 -9 79.26 19.14
 -7 2 9 39.62 11.06
 -7 -2 -9 46.69 14.21
 7 -2 9 37.69 10.44
 7 2 -9 62.33 13.21
 7 2 -9 49.84 11.69
 7 -2 9 39.05 10.25
 -7 -2 -9 55.95 12.93
 7 3 9 15.57 10.69
 -7 3 -9 20.45 5.71
 -7 -3 9 23.6 8.33
 7 3 9 18.45 5.27
 -7 -3 9 6.79 6.73
 -7 3 -9 32.61 10.15
 7 3 9 19.48 8.13
 7 -3 -9 5.27 6.78
 7 -3 -9 20.23 7.28
 -7 3 -9 20.49 10.37
 -7 -3 9 20.95 8.14
 7 -3 -9 14.55 7.38
 -7 -3 -9 14.79 6.07
 7 3 -9 24.37 7.94
 -7 -3 -9 9.61 8.84
 7 -3 9 26.38 10.37
 7 -3 9 16.34 6.57
 -7 -3 -9 12.04 8.37
 7 -3 9 17.21 6.52
 7 3 -9 25.49 11.92
 -7 3 9 22.61 9.48
 7 3 -9 3.63 9.22
 -7 -3 -9 14.33 6.92
 7 -4 -9 66.99 13.75
 -7 -4 9 86.95 21.74
 -7 4 -9 74.39 14.72
 7 4 9 95.63 12.1
 7 4 9 61.98 16.82
 -7 4 -9 66.15 10.09
 -7 -4 9 76.38 15.81
 7 4 9 73.54 9.43
 7 4 -9 95 20.75
 -7 -4 -9 85.17 19.06
 -7 4 9 67.85 15.14
 -7 4 9 57.1 12.29
 -7 -4 -9 71.74 11.01
 7 -4 9 61.31 13.35
 -7 -4 -9 74.87 18.13
 7 4 -9 70.28 13.62
 -7 -5 9 5.59 7.92
 -7 -5 9 2.5 5.1
 -7 5 -9 1.63 2.74
 -7 5 -9 -7.98 5.29
 7 -5 -9 -1.45 4.28
 -7 5 9 -0.35 4.16
 -7 -5 -9 7.6 7.43
 7 5 -9 6.32 8.86
 7 5 -9 4.49 5.29
 7 -5 9 3.25 4.73
 -7 -5 -9 5.67 3.72
 -7 5 9 -0.58 5.13
 -7 -6 9 71.01 34.68
 -7 6 -9 45.26 9.27
 -7 6 -9 83.51 14.5
 -7 -6 9 45.92 11.47
 7 -6 -9 55.67 13.09
 -7 -6 -9 58.39 10.78
 -7 -6 -9 44.53 14.56
 7 6 -9 54.61 11.69
 7 6 -9 45.13 12.55
 -7 6 9 60.71 14.59
 7 -6 9 73.58 19.51
 -7 6 9 50.23 10.69
 -7 7 -9 -1.14 3.19
 -7 -7 9 0.02 6.31
 -7 -7 9 -4.25 5.88
 7 -7 -9 4.01 6.36
 -7 7 -9 -0.95 5.37
 7 -7 9 -6.97 4.91
 7 7 -9 -6.72 4.09
 -7 -7 -9 3.43 8.11
 -7 7 9 -8.88 4.2
 -7 -7 -9 1.06 3.68
 -7 7 9 6.22 5.4
 -7 8 -9 3.09 4.84
 -7 -8 9 -0.34 6.26
 -7 -8 9 8.43 8.01
 -7 8 -9 -2.17 5.01
 -7 8 -9 5.09 4.51
 7 -8 -9 1.15 5.96
 7 8 -9 13.55 7.31
 -7 -8 -9 1.5 4.33
 7 8 -9 -0.43 8.37
 -7 8 9 13.6 6.6
 -7 -8 -9 13.85 10.21
 -7 8 9 -2.41 4.9
 7 -8 9 5.87 5.94
 8 0 -9 -4.93 3.96
 8 0 9 3.58 6.1
 8 0 9 -9.19 9.8
 8 0 9 8.56 5.16
 -8 0 9 0.1 2.88
 -8 0 -9 -0.24 2.58
 8 1 9 83.38 15.36
 8 1 9 61.09 12.15
 8 -1 -9 89.28 17.26
 -8 -1 9 85.17 15.63
 -8 -1 9 71.31 17.58
 8 1 9 66.02 19.68
 8 1 -9 62.49 13.89
 -8 1 9 55.28 14.39
 8 -1 9 70.56 13.72
 8 -1 9 67.37 13.5
 -8 1 9 58.66 11.91
 8 -1 9 61.48 18.42
 -8 -1 -9 65.72 13.63
 8 -2 -9 20.13 8.65
 -8 2 -9 33.19 8.13
 -8 -2 9 27.79 7.92
 8 2 9 30.12 12.93
 8 2 9 17.83 8.37
 -8 -2 9 16.44 8.48
 8 2 9 35.6 8.21
 -8 -2 -9 28.99 9.49
 -8 2 9 14.91 7.83
 -8 -2 -9 20.84 6.48
 8 2 -9 29.47 9.85
 8 -2 9 27.02 8.55
 8 3 9 10.93 5.64
 -8 3 -9 8.06 4.35
 -8 -3 9 15.57 7.39
 -8 3 -9 10 9.36
 8 3 9 11.96 8.89
 -8 -3 9 9.71 7.13
 8 -3 -9 25.7 9.76
 8 3 -9 14.26 6.58
 -8 3 9 4.88 5.51
 -8 3 9 0.49 5.76
 -8 -3 -9 19.61 8.69
 -8 -3 -9 10.86 4.81
 8 -3 9 1.04 4.26
 -8 -4 9 45.45 14.33
 -8 4 -9 26.74 6.76
 8 4 9 23.92 6.82
 -8 4 -9 14.11 8.2
 -8 -4 9 19.37 7.79
 8 4 9 34.38 9.23
 8 -4 -9 10.73 6.97
 -8 -4 -9 21.41 6.3
 -8 -4 -9 28.35 9.72
 -8 4 9 25.63 9.93
 8 -4 9 44.69 11.58
 -8 4 9 23.7 8.22
 8 4 -9 14.71 7.42
 -8 -5 9 1.44 3.98
 -8 5 -9 11.26 7.03
 -8 -5 9 -4.04 6.18
 -8 5 -9 9 4.46
 8 -5 -9 -4.11 3.56
 -8 -5 -9 1.38 3.63
 8 -5 9 4.59 5.54
 8 5 -9 -4.7 4.65
 -8 -5 -9 13.39 8.85
 -8 5 9 9.68 7.92
 -8 6 -9 27.95 6.61
 -8 -6 9 17.19 9.82
 -8 -6 9 34.27 9.61
 -8 6 -9 25.88 9.59
 8 -6 -9 41.66 10.19
 8 6 -9 17.27 11.38
 8 -6 9 44.23 13.13
 -8 -6 -9 19.58 8.64
 -8 6 9 29.69 10.14
 8 6 -9 13.52 7.53
 -8 -6 -9 18.79 6.21
 -8 6 9 37.48 10.76
 -8 7 -9 9.36 7.22
 -8 7 -9 8.66 4.81
 -8 -7 9 5.74 5.61
 -8 -7 9 1 7.62
 8 -7 -9 13.41 6.78
 8 7 -9 6.49 6.83
 8 -7 9 6.72 6.61
 -8 -7 -9 13.95 9.08
 -8 7 9 12.7 7.42
 -8 7 9 -0.82 4.99
 -8 -7 -9 13.88 5.37
 8 7 -9 7.36 10.05
 -8 8 -9 3.44 3.68
 -8 -8 9 8.99 10.08
 8 -8 -9 -5.99 5.54
 -8 -8 9 -4.15 5.52
 -8 8 -9 -0.98 7.92
 8 8 -9 2.56 10.67
 -8 -8 -9 1.03 7.51
 -8 8 9 5.94 6.32
 -8 8 9 5.49 8.31
 -8 -8 -9 3.79 4.52
 8 8 -9 -0.2 7.09
 -9 0 9 0.65 3.88
 -9 0 -9 0.38 5.35
 9 0 -9 2.11 5.38
 -9 0 9 -0.79 4.52
 9 0 9 2.44 4.78
 -9 -1 9 31.04 9.67
 9 1 9 36.87 9.9
 9 1 9 56.85 11.91
 9 -1 -9 38.28 11.26
 -9 -1 9 33.22 11.43
 9 1 -9 44.46 11.79
 9 -1 9 40.6 10.44
 -9 1 9 21.24 8.05
 -9 -1 -9 45.55 11.42
 -9 2 -9 13.51 6.05
 -9 -2 9 0.2 4.91
 9 2 9 7.42 5.99
 9 -2 -9 6.29 9.07
 -9 -2 9 10.92 5.79
 9 2 9 18.64 8.83
 9 2 -9 15.44 7.33
 -9 -2 -9 -4.03 4.55
 -9 2 9 8.63 6.55
 9 -2 9 5.85 5.01
 -9 -2 -9 7.13 4.35
 -9 3 -9 24.91 6.95
 -9 -3 9 6.6 6.45
 9 3 9 14.64 6.24
 9 -3 -9 13.98 8.3
 -9 -3 9 23.79 9.19
 9 3 9 15.47 10.75
 -9 -3 -9 24.35 10.03
 -9 -3 -9 8.75 5.37
 -9 3 9 2.91 4.41
 9 3 -9 5.07 6.08
 9 -3 9 17.83 11.28
 9 -4 -9 21.06 8.34
 -9 -4 9 20.89 7.61
 -9 -4 9 11.6 9.59
 9 4 9 -10.17 9.44
 -9 4 -9 18.29 6.33
 9 4 9 16.98 6.75
 9 4 -9 15.88 7.46
 -9 -4 -9 8.75 15.5
 -9 -4 -9 23.1 6.74
 -9 4 9 27.4 8.89
 9 -4 9 20.79 8.91
 9 5 9 9.5 4.82
 -9 -5 9 -5.08 5.66
 9 -5 -9 5.88 5.55
 -9 -5 9 -0.24 6.61
 -9 5 -9 -1.65 3.32
 -9 -5 -9 1.66 6.73
 9 5 -9 2 6
 -9 -5 -9 4.4 4.67
 -9 5 9 -1.64 4.48
 9 -5 9 7.39 6.22
 9 -6 -9 5.01 6.15
 -9 6 -9 4.48 4.73
 -9 -6 9 6.3 6.43
 -9 -6 9 -1.1 7.08
 9 -6 9 16.5 8.85
 -9 -6 -9 -5.25 4.56
 -9 -6 -9 13.61 6.84
 -9 6 9 1.38 5.54
 9 6 -9 15.02 8.38
 -9 -7 9 1.06 6.84
 -9 7 9 0.53 6.37
 -9 -7 -9 -1.33 4.38
 -10 0 9 6.34 5.52
 10 0 -9 1.57 6.3
 10 0 9 17.67 8.35
 -10 0 -9 17.19 6.06
 -10 0 9 1.94 4.01
 10 -1 -9 6.27 7.92
 10 1 9 -2.67 6.57
 -10 -1 9 10.52 5.3
 -10 -1 9 14.93 7.1
 -10 1 -9 10.2 5.75
 -10 -1 -9 11.11 6.51
 10 1 -9 7.97 7.21
 10 -1 9 7.54 6.27
 -10 1 9 4.17 6.1
 -10 -2 9 6.45 6.87
 -10 -2 9 3.7 4.96
 10 2 9 11.21 7.29
 -10 2 -9 13.76 5.22
 10 -2 -9 13.99 7.39
 -10 2 9 2.81 5.29
 10 -2 9 5.13 6.6
 -10 -2 -9 1.17 4.37
 10 2 -9 3.62 5.85
 10 3 9 0.67 11.44
 -10 -3 9 5.17 5.06
 -10 3 -9 1.29 3.93
 10 3 9 3.32 6.72
 10 -3 -9 4.19 6.4
 -10 -3 -9 -1.11 4
 10 3 -9 6.03 7.02
 -10 -3 -9 -0.42 4.11
 10 -3 9 -7.49 5.46
 10 -4 -9 15.47 9.57
 -10 -4 9 21.9 8
 -10 4 -9 23.39 6.74
 -10 -4 9 17.93 10.52
 10 4 9 31.33 8.56
 10 4 9 12.26 13.08
 -10 -4 -9 18.31 6.1
 -10 4 9 13.47 7.59
 -10 -4 -9 15.1 8.83
 10 -4 9 47.42 14.47
 10 4 -9 26.9 11.41
 -10 -5 9 -0.66 6.31
 10 -5 -9 12.98 6.99
 -10 -5 9 0.28 5.78
 10 5 9 -2.33 6.24
 -10 5 -9 6.67 4.62
 10 -5 9 -6.18 5.6
 -10 -5 -9 0.06 7.28
 -10 5 9 8.13 5.53
 -10 -5 -9 -7.01 3.47
 10 5 -9 -8.64 6.93
 -11 0 -9 -1.11 4.66
 11 0 9 4.23 7.37
 11 0 -9 -6.89 5.22
 -11 0 9 -3.25 4.24
 11 1 9 20.83 8.97
 -11 -1 9 19.35 6.83
 -11 1 -9 8.86 5.62
 11 -1 -9 11.7 9.32
 11 1 -9 18.4 9.42
 -11 1 9 6.49 6.88
 -11 -1 -9 9.43 6.09
 11 -1 9 16.62 9.04
 -11 2 -9 -3.15 3.79
 11 2 9 9.32 9.68
 -11 -2 9 17.69 7.76
 11 -2 -9 1.18 6.69
 -11 -2 9 0.44 4.79
 11 -2 9 -0.89 5.61
 11 2 -9 0.78 7.03
 -11 2 9 9.21 5.59
 -11 -2 -9 2.65 5.51
 11 -3 -9 7.7 7.23
 -11 3 -9 6.87 4.25
 -11 -3 9 -0.52 4.6
 11 3 9 7.45 7.59
 -11 -3 9 -2.48 5.54
 11 -3 9 20.06 10.81
 -11 -3 -9 0.89 5.42
 -11 3 9 -7.24 4.93
 0 0 -10 578.64 39.23
 0 0 10 607.07 39.23
 0 0 -10 567.19 43.42
 0 0 10 553.84 42.75
 0 -1 -10 0.54 0.92
 0 -1 -10 1.29 3.45
 0 -1 10 1.7 2.22
 0 1 10 0.18 1.63
 0 -1 10 1.62 2.89
 0 1 -10 0.4 1.9
 0 -1 10 -0.22 1.04
 0 1 10 3.11 1.86
 0 -1 -10 4.32 2.03
 0 1 -10 -1.7 2.33
 0 -2 -10 7.96 4.75
 0 -2 10 3.69 2.69
 0 2 -10 3.38 3.23
 0 -2 10 4.3 2.92
 0 -2 10 -0.9 3.49
 0 -2 -10 0.98 1.57
 0 2 -10 7.29 3.58
 0 -3 10 -2.04 1.76
 0 -3 -10 -0.16 1.75
 0 -3 -10 0.09 2.25
 0 -3 10 2.41 2.02
 0 3 10 -0.33 1.95
 0 -3 10 -0.2 3.01
 0 3 -10 -0.32 2.13
 0 3 -10 1.77 2.15
 0 4 10 19.55 6.59
 0 -4 10 22.73 6.91
 0 4 -10 22.64 7.07
 0 -4 -10 20.93 5.96
 0 -4 10 28.92 7
 0 -4 -10 20.95 6.7
 0 -4 10 10.21 5.36
 0 -4 10 26.49 7.22
 0 4 -10 17.75 5.33
 0 5 -10 -1.46 3.13
 0 5 10 2.27 2.32
 0 -5 -10 -3.08 3.07
 0 -5 -10 4.12 2.04
 0 5 -10 2.72 2.84
 0 -5 -10 1.51 2.56
 0 -5 10 -0.16 3.53
 0 -5 10 -0.79 2.64
 0 -5 10 -4 2.57
 0 -5 10 2 3.53
 0 -6 10 130.39 15.66
 0 -6 -10 126.54 14.65
 0 6 10 121.98 16.11
 0 -6 10 124.34 15.25
 0 6 -10 104.04 10.55
 0 -6 -10 92.73 10.32
 0 -6 -10 112.15 11.96
 0 6 -10 111.13 14.41
 0 -6 10 157.75 18.46
 0 -7 10 -4.46 3.66
 0 -7 10 -2.86 2.67
 0 7 10 -3.56 2.68
 0 -7 -10 4.2 3.7
 0 -7 -10 -0.35 2.48
 0 7 -10 0.42 3.83
 0 -7 10 -2.57 2.7
 0 -8 -10 1.66 3.51
 0 -8 -10 0.64 4.59
 0 -8 10 12.59 5.72
 0 8 -10 2.6 5
 0 -8 10 10.1 5.73
 0 -8 10 17.56 7.26
 0 -9 -10 2.76 5.23
 0 -9 10 3.81 4.37
 0 -9 10 -0.99 4.13
 0 9 -10 0.96 6.16
 0 -10 -10 19.6 6.77
 0 10 -10 5.98 6.24
 0 -10 10 9.21 6.53
 0 -10 -10 10.05 6.87
 0 -10 10 10.27 6.26
 0 -11 -10 1.58 5.24
 0 -11 -10 -2.82 7.4
 0 11 -10 2.85 6.97
 0 -11 10 -11.98 4.88
 0 -11 10 -2.36 5.46
 -1 0 -10 411.79 27.8
 1 0 10 409.79 27.09
 -1 0 -10 382.84 23.78
 -1 0 10 374.86 28.19
 -1 0 10 415.6 30.69
 1 0 -10 413.86 30.65
 -1 0 10 435.72 28.05
 1 0 -10 408.85 31.17
 1 -1 -10 3.44 1.96
 1 1 10 2.22 1.64
 1 1 10 2.75 1.37
 -1 -1 10 5.7 4.7
 -1 1 -10 3.14 2.36
 -1 -1 10 1.35 2.2
 -1 1 -10 3.69 3.72
 1 -1 -10 -2.54 2.97
 1 -1 -10 3.32 2.41
 -1 -1 10 1.17 2.58
 -1 1 10 1.68 2.26
 1 1 -10 4.32 3.59
 1 -1 10 2.87 2.39
 -1 1 10 2.3 1.92
 -1 1 10 1.61 1.97
 1 1 -10 2.2 3.1
 1 1 -10 1.41 1.98
 -1 -1 -10 3.96 2.23
 -1 -1 -10 3.13 1.6
 -1 2 -10 -1.75 1.92
 -1 -2 10 0.92 2.63
 1 -2 -10 0.36 1.86
 1 -2 -10 0.86 1.04
 -1 2 -10 -2.74 1.81
 1 -2 -10 6.55 3.68
 1 2 10 -2.97 1.34
 -1 -2 10 -0.25 3.72
 -1 -2 10 -1.65 1.87
 1 2 -10 5.12 3.59
 -1 2 10 1.79 2.94
 1 -2 10 3.14 2.49
 -1 -2 -10 2.71 1.63
 1 -2 10 1.79 1.75
 1 2 -10 1.79 2.53
 1 2 -10 2.77 2.78
 -1 -2 -10 4.58 2.59
 -1 2 10 -0.08 1.49
 -1 -3 10 11.41 5.38
 1 -3 -10 19.76 5.82
 -1 -3 10 16.79 6.08
 -1 3 -10 11.2 5.94
 1 3 10 14.66 5.14
 -1 3 -10 23.76 6.67
 1 -3 -10 20.79 6.25
 -1 -3 10 15.79 5.37
 1 -3 10 22.25 4.88
 1 3 -10 26.68 7.48
 1 3 -10 19.42 5.87
 -1 3 10 13.05 5.86
 -1 -3 -10 19.53 5.82
 -1 3 10 22.24 5.84
 1 -3 10 14.75 5.04
 -1 -3 -10 22.01 5.75
 -1 -4 10 0.1 3.33
 1 -4 -10 9.48 3.89
 1 4 10 3.43 3.28
 1 -4 -10 5.75 3.29
 -1 -4 10 7.27 4.31
 -1 4 -10 6.99 4.06
 -1 4 -10 10.93 3.85
 1 -4 -10 7.78 2.51
 1 4 -10 4.45 3.23
 1 4 -10 -1.17 3.36
 -1 -4 -10 2.78 2.65
 -1 4 10 0.23 2.61
 -1 -4 -10 0.4 3.22
 1 -4 10 6.48 3.29
 1 -4 10 6.41 4.02
 -1 -5 10 40.47 8.6
 -1 -5 10 32.13 12.53
 -1 -5 10 24.11 7.61
 -1 -5 10 27.51 7.79
 -1 5 -10 37.12 8.21
 1 -5 -10 28.25 5.87
 1 5 10 27.1 7.88
 1 -5 -10 20.46 5.63
 1 -5 -10 33.98 5.44
 -1 5 -10 35.95 6.85
 1 5 -10 31.39 6.99
 -1 -5 -10 36.2 7.68
 -1 -5 -10 28.12 7.28
 -1 -5 -10 32.16 9.68
 -1 5 10 25.19 7.46
 1 -5 10 46.32 8.99
 1 5 -10 36 8.27
 1 -5 10 32.44 9.46
 -1 -6 10 16.38 6.02
 1 -6 -10 23.04 6.85
 1 -6 -10 26.66 6.1
 1 -6 -10 30.06 4.36
 -1 6 -10 28.16 4.7
 -1 6 -10 24.12 7.15
 -1 -6 10 23.88 8.12
 -1 -6 10 27.72 9.39
 -1 -6 10 20.24 6.63
 -1 -6 -10 21.71 4.55
 1 -6 10 41.26 8.9
 1 6 -10 26.76 6.27
 1 6 -10 29.07 7.66
 -1 -6 -10 27.53 6.93
 1 -6 10 24.64 8
 -1 -6 -10 20.52 6.26
 -1 6 10 9.09 6
 -1 -6 -10 24.16 8.38
 -1 -7 10 98.32 16.52
 -1 -7 10 61.59 11.29
 -1 7 -10 84.9 12.39
 -1 -7 10 93.63 18.76
 1 -7 -10 62.91 9.24
 -1 -7 10 72.27 11.9
 -1 -7 -10 70.16 11.73
 -1 -7 -10 68.41 15.58
 1 7 -10 84.21 12.4
 -1 -7 -10 78.15 9.25
 1 -7 10 81.34 12.61
 -1 7 10 86.28 13.75
 1 -7 10 95.24 13.2
 -1 -7 -10 49.83 10.35
 -1 -8 10 32.8 9.12
 -1 -8 10 22.13 9.96
 -1 8 -10 13.92 7.18
 1 -8 -10 18.55 5.68
 1 -8 10 24.77 7.45
 -1 -8 -10 22.1 5.8
 1 8 -10 14.75 6.19
 -1 8 10 11.96 5.71
 -1 -8 -10 9.91 8.54
 1 -8 10 13.72 6.92
 1 -9 -10 34.57 7.91
 -1 9 -10 34.48 8.99
 -1 -9 10 24.27 9.88
 -1 -9 10 25.14 8.86
 1 9 -10 25.71 7.83
 1 -9 10 45.35 10.55
 -1 9 10 27.37 9.96
 -1 -9 -10 28.1 11.18
 1 -9 10 36.9 10.63
 -1 -9 -10 26.47 7.77
 1 -10 -10 2.78 3.43
 1 -10 -10 0.22 5.22
 -1 10 -10 13.05 7.97
 -1 -10 10 2.39 5.64
 -1 -10 10 20.39 8.3
 1 -10 10 7.19 5.86
 1 10 -10 4.06 5.57
 -1 -10 -10 0.64 5.05
 -1 -10 -10 8.65 5.73
 -1 11 -10 4.06 8.04
 -1 -11 10 2.44 6.37
 1 -11 -10 6.62 5.9
 -1 -11 10 10.4 6.55
 1 -11 -10 10.69 7.61
 1 -11 10 1.1 5.42
 -1 -11 -10 4.85 6.95
 -1 -11 -10 6.26 7.63
 1 -11 10 3.49 5.6
 2 0 -10 3.97 2.63
 -2 0 -10 5.95 2.75
 -2 0 10 4.43 3.15
 -2 0 10 3.1 2.89
 2 0 10 5.06 2.49
 -2 0 -10 2.83 1.89
 2 0 -10 5.44 3.6
 -2 0 10 8.46 3.49
 2 0 -10 7.66 4.19
 2 0 10 0.79 2.12
 2 -1 -10 32.23 7.73
 2 1 10 40.65 4.67
 -2 -1 10 44.27 9.6
 -2 1 -10 33.76 7.07
 2 -1 -10 40.65 5.86
 2 1 10 50.77 5.05
 2 1 10 41.75 6.46
 2 -1 -10 53.41 7.31
 -2 -1 10 38.23 8.66
 -2 -1 10 32.83 7.81
 2 1 -10 33.87 9.08
 -2 1 10 41.87 8.95
 -2 -1 -10 37.5 4.88
 -2 -1 -10 36.8 5.26
 2 -1 10 34.59 5.7
 2 1 -10 38.51 10.07
 2 1 -10 35.92 7.98
 -2 1 10 37.95 8.02
 -2 1 10 35.63 7.81
 -2 -1 -10 50.02 7.65
 2 -1 10 42.8 6.78
 -2 1 10 44.24 6.49
 2 -2 -10 227.83 19.1
 -2 2 -10 229.05 16.09
 -2 -2 10 243.24 21.54
 -2 -2 10 236.69 23.74
 2 2 10 238.97 19.2
 2 -2 -10 254.21 19.23
 2 -2 -10 203.07 19.61
 -2 2 -10 241.05 20.75
 2 -2 -10 221.48 17.43
 -2 -2 10 240.31 24.1
 2 2 -10 215.57 21
 -2 -2 -10 258.88 22.22
 2 2 -10 248.76 22.83
 -2 -2 -10 214.43 17.78
 -2 -2 -10 231.07 15.62
 -2 2 10 247.2 20.42
 2 2 -10 270.55 24.84
 2 -2 10 240.34 20.68
 -2 3 -10 59.23 6.93
 -2 -3 10 56.08 10.55
 2 -3 -10 53.83 8.43
 2 -3 -10 45.04 7.45
 -2 3 -10 55.38 10.67
 -2 -3 10 65.58 12.54
 2 -3 -10 59.17 9.17
 -2 3 -10 80 9.76
 2 -3 -10 50.56 6.3
 -2 -3 10 33.9 11.73
 2 -3 10 64.9 11.79
 2 3 -10 46.39 10.33
 -2 -3 -10 59 8.1
 2 -3 10 54.42 7.12
 -2 3 10 39.06 8.26
 2 3 -10 57 13.34
 -2 3 10 65.26 9.06
 -2 -3 -10 59.94 12.13
 2 3 -10 55.78 13.66
 -2 4 -10 94.4 10.68
 -2 4 -10 99.47 13.1
 -2 -4 10 98.86 12.07
 2 -4 -10 120.19 13.24
 -2 -4 10 84.71 17.48
 -2 -4 10 91.38 14.51
 2 -4 -10 88.66 10.32
 -2 4 -10 99.82 12.55
 2 -4 -10 97.5 10.9
 2 -4 10 109.93 11.54
 -2 4 10 93.13 13.17
 2 4 -10 92.19 12.58
 2 4 -10 105.15 13.78
 -2 -4 -10 100.02 11.73
 -2 -4 -10 99.14 14.51
 2 4 -10 60.9 12.98
 -2 4 10 89.47 12.37
 2 -4 10 104.7 13.38
 2 -5 -10 16.93 4.77
 -2 -5 10 13.09 6.93
 -2 -5 10 10.84 4.28
 2 -5 -10 13.59 4.43
 -2 5 -10 10.4 4.73
 2 -5 -10 12.86 5.31
 -2 5 -10 9.3 5.87
 -2 5 -10 22.22 6.39
 2 5 -10 19.57 7.24
 2 -5 10 16.54 5.59
 -2 5 10 13.97 6.22
 2 5 -10 11.85 5.54
 -2 5 10 10.86 4.76
 2 -5 10 16.55 6.5
 -2 -5 -10 9.55 5.51
 -2 -5 -10 14.92 5.48
 -2 -6 10 2.27 4.25
 -2 6 -10 -0.36 2.54
 2 -6 -10 1.2 2.78
 2 -6 -10 0.46 1.89
 -2 -6 10 2.42 4.5
 2 -6 -10 1.57 3.18
 -2 -6 10 6.15 4.82
 -2 -6 10 0.54 3.4
 -2 6 -10 4.8 4.91
 -2 6 10 5.65 3.74
 -2 -6 -10 0.37 3.77
 2 -6 10 5.02 4
 2 -6 10 0.17 3.91
 2 6 -10 -0.49 3.66
 -2 -6 -10 4.49 3
 -2 -6 -10 6.55 4.07
 2 6 -10 3.6 3.11
 -2 -7 10 31.41 9.06
 -2 -7 10 38.95 8.15
 -2 7 -10 31.67 8.55
 2 -7 -10 28.52 6.97
 -2 -7 10 18.49 7.75
 -2 -7 10 31.16 8.74
 -2 -7 -10 25.26 6.31
 -2 -7 -10 20.59 7.31
 -2 7 10 22.53 8.66
 2 -7 10 22.18 7.1
 -2 -7 -10 24.75 9.99
 2 7 -10 31.22 7.2
 2 -7 10 20.2 7.23
 2 -8 -10 1.3 3.71
 -2 -8 10 17.81 8.45
 -2 8 -10 5.45 6.06
 -2 -8 10 -8.67 4.91
 2 -8 10 10.88 7.22
 -2 -8 -10 16.62 4.69
 2 8 -10 7 6.13
 -2 8 10 3.47 4.67
 -2 -8 -10 8.71 3.95
 -2 -8 -10 13.02 5.36
 2 -8 10 14.65 6.3
 -2 -8 -10 5 6.87
 -2 9 -10 1.75 6.67
 -2 -9 10 5.03 4.74
 2 -9 -10 -0.6 3.65
 -2 -9 10 -8.07 4.25
 -2 -9 10 6.81 6.95
 -2 -9 -10 2.15 5.19
 -2 -9 -10 1.67 4.39
 -2 -9 -10 -2.43 3.11
 -2 9 10 -0.67 4.22
 2 -9 10 -2.83 3.64
 -2 -9 -10 0.03 3.99
 2 9 -10 1.04 4.94
 2 -10 -10 13.68 5.47
 -2 -10 10 13.94 7.57
 -2 -10 10 8.89 7.4
 -2 10 -10 -0.35 8.56
 -2 10 10 7.93 5.45
 2 -10 10 -2.37 5.26
 -2 -10 -10 -9.4 7.07
 -2 -10 -10 7.03 5.61
 2 10 -10 11.05 5.99
 -2 11 -10 -7.08 9.48
 -2 -11 10 3.89 6.36
 2 -11 -10 -2.43 4.52
 -2 -11 10 1.75 7.26
 -2 -11 -10 13.3 7.72
 -2 -11 -10 7.44 7.17
 2 -11 10 -4.37 4.11
 2 -11 10 2.28 6.53
 3 0 10 104.84 10.48
 3 0 -10 100.36 11.56
 3 0 10 113.57 13.54
 -3 0 -10 96.27 10.57
 -3 0 10 94.42 11.86
 -3 0 10 105.3 13.53
 3 0 -10 104.24 14.69
 -3 0 -10 103.13 11.6
 3 0 10 90.65 10.34
 -3 0 10 87.63 12.57
 3 0 -10 85.72 12.68
 -3 -1 10 3.12 4.36
 -3 1 -10 0.86 2.88
 -3 -1 10 2.7 3.29
 3 1 10 -2.22 1.86
 3 -1 -10 4.33 3.64
 -3 1 -10 3.18 1.81
 3 1 10 2.41 2.3
 -3 -1 10 0.65 6.99
 3 -1 -10 1.02 2.81
 3 -1 -10 0.64 2.22
 3 -1 -10 10.8 4.73
 3 1 10 8.63 4.23
 3 1 -10 8.17 4.34
 3 1 -10 0.15 2.78
 -3 1 10 1.61 2.63
 -3 1 10 -3.11 2.01
 3 -1 10 4.9 3.25
 -3 -1 -10 3.26 2.54
 -3 1 10 5.49 3.95
 -3 -1 -10 2.59 2
 3 -1 10 -1.34 2.15
 -3 -1 -10 3.44 3.58
 -3 -2 10 223.45 25.03
 3 -2 -10 220.43 19.47
 3 -2 -10 180.62 21.55
 -3 2 -10 210.33 15.2
 -3 -2 10 203.7 21
 3 2 10 241.33 20.6
 3 -2 -10 199.21 17.36
 3 -2 -10 219.32 20.62
 -3 -2 10 172.95 20.58
 -3 2 -10 206.45 19.82
 -3 -2 -10 184.14 16.42
 3 -2 10 219.51 20.06
 3 2 -10 224.25 23.93
 -3 2 10 232.47 20.49
 3 2 -10 221.75 22.22
 -3 -2 -10 206.78 21.97
 3 2 -10 203.63 23.96
 -3 -2 -10 222.54 16.16
 -3 -3 10 48.5 11.04
 3 -3 -10 38.48 8.35
 3 -3 -10 34.41 8.05
 -3 -3 10 28.95 8.86
 -3 3 -10 41.03 5.66
 -3 3 -10 33.77 9.14
 3 3 10 42.28 10.09
 3 -3 -10 40.63 8.38
 -3 -3 10 25.05 8.67
 3 3 -10 43.23 11.47
 -3 3 10 43.68 10.55
 -3 -3 -10 35.67 7.86
 3 -3 10 32 7.91
 -3 -3 -10 47.63 5.74
 -3 -3 -10 38.55 11.07
 3 3 -10 32.59 8.96
 -3 -3 -10 38.86 5.26
 3 -3 10 27.89 6.41
 3 3 -10 20.63 8.04
 -3 3 10 39.55 8.7
 3 -4 -10 23.38 5.46
 -3 4 -10 18.78 5.09
 3 -4 -10 14.14 5.5
 -3 4 -10 21.5 6.7
 3 -4 -10 20.52 6.16
 -3 -4 10 14.41 9.26
 3 -4 -10 28.59 7.11
 3 4 10 23.99 7.62
 -3 -4 10 31.62 8.02
 3 -4 10 16.76 6.51
 3 4 -10 15.03 7.49
 -3 -4 -10 30.05 9.33
 -3 -4 -10 12.74 4.96
 3 4 -10 31.71 8.48
 -3 -4 -10 36.21 5
 -3 4 10 24.87 6.42
 -3 4 10 27.34 8.61
 3 -4 10 25.8 6.28
 3 4 -10 28.84 9.03
 -3 -4 -10 25.52 5.14
 -3 -5 10 146.06 22.7
 3 -5 -10 216.06 20.12
 3 -5 -10 159.33 16.99
 -3 5 -10 212.88 20.35
 -3 5 -10 168.35 16.21
 -3 -5 10 197.44 23.55
 -3 5 -10 164.5 16.05
 -3 -5 10 162.36 17.71
 3 -5 -10 163.52 15.83
 3 5 -10 163.31 18.8
 -3 -5 -10 186.07 23.33
 3 5 -10 166.85 19.14
 3 -5 10 157.97 18.83
 -3 5 10 168.95 16.54
 -3 -5 -10 159.35 15.64
 -3 -5 -10 168.11 17.46
 3 5 -10 142.24 20.89
 3 -5 10 177.33 17.31
 -3 5 10 184.73 20.46
 3 -6 -10 31.33 8.37
 3 -6 -10 32.96 8.11
 -3 6 -10 25.79 7
 -3 6 -10 41.83 9.88
 3 -6 -10 32.1 6.49
 -3 -6 10 24.32 9.01
 -3 6 -10 39.01 8.97
 -3 -6 10 21.67 10.36
 -3 -6 10 46.76 10.11
 -3 -6 -10 43.52 9.31
 -3 6 10 26.89 8.54
 3 -6 10 35.25 8.88
 3 6 -10 34.13 9.31
 -3 6 10 35.71 7.58
 -3 -6 -10 28.47 10.07
 -3 -6 -10 33.61 8.78
 3 6 -10 51.22 9.92
 3 -6 10 33.06 9.58
 -3 7 -10 28.49 7.97
 3 -7 -10 19.8 6.48
 -3 -7 10 25.77 7.26
 -3 7 -10 11.32 5.56
 -3 -7 10 32.3 12.76
 -3 -7 10 20.8 9.36
 -3 -7 10 10.23 5.22
 3 -7 10 28.94 8.18
 -3 -7 -10 28.4 8.51
 -3 -7 -10 31.37 12.11
 -3 -7 -10 24.76 7.35
 3 -7 10 23.97 7.11
 -3 -7 -10 22.47 7.18
 -3 7 10 19.15 6.68
 3 7 -10 32.31 8.1
 -3 -8 10 -12.55 5.28
 3 -8 -10 2.78 3.48
 -3 8 -10 8.78 8.87
 -3 -8 10 9.53 4.96
 -3 -8 10 13.24 8.28
 3 -8 10 -0.41 3.3
 3 8 -10 -1.04 4.7
 -3 8 10 3.45 4.83
 -3 -8 -10 5.69 4.21
 -3 -8 -10 4.88 5.75
 3 -8 10 -2.54 4.73
 -3 -9 10 34.13 8.14
 -3 9 -10 36.95 10.45
 3 -9 -10 39.99 9.42
 -3 -9 10 27.6 11.35
 -3 -9 10 37.73 12.71
 3 9 -10 28.36 7.21
 -3 -9 -10 30.05 6.83
 -3 -9 -10 38.7 11.97
 -3 9 10 24.35 8.93
 3 9 -10 28.34 7.86
 3 -9 10 44.41 9.91
 -3 -9 -10 41.64 8.26
 -3 10 -10 1.78 9.02
 -3 -10 10 -10.73 7
 -3 -10 10 1.16 5.18
 3 -10 -10 2.93 3.67
 -3 -10 -10 5.73 7.75
 3 10 -10 11.92 6.23
 -3 -10 -10 1.88 4.79
 -3 -10 -10 -4.05 5.96
 -3 10 10 14.71 6.33
 -3 -10 -10 6.45 5.41
 3 -10 10 8.78 6.35
 4 0 -10 285.37 28.54
 -4 0 10 317.52 28.7
 4 0 -10 278.27 26.02
 4 0 -10 306.88 31.25
 4 0 -10 323.9 26.19
 4 0 10 283.98 24.46
 -4 0 10 328.05 29.24
 -4 0 -10 301.45 25.09
 -4 0 10 329.08 26.83
 4 0 10 329.74 24.76
 -4 0 -10 340.72 26.73
 4 0 10 342.09 30
 4 -1 -10 1.16 2.88
 -4 1 -10 12.41 5.39
 4 -1 -10 0.32 2.12
 4 -1 -10 15.81 6.7
 -4 -1 10 6.1 4.02
 4 1 10 7.02 3.67
 -4 -1 10 1.11 3.8
 4 1 10 3.5 2.81
 -4 -1 10 15.43 6.1
 4 -1 -10 7.37 4.73
 4 1 10 0.64 3.9
 -4 1 10 5.62 4.32
 4 -1 10 4.84 3.08
 -4 -1 -10 2.71 2.35
 -4 -1 -10 1 3.08
 4 -1 10 -1.68 3.21
 4 -1 10 3.74 3.15
 4 1 -10 4.84 3.61
 -4 1 10 4.52 3.81
 4 1 -10 0.54 2.82
 -4 1 10 -1.94 1.91
 4 1 -10 4.03 4.97
 -4 2 -10 94.64 9.26
 4 2 10 73.14 9.79
 -4 -2 10 109.95 15.05
 4 2 10 101.2 9.72
 -4 -2 10 72.96 12.32
 4 -2 -10 92.25 12.69
 4 -2 -10 84.35 10.9
 -4 -2 10 91.42 18.73
 4 -2 -10 110.23 13.65
 4 -2 -10 111.32 14.62
 4 2 10 111.6 15.9
 -4 2 -10 106.93 13.76
 4 2 -10 108 13.58
 -4 -2 -10 114.16 11.87
 -4 2 10 109.9 13.89
 4 2 -10 98.27 15.08
 -4 -2 -10 108.58 15.36
 -4 2 10 103.68 14.73
 4 2 -10 121.48 17.64
 -4 -2 -10 98.71 10.45
 4 -2 10 94.57 12.7
 4 -2 10 85.6 12.46
 4 2 -10 123.02 17.53
 -4 3 -10 117.94 10.98
 4 -3 -10 107.02 11.92
 -4 -3 10 110.16 28.22
 -4 3 -10 82.17 13.54
 4 3 10 113.09 15.1
 4 -3 -10 110.67 14.81
 4 -3 -10 126.38 14.69
 4 -3 -10 113.6 14.21
 -4 -3 10 105.99 15.05
 4 3 -10 90.88 14.82
 4 3 -10 99.64 19.47
 4 3 -10 142.26 19.38
 4 -3 10 115.49 14.35
 -4 -3 -10 103.54 17.33
 -4 3 10 110.75 13.71
 -4 3 10 79.99 16.23
 -4 -3 -10 103.16 11.52
 -4 -3 -10 111.59 10.88
 4 -4 -10 40.49 8.99
 -4 -4 10 23.94 9.66
 -4 4 -10 51.54 7.5
 -4 -4 10 64.49 12.56
 -4 -4 10 67.21 16.99
 4 -4 -10 55.32 11.29
 -4 4 -10 57.22 11.58
 4 -4 -10 56.51 8.27
 4 -4 -10 64.1 11.82
 4 4 10 52.8 11.18
 4 4 -10 34.7 10.58
 4 4 -10 28.17 9.68
 -4 -4 -10 60.44 8.12
 -4 -4 -10 51.68 7.06
 -4 4 10 50.68 10.18
 -4 4 10 46.5 11.25
 -4 -4 -10 64.53 10.36
 4 4 -10 50 11.61
 -4 -4 -10 52.97 14.12
 4 -4 10 56.83 12.48
 4 5 10 173.64 19.4
 4 -5 -10 167.9 19.68
 -4 -5 10 178.78 19.31
 4 -5 -10 169.67 19.95
 4 -5 -10 173.97 17.05
 -4 -5 10 134.03 19.83
 -4 5 -10 166.55 19.38
 -4 5 -10 166.53 15.81
 4 -5 -10 164.99 15.81
 -4 -5 10 175.35 24.2
 4 5 -10 137.9 21.16
 4 5 -10 154.35 19.63
 -4 -5 -10 161.9 23.45
 -4 5 10 177.35 16.27
 4 -5 10 169.42 18.91
 -4 -5 -10 166.92 18.12
 4 5 -10 158.84 19.62
 -4 -5 -10 154.07 17.94
 -4 -5 -10 140.86 14.32
 -4 5 10 188.75 20.69
 -4 6 -10 26.63 6.66
 -4 6 -10 18.92 5.95
 -4 -6 10 25.2 7.37
 -4 6 -10 17.65 8.28
 -4 -6 10 18.66 8.87
 4 -6 -10 13.72 7.58
 -4 -6 10 15.05 8.74
 4 -6 -10 19.31 7.2
 4 6 -10 10.93 7.08
 4 6 -10 13.73 7.06
 -4 -6 -10 21.68 8.57
 -4 -6 -10 27.03 7.53
 4 -6 10 19.11 7.41
 4 6 -10 27.65 8.27
 -4 6 10 28.42 6.77
 -4 6 10 23.46 8.11
 -4 -6 -10 38.2 7.3
 -4 -7 10 -2.11 5.93
 -4 7 -10 5.21 6.3
 -4 -7 10 6.27 5.18
 -4 -7 10 -4.21 3.52
 -4 7 -10 3.86 4.05
 -4 7 -10 3.32 4.05
 -4 7 -10 3.24 3.03
 4 -7 -10 -1.64 3.82
 -4 7 10 5.67 4.35
 4 -7 10 3.87 4.09
 -4 7 10 -0.25 3.69
 4 7 -10 3.63 4.4
 -4 -7 -10 12.2 7.97
 -4 -7 -10 4.61 3.77
 -4 -7 -10 -3.73 5.15
 4 -7 10 -1.46 4.69
 4 7 -10 -2.69 4.84
 4 -8 -10 14.56 5.56
 -4 8 -10 9.96 5
 -4 8 -10 5.07 7.81
 -4 -8 10 -2.2 6.02
 -4 -8 10 -0.43 5.68
 4 8 -10 16.59 6.7
 4 8 -10 6.6 5.13
 -4 -8 -10 6.63 6
 4 -8 10 5.3 6.06
 -4 -8 -10 10.14 5.43
 -4 8 10 9.29 5.67
 4 -8 10 -0.65 6.08
 -4 -8 -10 13.28 8.49
 4 -9 -10 1.19 4.08
 -4 -9 10 1.8 5.8
 -4 -9 10 -6.2 7.85
 -4 -9 10 1.76 5
 -4 -9 -10 12.44 6.33
 -4 -9 -10 -3.56 5.58
 -4 -9 -10 3.35 4.39
 4 9 -10 0.21 4.73
 4 -9 10 4.03 4.98
 4 9 -10 11.69 6.19
 -4 9 10 -4.03 3.94
 -4 -10 10 11.35 11.69
 -4 -10 10 3.72 7.6
 4 -10 -10 17.49 6.82
 -4 -10 10 19.81 8.19
 4 10 -10 7.44 5.94
 -4 10 10 10.33 6.98
 4 -10 10 14.43 6.52
 -4 -10 -10 9.55 6.61
 -4 -10 -10 15.42 6.47
 -4 -10 -10 8.94 7.84
 5 0 10 282.46 28.37
 -5 0 10 250.14 30.68
 -5 0 -10 243.4 22.35
 -5 0 10 255.46 26.7
 5 0 -10 230.57 31.54
 5 0 10 191.09 20.13
 -5 0 10 265.51 25.56
 5 0 10 282.92 22.6
 5 0 -10 240.29 28.29
 5 0 -10 206.06 22.82
 5 0 -10 229.26 22.3
 -5 0 -10 262.31 23.53
 -5 1 -10 106.56 13.78
 5 -1 -10 88.31 14.55
 -5 -1 10 111.54 15.15
 5 -1 -10 88.04 13.23
 5 1 10 75.91 17.55
 -5 -1 10 68.7 15.46
 5 -1 -10 82.41 11.79
 5 1 10 91.41 11.04
 -5 -1 10 102.74 13.77
 5 -1 -10 104.82 15.77
 5 1 -10 100.72 15.84
 -5 1 10 96.25 13.82
 -5 -1 -10 98.01 12.59
 5 -1 10 85.22 11.7
 5 1 -10 87.21 20.29
 -5 -1 -10 93.28 11.18
 5 -1 10 91.73 12.57
 5 1 -10 83.51 12.75
 5 -1 10 93.7 14.59
 -5 1 10 64.99 20.74
 -5 -1 -10 104.06 13.57
 5 1 -10 80.18 12.68
 5 2 10 97.06 11.96
 5 2 10 104.29 11.03
 5 -2 -10 95.75 12.12
 5 -2 -10 114.13 16.03
 5 -2 -10 83.76 13.15
 5 -2 -10 95.96 14.72
 -5 -2 10 99.01 15.34
 -5 2 -10 116.01 15.05
 -5 -2 10 118.03 18.19
 -5 -2 10 96.02 14.43
 5 2 10 103.38 16.27
 -5 2 -10 96.83 10.42
 5 2 -10 101.76 21.45
 5 -2 10 88.06 12.84
 5 2 -10 94.07 15.71
 5 -2 10 104.31 13.09
 -5 2 10 106.53 14.67
 5 2 -10 101.63 13.89
 -5 -2 -10 93.9 12.69
 5 2 -10 117.2 16.68
 -5 -2 -10 111.89 15.94
 -5 -2 -10 90.71 11
 5 -2 10 87.89 13.3
 -5 2 10 87.31 14.63
 -5 3 -10 90.07 14.32
 -5 -3 10 113.04 15.49
 5 -3 -10 96.93 12.14
 5 3 10 101.29 15.88
 5 -3 -10 98.34 13.95
 5 3 10 93.6 12.23
 5 -3 -10 102.97 14.7
 -5 -3 10 87.44 19.51
 5 -3 -10 109.49 15.19
 -5 -3 10 91.1 14.59
 5 3 10 111.58 9.69
 -5 3 -10 99.05 10.52
 -5 -3 -10 109.37 12.99
 5 -3 10 94.36 13.92
 5 3 -10 89.11 15.15
 -5 -3 -10 47.63 24.45
 5 3 -10 74.2 14.41
 5 3 -10 75.5 16.46
 5 -3 10 108.18 14.32
 -5 3 10 106.76 14.16
 -5 -3 -10 94.56 11.05
 5 3 -10 80.56 18.59
 5 -4 -10 3.4 3.87
 5 -4 -10 7.11 5.02
 5 -4 -10 3.21 4.08
 -5 4 -10 16.11 7.64
 5 4 10 9.65 6.38
 5 -4 -10 10.61 4.94
 -5 4 -10 10.33 3.98
 -5 -4 10 13.26 6.79
 -5 -4 10 7.75 8.82
 -5 -4 10 11.93 6.96
 5 4 -10 -0.25 5.55
 5 4 -10 9.62 5.46
 5 -4 10 17.71 6.5
 -5 -4 -10 7.77 4.43
 5 4 -10 12.75 7.83
 5 4 -10 12.24 5.67
 5 -4 10 5.17 4.69
 -5 4 10 4.79 4.2
 -5 -4 -10 4.18 3
 5 5 10 39.94 10.6
 5 -5 -10 33.98 7.51
 -5 -5 10 85.39 17.74
 5 -5 -10 44.76 10.74
 -5 5 -10 31.13 7.71
 -5 5 -10 45.89 10.88
 -5 -5 10 19.3 9.54
 -5 -5 10 27.06 9.87
 5 -5 -10 31.28 9.03
 -5 5 10 40.39 8.47
 -5 5 10 30.28 8.96
 5 -5 10 31.69 9.27
 -5 -5 -10 37.15 9.32
 -5 -5 -10 35.17 7.62
 -5 -5 -10 45.81 15.31
 5 5 -10 19.87 8.82
 -5 -5 -10 37.46 7.64
 5 5 -10 28.53 9.19
 5 5 -10 27.26 8.59
 -5 6 -10 3.85 5.34
 -5 6 -10 3.46 3.83
 -5 -6 10 14.71 8.24
 5 -6 -10 -4.81 2.87
 -5 -6 10 -6.17 5.15
 -5 -6 10 -2.08 4.29
 5 -6 -10 8.74 5.78
 -5 6 -10 -0.62 2.97
 -5 -6 -10 7.46 5.06
 5 6 -10 2.59 6.08
 -5 -6 -10 -11.22 5.43
 -5 -6 -10 1.47 3.05
 -5 6 10 5.54 4.66
 5 -6 10 8.18 5.06
 -5 -6 -10 4.43 6.69
 -5 6 10 2.3 3.97
 5 -6 10 -2.16 5.69
 5 -7 -10 124.3 16.3
 5 -7 -10 132.29 15.13
 -5 -7 10 135.08 26.06
 -5 7 -10 119.1 14.82
 -5 7 -10 118.66 13.49
 -5 7 -10 141.38 14.72
 -5 -7 10 144.62 17.92
 -5 7 -10 137.11 22.92
 5 7 -10 128.01 15.9
 5 -7 10 95.02 15.74
 5 7 -10 113.09 16.35
 5 -7 10 102.9 16.17
 -5 -7 -10 135.36 18.01
 -5 -7 -10 122.17 25.27
 -5 7 10 152.02 14.83
 -5 7 10 127.78 17.33
 5 -8 -10 6.41 5.33
 -5 8 -10 13.82 5.71
 -5 -8 10 2.57 5.58
 -5 -8 10 30.73 9.65
 -5 -8 10 -2.57 6.35
 -5 8 10 6.14 5.95
 5 8 -10 14.29 7.1
 5 8 -10 12.1 6
 -5 -8 -10 14.82 7.34
 -5 -8 -10 17.73 11.57
 -5 -8 -10 22.9 6.81
 -5 -9 10 7.34 7.32
 5 -9 -10 18.16 6.63
 -5 9 -10 19.47 6.14
 -5 -9 10 4.31 7.28
 -5 -9 -10 25.67 12.91
 5 -9 10 23.47 8.66
 5 9 -10 22.57 7.24
 5 9 -10 6.51 5.72
 -5 9 10 19.35 7.93
 -5 -9 -10 11.97 8.85
 -5 -9 -10 9.91 5.8
 -5 -10 10 5.67 7.14
 -5 -10 10 3.88 7.29
 5 -10 -10 1.88 4.62
 -5 -10 10 -7.04 5.88
 5 -10 10 16.91 6.56
 -5 10 10 -0.69 5.17
 -5 -10 -10 -7.47 7.51
 -5 -10 -10 5.27 8.07
 -5 -10 -10 5.95 5.09
 6 0 10 291.62 31.42
 6 0 10 255.19 23.42
 -6 0 -10 264.3 25.71
 6 0 -10 255.49 28.22
 6 0 -10 230.34 23.66
 -6 0 -10 306.66 25.71
 -6 0 10 251.67 26.42
 -6 0 10 264.76 24.8
 6 0 10 238.64 22.7
 -6 0 10 291.46 28.66
 6 0 -10 252.91 30.32
 6 0 -10 252.21 25.34
 6 -1 -10 83.71 12.23
 -6 1 -10 102.31 13.58
 -6 -1 10 60.33 14.49
 6 -1 -10 108.48 21.59
 6 -1 -10 102.89 15
 6 1 10 78.6 18.47
 -6 1 -10 104.79 15.16
 -6 -1 10 74.57 15.2
 6 -1 -10 106.12 16.2
 -6 -1 10 106.68 14.5
 6 1 10 75.33 12.15
 6 1 10 107 12.63
 6 1 -10 130.1 18.17
 6 -1 10 111.98 13.18
 -6 1 10 94.68 13.16
 -6 -1 -10 90.69 14.03
 6 1 -10 99.52 21.3
 -6 1 10 86.52 16.56
 -6 -1 -10 79.23 15.37
 -6 1 10 75.71 16.37
 6 -1 10 108 20.51
 6 -1 10 72.23 11.82
 -6 -1 -10 81.81 11.05
 6 1 -10 89.35 13.52
 6 1 -10 107.9 15.1
 -6 -2 10 155.64 19.44
 6 2 10 122.71 15.86
 6 -2 -10 150.07 18.32
 6 -2 -10 130.82 19.19
 6 -2 -10 124.8 15.71
 -6 -2 10 171.62 23.24
 6 2 10 151.25 14.85
 6 2 10 148.92 21.17
 6 -2 -10 165.25 20.53
 -6 -2 10 137 17.96
 -6 2 -10 160.83 19.27
 -6 2 -10 145.23 14.38
 6 -2 10 143.49 16.57
 6 2 -10 146.68 17.68
 -6 2 10 161.01 20.95
 -6 -2 -10 151.1 17.49
 -6 -2 -10 154.66 15.44
 6 -2 10 151.27 19.9
 6 2 -10 161.82 20.38
 -6 -2 -10 145.2 18.87
 -6 2 10 153.99 19.11
 6 2 -10 158.13 23.34
 6 -2 10 152.36 17.57
 6 2 -10 180.32 22.32
 6 3 10 58.3 7.77
 -6 -3 10 59.9 12.91
 6 3 10 44.44 10.04
 -6 3 -10 48.16 7.91
 6 -3 -10 62.41 13.42
 -6 -3 10 31.21 11.81
 6 3 10 81.41 16.74
 -6 -3 10 69.74 16.14
 6 -3 -10 37.86 12.69
 -6 3 -10 68.13 13.87
 6 3 -10 70.65 18.19
 6 -3 10 46.23 11.52
 6 -3 10 60.86 14.57
 -6 -3 -10 55.37 11.02
 -6 -3 -10 45.54 13.28
 -6 -3 -10 51.03 9.38
 6 3 -10 49.26 11.22
 -6 3 10 83.74 12.9
 6 3 -10 46.43 14.22
 -6 3 10 33.7 10.54
 6 -3 10 60.02 13.47
 -6 -4 10 43.96 14.15
 -6 4 -10 54.31 11.72
 -6 4 -10 36.05 7.27
 6 -4 -10 32.65 10.45
 -6 -4 10 36.97 10.67
 -6 -4 10 46.75 12.25
 6 -4 -10 40.48 9.7
 6 -4 -10 33.93 8.59
 6 4 10 45.73 12.5
 6 -4 10 32.62 9.19
 6 -4 10 32.59 8.14
 -6 4 10 51.83 11.05
 -6 -4 -10 40.53 11.94
 6 4 -10 28.45 11.96
 -6 4 10 24.44 8.27
 6 4 -10 47.86 10.87
 6 4 -10 79.72 18.07
 -6 -4 -10 45.02 8.71
 -6 -4 -10 16.45 7.05
 6 -4 10 40.13 11.04
 -6 5 -10 22.09 6.18
 6 -5 -10 22.27 8.56
 6 -5 -10 20.45 6.61
 -6 -5 10 18.26 8.42
 -6 -5 10 20.69 8.05
 -6 5 -10 25.33 9.49
 -6 5 -10 32.03 8.62
 -6 -5 10 12.6 9.75
 6 5 10 16.19 7.51
 -6 -5 -10 12.05 6.3
 -6 -5 -10 20.52 10.19
 -6 5 10 28.38 8.3
 -6 -5 -10 23.72 6.06
 6 -5 10 15.86 7.49
 6 5 -10 20.96 9.58
 -6 5 10 18.23 7.27
 6 5 -10 25.8 8.08
 -6 -5 -10 25.64 10.07
 6 -5 10 6.14 6.47
 -6 -6 10 -8.02 6.16
 -6 -6 10 5.72 6.7
 6 -6 -10 4.11 5.24
 -6 6 -10 0.15 3.05
 -6 -6 10 1.25 3.77
 -6 6 -10 2.08 5.81
 -6 -6 -10 5.35 7.35
 -6 -6 -10 10.82 4.35
 -6 6 10 -5.17 4.21
 -6 6 10 3.5 4.67
 -6 -6 -10 8.6 7.5
 6 -6 10 9.35 4.71
 6 6 -10 5.08 4.73
 6 -7 -10 42.46 10.81
 -6 7 -10 41.24 8.47
 -6 -7 10 25.17 10.65
 -6 -7 10 34.76 11.94
 -6 7 -10 37.77 9.12
 -6 -7 10 25.29 18.51
 6 7 -10 47.51 10.41
 -6 -7 -10 27.15 13.2
 -6 -7 -10 46.26 12.76
 -6 7 10 36.83 9.52
 6 -7 10 38.63 11.43
 6 7 -10 52.69 10.96
 -6 7 10 45.22 8.95
 -6 -7 -10 46.09 9.12
 -6 -8 10 0.55 7.29
 6 -8 -10 6.23 6.4
 -6 8 -10 9.34 4.86
 -6 8 -10 2.63 5.35
 -6 -8 -10 4.72 3.81
 6 8 -10 8.33 6.58
 6 -8 10 9.16 6.09
 -6 8 10 17.45 12.18
 -6 -8 -10 2.73 8.36
 6 8 -10 7.44 7.66
 -6 8 10 7.69 6.43
 -6 -9 10 -3.33 6.06
 -6 9 -10 5.75 5.99
 6 -9 -10 -8.08 4.24
 -6 -9 10 6.89 7.28
 6 -9 10 -0.42 5.46
 -6 -9 -10 6.1 4.28
 6 9 -10 1.52 5.87
 -6 -9 -10 -3.85 7.21
 6 9 -10 -6.36 6.6
 -7 0 -10 112.4 16.17
 7 0 -10 81.66 13.65
 7 0 10 97.92 13.73
 -7 0 10 108.86 17.26
 7 0 10 106.25 21.1
 -7 0 -10 115.21 15.36
 7 0 -10 147.92 17.57
 -7 0 10 146.33 18.42
 7 0 10 104.6 14.72
 7 0 -10 109.77 22.79
 -7 0 10 126.27 15.59
 -7 -1 10 -7.21 5.16
 -7 1 -10 0.54 3.35
 7 1 10 4.5 4.67
 7 1 10 10.98 4.38
 7 -1 -10 16.91 10.33
 7 -1 -10 0.6 4.24
 -7 -1 10 -6.33 3.84
 7 1 10 18.36 9.82
 -7 -1 10 1.1 3.23
 7 -1 -10 -1.16 4.04
 -7 1 -10 4.94 6.4
 -7 1 10 1.25 4.4
 7 -1 10 -1.04 7.31
 7 1 -10 5.09 4.82
 7 1 -10 18.54 10.2
 -7 -1 -10 -0.12 3.86
 7 1 -10 6.26 5.94
 7 -1 10 6.2 3.28
 -7 -1 -10 14.87 9.31
 -7 1 10 -1.12 2.66
 7 -1 10 -2.62 4.1
 -7 1 10 -4.66 4.65
 7 -2 -10 35.7 9.99
 -7 2 -10 36.86 8.3
 7 2 10 34.72 9.55
 7 2 10 25.97 10.05
 7 2 10 28.27 7.22
 -7 -2 10 42.04 11.01
 7 -2 -10 40.5 12.64
 -7 -2 10 43.16 12.81
 7 -2 -10 25.79 8.25
 -7 -2 10 47.86 12
 7 2 -10 55.9 12.97
 7 -2 10 38.59 9.25
 -7 -2 -10 26.07 11.38
 -7 2 10 42.7 11.77
 -7 -2 -10 31.97 8.33
 -7 -2 -10 46.85 11.14
 7 -2 10 34.35 8.82
 -7 2 10 29.87 9.84
 7 2 -10 39.74 9.87
 7 2 -10 56 16.33
 7 -2 10 60.6 19.11
 7 3 10 89.14 14.36
 7 3 10 80.05 10.57
 -7 3 -10 83.3 13.05
 7 3 10 119.95 19.48
 7 -3 -10 90.49 17.51
 -7 -3 10 84.49 16.58
 7 -3 -10 70.99 14.17
 -7 -3 10 142.2 26.92
 -7 -3 10 100.38 16.3
 7 -3 -10 91.91 14.7
 7 -3 10 88.69 13.55
 -7 3 10 100.71 25.94
 7 -3 10 89.47 18.7
 7 3 -10 74.32 17.15
 -7 3 10 50.95 12.76
 7 3 -10 77.72 14.81
 -7 -3 -10 78.56 11.53
 -7 -3 -10 104.2 17.07
 -7 -3 -10 106.44 20.42
 7 -3 10 93.25 16.66
 7 -4 -10 0.81 4.07
 -7 -4 10 9.08 7.05
 -7 4 -10 3.51 5.95
 7 4 10 -0.72 3.51
 7 4 10 -2.71 4.35
 7 4 10 12.13 8.77
 -7 4 -10 -2.58 2.22
 -7 -4 10 5.9 5.77
 7 -4 10 9.08 11.45
 -7 -4 -10 6.9 7.51
 7 4 -10 -7.23 8.55
 7 4 -10 9.88 5.46
 -7 -4 -10 0.03 2.9
 7 -4 10 5.83 3.93
 -7 4 10 -2 2.76
 -7 -4 -10 -2.55 4.51
 -7 4 10 1.32 5.5
 -7 5 -10 131.79 18.8
 7 -5 -10 159.49 19.9
 -7 -5 10 88.61 21.09
 -7 -5 10 163.59 20.37
 -7 5 -10 146.68 15.16
 -7 5 10 137.3 19.1
 7 5 -10 94.43 20.01
 -7 -5 -10 129.39 24.93
 7 5 -10 136.33 17.89
 -7 -5 -10 136.36 15.49
 -7 -5 -10 164.04 17.93
 7 -5 10 152.8 19.77
 -7 5 10 162.28 17.49
 -7 6 -10 2.23 3.77
 -7 6 -10 5.61 6.48
 7 -6 -10 1.2 3.39
 -7 -6 10 6.07 5.32
 7 6 -10 7.75 5.41
 7 6 -10 -0.7 7.53
 -7 -6 -10 4.57 7.54
 -7 6 10 6.45 4.51
 -7 -6 -10 -2.54 3.13
 -7 6 10 10.01 6.27
 -7 7 -10 19.32 6.28
 -7 -7 10 10.28 9.83
 -7 7 -10 36.04 9.08
 7 -7 -10 18.64 11.54
 -7 -7 -10 23.93 7.21
 -7 -7 -10 1.42 8.99
 -7 7 10 24.2 9
 7 -7 10 14.17 6.75
 -7 7 10 14.87 7.11
 7 7 -10 26.91 8.57
 7 7 -10 25.01 10.29
 -7 8 -10 9.5 5.08
 -7 8 -10 12.73 6.26
 -7 8 -10 5.65 6.74
 7 -8 -10 10.6 6.47
 -7 -8 10 19.42 8.62
 -7 -8 10 -4.63 7.73
 7 8 -10 5.29 6.62
 -7 -8 -10 3.95 8.86
 -7 8 10 6.6 6.07
 -7 -8 -10 11.23 4.94
 -7 8 10 12.42 7.35
 7 -8 10 2.86 5.69
 -8 0 10 96.11 19.2
 -8 0 -10 91.47 16.86
 8 0 -10 108.03 16.58
 8 0 10 87.73 13.54
 -8 0 10 111.88 15.12
 8 0 10 116.22 16.5
 8 0 10 72.78 18.9
 8 1 10 9.66 10.5
 -8 -1 10 5.94 5.05
 8 -1 -10 4.72 4.71
 -8 -1 10 6 6.11
 8 1 10 10.04 6.2
 -8 -1 -10 7.46 4.87
 -8 1 10 7.58 6.23
 8 -1 10 6.23 5.04
 8 -1 10 0.43 9.56
 -8 1 10 5.51 4.17
 8 1 -10 6.07 5.56
 8 -1 10 9.96 6.67
 8 2 10 140.18 16.33
 -8 -2 10 138.14 20.96
 8 -2 -10 145.96 19.45
 8 2 10 108.37 21.79
 -8 -2 10 155.81 18.88
 -8 2 -10 132.51 15.35
 8 2 10 104.77 17.07
 8 2 -10 121.37 17.47
 8 -2 10 148.6 17.58
 -8 2 10 121.02 19.1
 -8 -2 -10 125.56 15.22
 -8 -2 -10 121.06 17.1
 8 3 10 26.56 10.4
 -8 -3 10 22.86 8.15
 -8 3 -10 17.12 5.68
 -8 -3 10 50.95 15.1
 8 3 10 45 9.24
 8 -3 -10 43.2 12.13
 -8 3 -10 19.57 13.13
 8 -3 10 22.6 8.25
 -8 3 10 15.83 11.67
 -8 3 10 14.34 6.91
 -8 -3 -10 32.7 10.52
 -8 -3 -10 26.17 7.24
 8 3 -10 30.83 8.84
 -8 -4 10 45.16 13.26
 8 4 10 31.2 9.94
 -8 4 -10 37.17 11.19
 8 4 10 31.25 6.99
 8 -4 -10 39.15 11.63
 -8 4 -10 41.54 8.54
 -8 -4 10 32.71 10.23
 8 4 -10 35.3 9.52
 -8 4 10 31.77 9.27
 8 -4 10 42.32 10.91
 -8 -4 -10 38.97 12.56
 -8 4 10 52.71 12.33
 -8 -4 -10 35.2 8.27
 -8 5 -10 24.03 10.67
 -8 -5 10 28.24 8.98
 -8 5 -10 37.33 8.74
 8 -5 -10 45.54 13.48
 -8 -5 10 39.2 14.41
 8 5 -10 37.98 9.62
 -8 -5 -10 26.33 11.49
 -8 5 10 16.52 7.13
 -8 -5 -10 41.18 8.51
 8 -5 10 35.38 10.9
 -8 5 10 45.62 12.21
 -8 -6 10 -3.17 6.48
 -8 6 -10 3.48 4.14
 -8 -6 10 -1.45 4.77
 8 -6 -10 7.63 6.75
 -8 6 -10 2.12 7.3
 -8 -6 -10 10.89 7.49
 -8 -6 -10 3.73 4.44
 -8 6 10 6.06 7.4
 8 -6 10 8.32 7.84
 8 6 -10 13.04 7.5
 -8 6 10 5.75 6.13
 -8 -7 10 6.68 9.26
 -8 -7 10 -1.7 5.21
 8 -7 -10 1.4 6.31
 -8 7 -10 2.34 4.12
 -8 7 -10 1.18 7.65
 -8 -7 -10 -5.09 9.03
 -8 7 10 7.56 5.54
 -8 7 10 6.35 6.64
 -8 -7 -10 2.04 3.83
 8 7 -10 10.78 6.98
 8 -7 10 -0.21 5.34
 -8 -8 10 3.25 9.28
 8 -8 -10 2.36 5.07
 -8 -8 10 8.26 6.85
 -8 8 -10 3.81 8.44
 -8 8 -10 14.25 8.54
 -8 8 10 -13.37 8.49
 -8 -8 -10 -10.65 6.71
 -8 8 10 -3.69 5.39
 8 -8 10 7.09 8.85
 -8 -8 -10 8.27 5.66
 8 8 -10 24.37 11.48
 8 8 -10 11.8 7.23
 -9 0 10 6.61 4.04
 9 0 10 4.08 5.62
 -9 0 10 -4.18 3.12
 -9 0 -10 2.2 3.95
 9 0 -10 -5.81 3.97
 -9 -1 10 36.93 10.04
 -9 -1 10 20.35 8.87
 9 1 10 31.18 8.63
 9 -1 -10 11.9 7.06
 9 1 10 -1.73 7.65
 -9 1 10 21.38 7.94
 9 1 -10 14.77 7.93
 -9 -1 -10 27.7 8.98
 -9 1 10 14.98 6.35
 9 -1 10 22.86 7.33
 9 2 10 14.76 6.57
 -9 -2 10 19.79 19.05
 9 2 10 20.57 9.41
 -9 -2 10 8.67 9.89
 -9 2 -10 17.65 6.01
 9 2 -10 7.75 5.91
 -9 -2 -10 13.86 5.41
 -9 2 10 17.23 7.77
 9 -2 10 25.87 9.18
 -9 -2 -10 11.16 5.72
 -9 3 -10 40.62 8.52
 9 -3 -10 31.52 10.66
 9 3 10 50.56 10.53
 -9 -3 10 52.43 12.23
 9 3 10 39.9 13.11
 -9 -3 10 67.91 16.64
 -9 -3 -10 50.29 10.86
 9 -3 10 36.32 12.05
 9 3 -10 15.13 8.93
 -9 3 10 37.23 11.39
 -9 -3 -10 50.14 13.04
 9 4 10 1.58 8.75
 -9 -4 10 -2.58 3.39
 -9 -4 10 4.52 6.8
 9 4 10 10.6 5.76
 -9 4 -10 9.12 5
 9 -4 -10 1.16 5.84
 9 -4 10 9.88 8.22
 -9 -4 -10 6.46 4.42
 9 4 -10 -5.33 6.05
 -9 -4 -10 19.86 11.2
 9 -5 -10 33.56 12.23
 -9 -5 10 38.9 11.36
 -9 5 -10 32.83 8.18
 -9 -5 10 60.26 16.83
 -9 5 10 30.77 9.28
 -9 -5 -10 40.08 12.73
 9 5 -10 34.51 11.25
 9 -5 10 32.48 11.03
 -9 -5 -10 44.65 9.28
 -9 6 -10 11.1 4.74
 -9 -6 10 1.07 6.29
 -9 -6 10 14.58 9
 9 -6 -10 -0.16 5.62
 -9 -6 -10 -3.5 5.56
 9 -6 10 -1.55 5.13
 9 6 -10 0.89 7.71
 -9 -6 -10 3.04 4.28
 -9 6 10 13.49 7.46
 10 0 -10 112.4 20.87
 -10 0 -10 121.29 16.12
 10 0 10 105.7 19.91
 -10 0 10 137.94 16.72
 -10 0 10 77.99 17.14
 -10 -1 10 0.25 5.78
 10 1 10 3.25 6.09
 10 -1 -10 23.65 8.9
 -10 -1 10 6.92 4.45
 -10 1 -10 3.59 4.53
 -10 -1 -10 -4.38 3.15
 10 -1 10 -1.91 5.66
 -10 1 10 5.08 5.56
 10 1 -10 -4.31 4.86
 10 -2 -10 22.2 10.16
 10 2 10 36.37 10
 -10 2 -10 25.78 6.94
 -10 -2 10 27.24 9.03
 -10 -2 10 33.14 10.42
 10 -2 10 31.85 10.87
 -10 -2 -10 24.66 8.37
 10 2 -10 16 9.5
 -10 2 10 31.15 10.71
 10 3 10 -4.13 5.65
 -10 -3 10 2.7 5.73
 10 3 10 -2.34 11.12
 10 -3 -10 1.74 6.2
 -10 3 -10 -0.68 2.56
 -10 -3 10 1.76 6.01
 -10 -3 -10 5.8 4.24
 10 -3 10 -3.72 4.01
 -10 3 10 -7.94 4.33
 10 3 -10 8.19 7.37
 10 4 10 7.77 13.3
 -10 -4 10 21.9 9.41
 10 4 10 12.09 6.66
 -10 -4 10 9.55 6
 -10 4 -10 3.23 4.73
 10 -4 -10 7.72 5.86
 -10 -4 -10 15.87 8.75
 -10 -4 -10 12.12 5.13
 10 -4 10 13.41 8.05
 10 4 -10 21.84 9.16
 -10 4 10 -3.35 4.57
 10 -5 -10 6.72 7.97
 -10 5 -10 -1.43 3.48
 -10 -5 10 5.02 7.35
 10 5 -10 -4.89 6.14
 -10 5 10 5.83 5.46
 10 -5 10 15.45 9.61
 -10 -5 -10 6.87 4.85
 -10 -5 -10 -2.54 6.38
 11 0 10 16.64 9.22
 11 0 -10 2.42 7.16
 -11 0 10 4.73 5.3
 -11 0 -10 5.45 6.2
 -11 1 -10 0.38 3.83
 -11 -1 10 -2.91 4.53
 -11 -1 10 2.79 5.55
 11 -1 -10 15.93 8.43
 11 1 10 5.12 8.07
 -11 1 10 -0.52 5.82
 11 1 -10 6.79 6.74
 11 -1 10 7.45 7.16
 -11 -1 -10 10.57 5.9
 -11 -2 10 2.21 5.06
 11 -2 -10 -3.64 6.13
 -11 2 -10 2.33 4.07
 11 2 10 4.22 7.65
 -11 -2 10 4.3 5.9
 -11 -2 -10 -2.81 3.84
 11 2 -10 -3.98 6.67
 -11 2 10 -7.01 5.36
 11 -2 10 0.92 6
 -11 -3 10 21.03 9.05
 -11 -3 10 22.26 9.32
 -11 3 -10 15.01 5.58
 11 3 -10 15.79 9.33
 -11 3 10 20.03 9.04
 -11 -3 -10 29.79 9.71
 0 0 11 5.05 2.93
 0 0 -11 9.83 3.82
 0 0 11 6.69 4.73
 0 0 -11 7.87 4.13
 0 1 -11 7.66 3.21
 0 -1 11 1.13 1.31
 0 -1 11 3.15 2.79
 0 1 -11 4.96 3.67
 0 -1 -11 0.67 1.39
 0 -1 -11 3.71 3.84
 0 -1 11 2.66 2.97
 0 1 11 -1.5 1.3
 0 -1 -11 -0.39 1.09
 0 1 11 -1.55 1.71
 0 2 -11 271.37 22.24
 0 -2 11 210.29 23.13
 0 2 -11 273.56 23.61
 0 -2 -11 246.79 19.02
 0 -2 -11 187.17 22.43
 0 -2 11 241.04 21.1
 0 2 11 257.16 20.24
 0 -2 11 292.53 20.66
 0 3 -11 3.4 2.62
 0 -3 11 1.03 2.48
 0 -3 -11 1.47 1.31
 0 -3 11 1.83 2.98
 0 3 11 5.28 3.35
 0 -3 11 5.37 4.44
 0 3 -11 -1.16 2.9
 0 4 -11 2026.81 124.44
 0 4 11 2014.03 127.48
 0 -4 11 2219.51 129.34
 0 -4 11 2074.25 127.5
 0 -4 -11 2061.33 125.53
 0 4 -11 2168.01 127.44
 0 -4 11 2098.97 128.6
 0 -4 -11 2067.75 128.58
 0 -4 11 2166.8 126.02
 0 -5 -11 0.35 1.58
 0 -5 11 -2.45 2.63
 0 -5 11 2.64 2.93
 0 5 11 1.56 2.56
 0 5 -11 11.22 4.22
 0 -5 11 0.07 2.43
 0 -5 -11 5.18 3.33
 0 -5 11 1.67 3.4
 0 -5 -11 -2.77 2.39
 0 5 -11 -1.95 2.16
 0 -6 11 998.3 65.52
 0 -6 11 902.68 61.69
 0 -6 -11 915.09 60.48
 0 6 -11 935.49 60.45
 0 6 11 987.83 64.09
 0 -6 -11 844.02 54.34
 0 6 -11 846.53 55.36
 0 -6 11 849.47 57.15
 0 -6 -11 771.69 56.47
 0 -6 11 946.79 61.4
 0 -7 11 -2.69 3.09
 0 7 11 -0.69 2.65
 0 -7 11 -2.4 3.99
 0 -7 -11 1.32 2.68
 0 -7 -11 -2.49 4.43
 0 7 -11 -1.19 2.17
 0 -7 11 -1.05 4.26
 0 -7 -11 -4.83 2.11
 0 -8 -11 82.95 19.48
 0 8 -11 148.53 16.6
 0 -8 -11 115.15 13.03
 0 -8 11 131.03 16.9
 0 -8 11 134.62 18.84
 0 8 11 164.16 19.69
 0 -8 11 102.51 16.09
 0 -9 11 -3.41 4.64
 0 -9 -11 1.49 3.46
 0 -9 11 -0.57 4.66
 0 -9 -11 -1.62 4.47
 0 9 -11 -10.28 5.06
 0 10 -11 175.26 19.3
 0 -10 11 167.92 23.13
 0 -10 -11 164.83 23.29
 0 -10 -11 182.23 18.41
 0 -11 11 4.96 6.83
 0 -11 -11 4.21 5.18
 0 -11 11 -1.29 4.54
 0 -11 -11 -4.89 5.24
 0 11 -11 -5.41 7.03
 -1 0 11 3.23 2.72
 1 0 -11 4 2.6
 -1 0 -11 1.01 1.67
 1 0 -11 -1.66 2.23
 1 0 11 -0.23 0.71
 -1 0 11 -0.83 1.72
 1 0 -11 -1.92 2.27
 -1 0 -11 3.58 2.38
 1 0 11 -0.44 0.71
 1 0 11 0.38 1.86
 -1 0 11 3.24 1.96
 1 -1 -11 2587.52 158.76
 -1 -1 11 2752.8 164.24
 1 -1 -11 3011.34 166.44
 -1 1 -11 2941.86 162.57
 1 1 11 2814.5 158.77
 -1 -1 11 2897.82 166.81
 1 -1 -11 2674.58 158.83
 -1 -1 11 2965.12 163.67
 -1 1 -11 2849.1 165.24
 -1 -1 -11 2469.3 157.69
 -1 1 11 2941.47 158.68
 1 1 -11 2726.88 161.77
 1 1 -11 2833.8 165.17
 -1 -1 -11 2848.87 158.79
 1 -1 11 2558.6 160.91
 -1 1 11 2905.39 165.66
 1 1 -11 3030.8 167.42
 -1 -1 -11 2300.86 161.34
 -1 -2 11 242.03 23.45
 1 -2 -11 214.03 15.22
 1 -2 -11 235.37 21.14
 -1 -2 11 256.28 20.61
 1 2 11 248.76 18.59
 -1 2 -11 244.78 22.47
 1 -2 -11 217.56 18.37
 -1 -2 11 226.1 19.87
 -1 2 -11 232.06 19.65
 1 2 -11 184.47 18.75
 -1 2 11 223.27 21.95
 1 2 -11 199.31 20.58
 1 -2 11 226.56 19.41
 -1 -2 -11 201.73 17.74
 -1 -2 -11 208.25 16.82
 1 2 -11 209.03 19.89
 1 -2 11 220.95 15.81
 -1 2 11 209.24 18.96
 -1 3 -11 1891.49 112.65
 -1 -3 11 1732.31 109.41
 1 -3 -11 1760.16 109.89
 1 -3 -11 1979.64 108.25
 -1 3 -11 1792.43 110.21
 1 3 11 1664.68 106.18
 -1 -3 11 1698.53 106.6
 -1 -3 11 1691.34 107.88
 1 3 -11 1796.92 114.97
 1 -3 11 1794.15 103.84
 -1 3 11 1855.64 109.66
 -1 3 11 1877.48 108.43
 -1 -3 -11 1516.75 106.34
 1 -3 11 1763.01 107.45
 -1 -3 -11 1693.25 104.63
 1 3 -11 1605.88 106.04
 1 -4 -11 130.21 13.62
 -1 4 -11 130.58 14.51
 1 -4 -11 136.2 14.22
 1 4 11 120.26 15
 -1 -4 11 107.73 15.22
 -1 -4 11 131.14 14.21
 -1 4 -11 140.72 14.91
 1 -4 -11 132.81 11.19
 -1 -4 11 141.54 16.39
 1 4 -11 124.95 13.73
 1 -4 11 123.89 15.08
 -1 4 11 141.13 15.83
 1 -4 11 148.06 13.9
 -1 -4 -11 128.83 14.27
 1 4 -11 135.46 15.29
 -1 -4 -11 111.94 15.58
 -1 -4 -11 132.13 13.88
 -1 -5 11 108.69 13.13
 -1 -5 11 92.87 19.44
 1 -5 -11 105.99 11.22
 1 -5 -11 115.4 10.71
 1 5 11 119.8 15.26
 1 -5 -11 118.96 13.85
 -1 5 -11 101.45 11.55
 -1 -5 11 109.48 16.77
 -1 -5 11 129.17 15.11
 -1 5 -11 107.77 13.86
 -1 -5 -11 110.57 13.13
 -1 -5 -11 120.73 13.19
 1 5 -11 98 12.03
 1 -5 11 115.6 15.85
 1 5 -11 145.29 15.43
 -1 -5 -11 93.79 15.4
 1 -5 11 125.33 13.78
 -1 5 11 103.07 14.51
 1 -6 -11 26.74 5.11
 -1 -6 11 29.6 8.84
 1 -6 -11 20.7 6.93
 -1 6 -11 27.65 7.42
 -1 -6 11 38.73 8.58
 -1 -6 11 25.84 8.85
 1 -6 -11 24.77 5.65
 -1 -6 11 34.15 9.76
 -1 6 -11 24.94 5.05
 1 6 -11 29.86 8.26
 -1 -6 -11 29.36 7.35
 -1 -6 -11 24.31 8.52
 1 6 -11 28.27 6.81
 1 -6 11 32.26 8.73
 -1 6 11 26.18 7.88
 -1 -6 -11 26.77 4.92
 1 -6 11 32.21 7.7
 -1 -6 -11 26.49 7.18
 -1 7 -11 22.17 7.46
 -1 -7 11 17.01 7.62
 1 -7 -11 17.47 5.06
 -1 -7 11 10.89 6.16
 -1 -7 11 13.2 6.14
 -1 -7 11 11.52 6.39
 1 -7 11 11.09 5.89
 -1 -7 -11 3.68 4.46
 -1 7 11 12.4 5.6
 1 -7 11 12.38 6.71
 1 7 -11 13.62 5.8
 -1 -7 -11 30.15 6.66
 1 7 -11 9.01 4.5
 -1 -7 -11 16.93 4.44
 -1 -7 -11 14.68 8.31
 -1 8 -11 16.83 7.31
 -1 -8 11 8.8 5.89
 1 -8 -11 3.04 3.91
 -1 -8 11 3.43 3.62
 -1 -8 11 5.91 6.74
 1 -8 11 9.95 5.65
 -1 8 11 22.98 9.03
 1 8 -11 9.68 6.3
 -1 -8 -11 16.1 8.89
 1 -8 11 13.48 6.09
 -1 -8 -11 2.55 3.28
 -1 -8 -11 9.5 4.61
 -1 -8 -11 7.65 4.38
 -1 -9 11 62.05 13.62
 1 -9 -11 78.36 10.5
 -1 -9 11 41.93 12.1
 -1 9 -11 87.13 13.09
 1 -9 11 65.29 13.47
 1 9 -11 77.45 12.45
 1 -9 11 39.17 11.57
 -1 -9 -11 71.25 11.36
 -1 -9 -11 68.22 15.81
 1 -10 -11 2.54 3.88
 -1 -10 11 7.07 6.24
 -1 10 -11 18.75 8.61
 -1 -10 11 12.13 7.3
 1 -10 -11 1.42 5.48
 -1 -10 -11 -9.13 4.54
 1 10 -11 10.3 7.13
 1 -10 11 1.15 4.77
 -1 -10 -11 -4.68 5.49
 1 -10 11 8.67 6.33
 1 -11 -11 48.3 14.31
 -1 -11 11 63.74 16.19
 -1 -11 11 66.74 15.4
 -1 11 -11 67.02 14
 1 -11 -11 62.73 11.81
 1 -11 11 56.32 12.35
 1 11 -11 55.26 11.42
 -1 -11 -11 53.5 12.19
 -1 -11 -11 72.64 17.53
 1 -11 11 56.37 13.19
 -2 0 11 -2.45 1.48
 2 0 -11 1.32 2.58
 -2 0 -11 4.58 2.55
 -2 0 11 -0.76 1.41
 -2 0 11 0.59 1.88
 2 0 -11 -2.9 1.32
 2 0 11 1.02 1.84
 2 0 -11 4.91 2.96
 2 0 11 3.69 3
 -2 0 -11 -0.46 0.7
 -2 0 -11 1.06 1.5
 2 -1 -11 188.61 15.84
 2 1 11 189.57 13.64
 2 1 11 226.76 14.15
 2 -1 -11 189.34 16.75
 -2 -1 11 141.26 17.36
 2 -1 -11 184.68 18.49
 -2 -1 11 209.5 20.99
 -2 -1 11 198.25 18.63
 2 1 11 207.84 16.5
 -2 1 -11 212.57 17.6
 2 -1 11 189.1 16.95
 -2 -1 -11 182.99 13.99
 -2 -1 -11 198.79 16.89
 2 -1 11 186.1 15.51
 -2 1 11 181.18 16.99
 2 1 -11 213.61 20.98
 -2 1 11 204.72 16.23
 2 1 -11 221.91 20.43
 -2 1 11 183.1 17.86
 -2 -1 -11 173.47 14.6
 2 1 -11 173.79 18.58
 -2 1 11 203.68 19.41
 -2 -2 11 1142.12 75.96
 2 -2 -11 1031.87 67.01
 -2 -2 11 1094.41 71.96
 2 -2 -11 1102.81 69.09
 2 -2 -11 1121.63 71.44
 2 2 11 1188.63 69.28
 -2 2 -11 1110.33 65.14
 -2 2 -11 1149.36 71.56
 -2 -2 11 1101.52 74.94
 -2 -2 -11 1130.51 64.86
 -2 2 11 1143.92 71.32
 2 2 -11 1183.64 74.13
 -2 -2 -11 1157.76 72.16
 2 -2 11 1179.7 71.59
 -2 -2 -11 1026.9 67.35
 -2 -2 -11 1074.3 66.66
 2 2 -11 1066.03 72.43
 -2 -3 11 -0.6 4.69
 -2 -3 11 -4.07 2.02
 2 -3 -11 1.24 1.5
 2 -3 -11 1.16 1.95
 -2 3 -11 4.28 3.79
 -2 -3 11 3.18 4.64
 2 -3 -11 -3.4 1.66
 2 -3 -11 0.43 2.63
 -2 3 -11 3.12 1.9
 2 3 -11 -4.05 3.74
 2 3 -11 0.78 2.99
 2 -3 11 4.05 2.12
 -2 -3 -11 2.95 2.09
 -2 3 11 1.23 2.03
 -2 3 11 -2.19 2.6
 2 3 -11 0.23 2.86
 2 -3 11 2.66 2.7
 2 -4 -11 549.66 38.03
 -2 4 -11 512.18 40.69
 -2 -4 11 534.98 40
 -2 4 -11 592.37 42.29
 -2 -4 11 631.61 45.95
 -2 4 -11 543.92 37.94
 2 -4 -11 534.98 38.29
 -2 -4 11 551.5 46.54
 2 -4 -11 578.55 41.07
 -2 -4 -11 557.24 43.91
 -2 4 11 559.03 42.77
 2 -4 11 572.55 42.03
 2 4 -11 533.09 41.1
 -2 -4 -11 600.38 40.37
 2 -4 11 593.46 38.98
 -2 4 11 569.01 41.66
 2 4 -11 692.6 45.18
 2 4 -11 483.69 43.14
 -2 -5 11 13.66 6.53
 -2 -5 11 26.79 9.18
 2 -5 -11 13.1 5.35
 2 -5 -11 15.7 4.58
 -2 5 -11 20.33 7.12
 -2 5 -11 18.73 6.26
 2 -5 -11 8.54 4.21
 -2 -5 11 10.99 6.32
 2 5 -11 16.48 5.75
 -2 5 11 12.58 6.49
 2 5 -11 25.64 6.86
 2 -5 11 20.83 6.1
 2 -5 11 15.34 6.21
 -2 -5 -11 11.98 6.28
 -2 5 11 10.03 4.57
 -2 -5 -11 22.36 6.06
 -2 -6 11 593.14 46.13
 -2 -6 11 688.79 49.7
 2 -6 -11 671.25 52.14
 -2 6 -11 712.27 43.14
 2 -6 -11 613.17 44.1
 -2 -6 11 727.73 52.97
 -2 6 -11 721.7 49.1
 2 -6 -11 618.58 41.72
 -2 -6 11 761.47 54.49
 -2 6 11 690.26 50.3
 -2 -6 -11 628.67 47.15
 2 6 -11 671.89 47.48
 2 -6 11 707.3 47.73
 2 6 -11 624.62 46.03
 2 -6 11 670.92 49.31
 -2 -6 -11 641.3 52.27
 -2 -6 -11 615.19 42.19
 -2 7 -11 13.24 6.02
 -2 -7 11 13.2 7.27
 -2 -7 11 17.12 5.65
 2 -7 -11 25.92 6.41
 -2 -7 11 15.39 6.94
 -2 -7 11 24.64 8.16
 -2 7 11 19.57 7.11
 2 -7 11 14.34 5.93
 -2 -7 -11 20.49 6.88
 -2 -7 -11 24.43 8.61
 2 -7 11 10.73 5.58
 -2 -7 -11 14.54 5.26
 2 7 -11 11.38 5.36
 2 -8 -11 476.21 35.92
 -2 8 -11 504.3 38.51
 -2 -8 11 479.66 42.79
 -2 -8 11 557.96 41.74
 -2 -8 11 447.54 40.44
 -2 -8 -11 437.98 33.6
 -2 8 11 495.39 40.37
 2 -8 11 453.39 38.81
 2 -8 11 490.68 38.25
 -2 -8 -11 465.7 33.64
 2 8 -11 436.2 35.21
 -2 -8 -11 441.11 42.71
 -2 -9 11 12.89 6.73
 2 -9 -11 10.28 5.07
 -2 -9 11 16.83 6.09
 -2 9 -11 36.22 12.4
 -2 -9 11 10.57 7.31
 -2 9 11 2.46 6.35
 -2 -9 -11 20.41 4.66
 -2 -9 -11 8.77 4.6
 -2 -9 -11 8.83 6.66
 2 9 -11 11.7 6.87
 2 -9 11 17.38 7.45
 -2 10 -11 9.46 8.4
 2 -10 -11 13.05 5.52
 -2 -10 11 2.47 6.7
 2 -10 11 25.23 8.61
 -2 10 11 0.91 4.06
 -2 -10 -11 13.1 8.97
 -2 -10 -11 -1.51 5.25
 2 10 -11 20.3 7.35
 -2 -11 11 -2.63 7.43
 -2 -11 11 -10.21 6.12
 2 -11 -11 6.38 5.46
 -2 -11 -11 1.69 8.67
 -2 -11 -11 1.46 6.7
 2 -11 11 9.82 6.02
 2 -11 11 1.15 6.37
 -3 0 11 1.46 2.8
 -3 0 11 -0.05 4.35
 3 0 -11 1.49 2.28
 3 0 11 0.49 2.46
 -3 0 -11 -1.59 1.67
 3 0 11 0.16 1.82
 3 0 11 -0.09 2.61
 3 0 -11 3.54 3
 3 0 -11 -0.01 2.68
 -3 0 -11 2.1 2.45
 -3 0 11 -0.03 2.64
 3 1 11 2317.07 133.24
 -3 -1 11 2299.22 139.77
 3 -1 -11 2185.81 135.64
 -3 1 -11 2361.52 131.06
 3 -1 -11 2251.28 137.19
 -3 -1 11 2398.78 141.11
 3 1 11 2283.03 138.93
 3 -1 -11 2366.93 138.93
 3 -1 -11 2247.97 139.96
 -3 -1 11 2399.74 143.58
 3 1 11 2327.19 133.74
 -3 -1 -11 2230.79 135.17
 -3 1 11 2021.32 137.45
 3 1 -11 2288.8 141.2
 -3 -1 -11 2399.72 137.41
 3 1 -11 2458.97 140.39
 -3 1 11 2369.79 136.33
 -3 1 11 2412.57 140.07
 3 -1 11 2120.77 136.39
 3 -1 11 2221.53 136.26
 3 1 -11 2416.05 144.52
 3 2 11 37.99 7.99
 3 -2 -11 31.68 7.92
 -3 -2 11 36.94 10.35
 -3 -2 11 35.92 9.15
 3 -2 -11 33.55 6.82
 -3 2 -11 27.63 4.24
 3 -2 -11 43.71 10.25
 -3 -2 11 18.15 7.22
 -3 2 -11 33.41 8.32
 -3 -2 -11 33.85 5.11
 3 -2 11 25.64 6.85
 3 2 -11 39.51 9.98
 -3 2 11 36.77 8.44
 -3 -2 -11 33.45 9.09
 -3 -2 -11 39.23 5.83
 -3 2 11 35.38 9.53
 3 2 -11 31.98 9.61
 3 -2 11 34.37 8.14
 3 2 -11 42.72 10.8
 -3 3 -11 261.82 19.73
 3 -3 -11 298.71 23.94
 -3 -3 11 220.35 25.71
 3 3 11 315.48 24.79
 -3 -3 11 282.45 25.24
 3 -3 -11 282.75 24.15
 -3 3 -11 295.41 24.91
 3 -3 -11 255.75 23.35
 -3 -3 11 263.42 28.51
 3 -3 -11 269.48 22.95
 -3 -3 -11 287.69 27.77
 3 -3 11 227.31 20.14
 3 3 -11 261.78 26.86
 -3 -3 -11 272.78 19.82
 -3 3 11 233.67 24.16
 -3 -3 -11 296.6 22.92
 -3 3 11 280.35 23.18
 -3 -3 -11 284.12 19.29
 3 3 -11 293.45 26.64
 3 3 -11 266.29 26.99
 3 -3 11 294.25 25.15
 3 4 11 164.23 17.06
 -3 -4 11 172.08 26.12
 -3 4 -11 168.29 18.18
 3 -4 -11 158.21 15.91
 3 -4 -11 155.25 15.75
 3 -4 -11 146.63 17.38
 3 -4 -11 148.36 13.71
 -3 -4 11 177.17 18.14
 -3 -4 11 152.79 32.49
 -3 4 -11 159.58 13.99
 3 -4 11 152.91 17.75
 3 4 -11 136.15 19.72
 -3 -4 -11 161.46 15.71
 -3 4 11 135.76 17.19
 -3 -4 -11 148.08 12.36
 -3 -4 -11 126.03 11.89
 -3 -4 -11 159.18 19.95
 -3 4 11 164.93 15.59
 3 4 -11 134.37 17.02
 3 4 -11 106.23 16.8
 3 -5 -11 284.06 24.38
 -3 -5 11 239.43 28.4
 -3 -5 11 266.48 28.06
 3 -5 -11 219.51 20.85
 -3 5 -11 233.89 21.01
 -3 5 -11 240.28 23.57
 -3 5 -11 231.27 20.05
 -3 -5 11 233.17 22.2
 3 -5 -11 237.76 20.42
 -3 -5 -11 248.59 19.29
 -3 5 11 221.46 23.92
 -3 5 11 237.85 21.34
 3 -5 11 247.21 24.09
 -3 -5 -11 258.18 22.71
 3 5 -11 175.66 24.5
 -3 -5 -11 244.28 29.52
 3 -5 11 221.82 20.85
 -3 -5 -11 243.17 17.79
 3 5 -11 246.04 24.34
 3 5 -11 223.4 22.95
 -3 -6 11 3.37 4.99
 -3 6 -11 4.48 5.19
 -3 6 -11 5.95 4.63
 -3 6 -11 2.62 3.1
 -3 -6 11 -3.56 6.63
 3 -6 -11 4.42 3.94
 -3 -6 11 0.85 3.96
 3 -6 -11 -3.42 2.42
 3 -6 -11 1.7 2.88
 3 6 -11 -2.09 3.96
 3 6 -11 -5.31 2.91
 -3 6 11 5.24 5.04
 -3 -6 -11 5.72 5.05
 -3 -6 -11 -1.76 3.98
 3 -6 11 -2.38 3.42
 3 -6 11 5.96 4.43
 -3 -6 -11 13.75 7.48
 -3 6 11 -0.22 4.04
 -3 7 -11 6.32 6.13
 3 -7 -11 3.87 4.91
 -3 -7 11 12.1 5.02
 -3 -7 11 20.43 7.93
 -3 -7 11 13.24 8.56
 -3 -7 11 3.52 6.05
 3 7 -11 16.73 6.09
 -3 -7 -11 19.31 7.73
 3 -7 11 6.09 4.58
 -3 -7 -11 24.6 7.57
 -3 7 11 6.97 4.25
 3 -7 11 11.57 5.21
 -3 -7 -11 10.6 7.28
 -3 8 -11 6.42 7.08
 -3 -8 11 -5.41 3.51
 -3 -8 11 -3.23 3.84
 -3 -8 11 0.37 5.78
 3 -8 -11 -1.78 3.2
 -3 -8 -11 1.3 5.72
 3 -8 11 4.77 5.29
 -3 -8 -11 -3.1 4.32
 3 -8 11 -2.91 3.7
 -3 8 11 -1.83 4.58
 3 8 -11 -0.66 5.11
 -3 -8 -11 -2.46 4.64
 -3 9 -11 104.77 16.6
 -3 -9 11 84.78 11.77
 -3 -9 11 123.91 18.84
 3 -9 -11 82 13.82
 -3 -9 11 76.12 18.73
 3 9 -11 89.06 12.4
 -3 -9 -11 86.03 11.31
 -3 -9 -11 86.24 20.11
 -3 -9 -11 92.06 12.04
 -3 9 11 98.48 15.51
 -3 -9 -11 108.74 16.35
 3 -9 11 76.39 15.35
 3 9 -11 94.41 13.4
 -3 -10 11 12.98 9.96
 3 -10 -11 -1.97 3.63
 -3 10 -11 18.87 10.65
 -3 -10 11 -0.34 6.16
 -3 -10 11 -4.82 5.28
 -3 10 11 -0.44 4.26
 -3 -10 -11 2.32 6.63
 -3 -10 -11 8.41 5.52
 3 -10 11 -1.81 4.82
 3 10 -11 3.26 5.03
 -3 -10 -11 1.66 6.89
 3 10 -11 2.54 6.49
 -4 0 -11 3.94 3.35
 4 0 -11 2.44 3.27
 4 0 11 17.04 6.11
 4 0 -11 8.02 5.61
 -4 0 11 -3.38 2.06
 4 0 -11 1.91 3.21
 4 0 11 -1.73 1.7
 4 0 -11 4.15 2.89
 -4 0 11 9.88 4.95
 4 0 11 16.34 5.09
 -4 0 11 1.66 3.46
 4 -1 -11 25.1 8.31
 4 -1 -11 30.23 7.01
 4 -1 -11 29.16 7.75
 4 1 11 38.03 7.56
 -4 -1 11 27.6 8.86
 -4 1 -11 36.9 8.61
 -4 -1 11 33.83 10.74
 4 -1 -11 31.8 8.27
 -4 -1 11 32.13 9.02
 4 1 11 21.17 5.24
 4 1 11 15.11 6.5
 -4 1 11 37.39 9.15
 4 -1 11 27.21 6.74
 -4 1 11 55.61 11.81
 -4 -1 -11 39.34 6.05
 4 1 -11 37.42 9.27
 -4 -1 -11 39.14 8.81
 4 1 -11 24.24 8.97
 4 1 -11 41.69 9.16
 4 1 -11 32.23 11.31
 4 -1 11 27.25 8.12
 -4 1 11 31.33 7.3
 4 -1 11 32.74 7.67
 4 2 11 146.53 21.35
 4 -2 -11 137.91 14.09
 -4 -2 11 138.55 17.11
 4 -2 -11 114.66 14.31
 4 2 11 132.17 11.48
 -4 2 -11 149.86 16.34
 -4 -2 11 124.25 19.8
 4 -2 -11 110.77 15.84
 -4 -2 11 136.79 17.26
 4 -2 -11 142.78 16.23
 -4 2 -11 121.02 10.94
 -4 -2 -11 126.53 13.66
 -4 -2 -11 122.86 12.35
 -4 2 11 150.93 16.64
 4 2 -11 150.75 18.48
 4 2 -11 151.69 20.03
 -4 -2 -11 134.07 17.31
 4 -2 11 113.27 14.76
 -4 2 11 130.06 17.13
 4 -2 11 148.04 15.98
 4 2 -11 146.43 19.46
 -4 3 -11 208.42 16.89
 4 3 11 264.59 23.07
 -4 -3 11 220.33 22.64
 4 -3 -11 217.34 21.85
 4 -3 -11 240.51 21.72
 4 -3 -11 196.21 20.55
 -4 3 -11 237.19 22.43
 -4 -3 11 200.16 32.61
 -4 -3 11 168.47 22.73
 4 -3 -11 214.34 18.82
 4 3 -11 226.04 25.79
 4 -3 11 236.72 22.09
 -4 -3 -11 210.53 17.33
 -4 -3 -11 214.5 18.14
 4 -3 11 177.03 19.92
 -4 3 11 225 20.9
 4 3 -11 203 23.22
 -4 -3 -11 216.38 24.98
 4 3 -11 245.51 25.5
 4 -4 -11 758.45 51.86
 -4 4 -11 765.77 47.56
 -4 -4 11 742.3 53.67
 4 4 11 763.28 52.84
 -4 4 -11 769.22 53.73
 4 -4 -11 691.48 50.81
 -4 -4 11 692.21 59.02
 4 -4 -11 704.94 48.36
 4 -4 -11 765.22 51.85
 -4 -4 -11 782.88 50.91
 -4 -4 -11 778.68 59.12
 4 -4 11 755.85 53.04
 4 4 -11 644.51 55.26
 -4 4 11 736.05 49.88
 -4 -4 -11 669.9 45.92
 -4 -4 -11 667.98 46.68
 -4 4 11 711.89 53.6
 4 -5 -11 3.73 4.24
 4 -5 -11 -2.23 2.91
 4 5 11 2.44 3.86
 -4 -5 11 7.17 7.52
 -4 5 -11 -0.39 1.94
 -4 5 -11 -0.36 4.32
 4 -5 -11 1.51 2.87
 -4 -5 11 0.48 4.49
 4 -5 -11 0.45 3.35
 -4 -5 11 0.27 5.27
 -4 -5 -11 -9.68 4.47
 -4 -5 -11 0.81 1.86
 4 5 -11 -0.1 3.72
 4 5 -11 2.21 6.02
 4 -5 11 -2.43 3.13
 -4 5 11 -1.52 3.42
 -4 -5 -11 -2.42 3.41
 4 5 -11 3.62 5.04
 4 -5 11 6.09 4.47
 -4 -6 11 323.49 30.14
 -4 -6 11 330.33 36.63
 -4 6 -11 373.93 28.86
 4 -6 -11 391.18 33.1
 -4 6 -11 360.64 28.25
 4 -6 -11 349.63 27.97
 4 -6 -11 360.67 30.49
 -4 -6 11 346.87 35.99
 -4 -6 -11 418.11 39.11
 -4 -6 -11 337.38 30.12
 4 6 -11 366.34 32.35
 -4 6 11 433.45 29.49
 -4 6 11 389.55 33.62
 4 -6 11 353.77 32.03
 -4 -6 -11 357.69 26.98
 4 6 -11 397.62 36.37
 -4 -7 11 4.26 5.8
 -4 7 -11 1.45 6.89
 -4 7 -11 15.04 5.92
 4 -7 -11 11.16 5.02
 -4 -7 11 2.61 4.72
 -4 7 -11 9.04 4.86
 -4 -7 11 6.29 8.03
 -4 7 -11 9.53 4.51
 4 7 -11 7.34 6.79
 4 -7 11 -0.75 5.34
 4 7 -11 9.86 5.68
 4 -7 11 13.48 6.28
 -4 7 11 2.7 3.97
 -4 -7 -11 10.37 7.8
 -4 -7 -11 14.15 7.29
 -4 7 11 14.31 5.26
 -4 -7 -11 0.86 3.76
 -4 -8 11 95.93 15.52
 -4 -8 11 115.05 22.96
 -4 8 -11 120.84 18.38
 4 -8 -11 81.05 13.26
 -4 -8 11 111.99 22.08
 -4 8 -11 141.99 15.45
 4 8 -11 109.86 14.72
 -4 8 11 139.3 18.02
 -4 -8 -11 99.83 20.04
 -4 -8 -11 103.89 13.14
 4 -8 11 71.85 13.5
 4 8 -11 111.55 14.27
 -4 -8 -11 139.63 16.1
 4 -8 11 126.77 17.74
 4 -9 -11 32.25 8.28
 -4 -9 11 19.98 10.55
 -4 -9 11 37.59 9.01
 -4 -9 11 46.6 13.35
 -4 -9 -11 18.82 6.6
 4 9 -11 24.93 7.24
 -4 -9 -11 29.89 8.65
 -4 -9 -11 7.37 7.86
 4 9 -11 22.83 7.78
 -4 9 11 29.25 10.22
 4 -9 11 25.35 8.51
 -4 -10 11 59.7 14.34
 -4 -10 11 53.73 15.26
 -4 -10 11 49.03 10.49
 4 -10 -11 56.5 10.97
 4 10 -11 49.17 9.27
 -4 10 11 60.8 13.03
 4 10 -11 59.15 10.03
 -4 -10 -11 60.36 10.71
 -4 -10 -11 52.63 9.49
 4 -10 11 60.87 12.55
 -4 -10 -11 36.43 9.94
 -4 -10 -11 70.75 19.76
 5 0 -11 -4.21 2.25
 5 0 -11 4.02 3.99
 5 0 -11 4.9 3.87
 5 0 11 4.25 3.58
 5 0 -11 -3.46 5.2
 -5 0 11 -1 3.5
 -5 0 11 -3.49 3.39
 5 0 11 7.5 3.81
 5 0 11 -1.75 4.09
 -5 0 -11 1.61 2.69
 -5 0 -11 2.11 3.9
 5 -1 -11 398.52 33.02
 -5 -1 11 353.07 35.44
 -5 -1 11 408.53 33.45
 -5 -1 11 411.96 35.31
 -5 1 -11 375.09 32.36
 5 1 11 337.43 28.44
 5 1 11 412.72 37.54
 5 -1 -11 406.36 31.56
 5 -1 -11 414.23 36.31
 5 1 -11 347.85 31.79
 5 -1 11 388.5 30.37
 -5 1 11 443.66 35.34
 -5 1 11 345.56 34.8
 5 1 -11 408.36 33.37
 5 -1 11 388.64 31.43
 5 1 -11 396.35 36.13
 5 -1 11 404.39 34.61
 -5 -1 -11 425.84 29.88
 -5 -1 -11 397.33 31.51
 -5 -1 -11 399.97 32.22
 5 1 -11 393.84 39.07
 5 2 11 16.97 4.73
 5 2 11 19.72 7.35
 -5 2 -11 12.29 5.99
 -5 -2 11 23.98 7.45
 5 -2 -11 19.56 6.97
 5 -2 -11 21.04 6.23
 -5 2 -11 12.26 3.78
 -5 -2 11 16.46 6.04
 -5 -2 11 19.32 8.1
 5 -2 -11 23.47 7.71
 5 -2 -11 8.07 5.73
 -5 -2 -11 15.76 5.95
 5 2 -11 18.78 6.75
 5 2 -11 20.05 8.44
 5 -2 11 20.44 6.05
 -5 -2 -11 16.27 4.77
 -5 2 11 18.16 6.13
 5 -2 11 23.47 7.88
 5 2 -11 40.25 13.34
 5 -2 11 15.08 6.34
 -5 2 11 12.05 5.91
 5 2 -11 19.35 7.91
 -5 -2 -11 31.56 9.66
 -5 3 -11 738.18 53.63
 5 3 11 650.6 47.06
 5 -3 -11 754.29 53.95
 5 -3 -11 746.82 52.68
 5 3 11 696.86 44.11
 -5 -3 11 732.83 54.54
 5 3 11 796.36 54.97
 -5 -3 11 756.25 61.31
 -5 -3 11 661.86 53.74
 5 -3 -11 779.94 53.31
 5 -3 -11 680.49 49.07
 -5 3 -11 670.59 45.95
 -5 -3 -11 615.9 64.02
 5 3 -11 684.18 51.76
 5 3 -11 787.37 59.02
 -5 -3 -11 764.83 49.96
 5 3 -11 555.85 56.11
 5 -3 11 751.97 52.41
 5 3 -11 821.74 58.02
 -5 3 11 777.24 52.85
 5 -3 11 717.46 52.39
 -5 -3 -11 747.11 47.73
 5 -4 -11 -3.96 2.8
 -5 -4 11 8.51 6.35
 5 -4 -11 0.85 3.48
 -5 4 -11 4.48 6.15
 5 -4 -11 0.57 3.33
 -5 4 -11 3.43 3.15
 -5 -4 11 -4.51 4.65
 5 4 11 5.26 5.97
 -5 -4 11 0.24 3.64
 5 -4 -11 2.38 4.09
 -5 4 11 -0.11 4.19
 5 -4 11 9.84 4.98
 5 4 -11 -2.67 4.49
 5 4 -11 4.77 4.12
 -5 -4 -11 8.38 4.24
 -5 -4 -11 9.13 3.73
 -5 4 11 0.21 3.34
 5 4 -11 8.96 6.43
 5 -4 11 5.94 4.81
 5 4 -11 -0.8 6.29
 -5 -4 -11 6.15 6.81
 -5 -5 11 2.19 6.37
 -5 5 -11 -5.25 4.87
 5 -5 -11 -3.93 3.51
 5 5 11 -3.21 5.38
 5 -5 -11 7.53 4.93
 5 -5 -11 7.72 4.15
 -5 -5 11 -8.61 4.49
 -5 -5 11 -1.48 4.24
 -5 5 -11 -1.19 2.05
 5 5 -11 -8.01 5.37
 -5 -5 -11 9.69 4.64
 -5 -5 -11 -0.52 2.67
 -5 5 11 -4.73 2.49
 5 5 -11 -6 5.54
 -5 -5 -11 7.57 6.77
 -5 -5 -11 2.53 4.69
 -5 5 11 -3.06 2.96
 5 5 -11 8.14 4.76
 5 -5 11 1.83 3.71
 -5 6 -11 8.24 8.15
 -5 -6 11 3.13 5.95
 5 -6 -11 13.04 6.27
 5 -6 -11 14.49 5.23
 -5 -6 11 3.54 6.56
 -5 -6 11 20.69 7.62
 -5 6 -11 26.2 6.6
 5 6 -11 15.82 6.13
 5 -6 11 20.56 7.33
 5 -6 11 0.13 5.25
 -5 -6 -11 5.35 5.39
 5 6 -11 12.53 7.42
 -5 6 11 11.13 5.22
 -5 -6 -11 13.07 4.86
 -5 6 11 15.16 6.44
 -5 -6 -11 6.14 7.76
 -5 7 -11 19.59 6.39
 -5 7 -11 13.63 5.29
 -5 7 -11 7.67 5.36
 -5 -7 11 2.65 4.5
 -5 -7 11 23.93 9.85
 5 -7 -11 13.42 6.8
 5 7 -11 21.24 7.39
 -5 -7 -11 6.05 9.65
 5 -7 11 10.74 6.14
 -5 -7 -11 3.36 3.88
 -5 7 11 13.15 6.36
 5 7 -11 12.67 7.34
 5 -7 11 -5.73 6.73
 -5 -7 -11 16.68 9.46
 -5 -8 11 5.14 6.17
 -5 -8 11 9.77 7.63
 -5 -8 11 4.72 5.63
 -5 8 -11 5.78 4.13
 5 -8 -11 6.55 4.69
 -5 -8 -11 10.64 4.6
 -5 -8 -11 7.82 7.76
 5 8 -11 -7.86 4.59
 5 8 -11 -2.97 7
 -5 -8 -11 13.89 7.51
 5 -8 11 8.23 7.05
 -5 8 11 -2.23 4.12
 -5 -9 11 18.49 9.47
 -5 9 -11 14.73 6.58
 -5 -9 11 7.03 8.64
 -5 -9 11 18.72 9.78
 5 -9 -11 17.9 7.14
 5 9 -11 17.87 7.25
 -5 -9 -11 28.62 10.66
 -5 -9 -11 21.24 9.5
 5 -9 11 21.38 8.89
 -5 9 11 6.82 6.02
 -5 -9 -11 11.46 4.99
 5 9 -11 24.95 8.12
 -5 -10 11 -1.14 7.62
 -5 -10 11 -2.05 5.49
 -5 -10 11 26.97 9.61
 5 10 -11 -0.79 7.12
 -5 10 11 3.86 5.12
 5 -10 11 15.07 7.74
 -5 -10 -11 -7.99 7.74
 -5 -10 -11 -12.68 6.24
 5 10 -11 -4.3 5.22
 -5 -10 -11 3.57 5.36
 -6 0 11 5.79 5.25
 6 0 11 2.38 4.14
 -6 0 11 -0.45 3.38
 6 0 -11 2.92 4.3
 6 0 11 2.34 3.23
 -6 0 -11 0.87 5.2
 6 0 -11 3.5 4.03
 6 0 -11 -5.25 6.64
 6 0 11 -0.56 5.21
 -6 0 11 9.66 3.98
 6 0 -11 -2.89 3.2
 6 -1 -11 70.5 11.57
 -6 -1 11 100.97 16.64
 6 -1 -11 96.43 14.31
 -6 -1 11 79.05 15.86
 6 1 11 97.28 11.85
 6 1 11 102.44 12.99
 6 1 11 72.71 17.05
 -6 -1 11 87.39 13.62
 -6 1 -11 89.03 13.65
 6 -1 -11 112.59 17.25
 6 -1 -11 103.18 20.24
 6 1 -11 86.66 18.32
 6 1 -11 111.01 22.92
 -6 1 11 104.7 13.51
 -6 1 11 94.53 14.66
 -6 1 11 81.56 17.47
 6 -1 11 72.54 11.78
 6 1 -11 85.47 13.77
 -6 -1 -11 73.71 12.51
 -6 -1 -11 82.48 13.39
 6 1 -11 97.88 16.95
 6 -1 11 95.51 12.99
 6 -1 11 110.84 16.76
 6 -2 -11 62.55 13.3
 6 2 11 69.74 12.59
 -6 2 -11 78.03 14.73
 6 2 11 78.43 10.08
 6 -2 -11 82.17 16.15
 6 -2 -11 74.74 15.6
 6 2 11 76.42 17.4
 6 -2 -11 76.33 11.79
 -6 2 -11 78.99 9.55
 -6 -2 11 63.9 13.28
 -6 -2 11 76.52 15.91
 -6 -2 11 98.95 19.65
 6 -2 11 72.53 16.05
 -6 2 11 54.43 12.95
 6 2 -11 92.89 19.67
 6 -2 11 78.96 12
 6 2 -11 68.71 14.05
 6 -2 11 92.21 12.85
 6 2 -11 56.48 13.6
 -6 -2 -11 71.77 12.73
 -6 -2 -11 75.14 10.06
 -6 -2 -11 74.83 14.49
 6 2 -11 68.23 13.67
 -6 2 11 78.93 15.02
 6 -3 -11 4.54 5.05
 -6 -3 11 14.81 9.55
 -6 -3 11 0.7 4.42
 6 -3 -11 4.58 4.48
 6 3 11 17.26 4.59
 -6 3 -11 19.29 5.28
 6 3 11 14.25 8
 -6 -3 11 12.28 11.77
 6 -3 -11 18.42 7.16
 -6 3 -11 -0.83 5.13
 6 3 11 20.66 6.92
 -6 3 11 9.81 6.22
 6 -3 11 10.77 5.58
 6 -3 11 12.91 6.1
 -6 3 11 12.67 6.09
 6 -3 11 13.6 5.83
 6 3 -11 7.22 5.7
 6 3 -11 17.03 8.93
 -6 -3 -11 13.27 5.73
 6 3 -11 10.74 8.38
 6 3 -11 37.93 13.14
 -6 -3 -11 19.34 5.77
 -6 -3 -11 17.31 9.23
 -6 4 -11 174.33 21.17
 6 4 11 156.01 21.16
 6 -4 -11 186.43 18.14
 -6 -4 11 171.2 25.26
 6 -4 -11 158.9 19.75
 -6 4 -11 159.27 15.32
 -6 -4 11 175.2 21.47
 6 -4 -11 158.95 19.46
 -6 -4 11 205.47 22.5
 -6 -4 -11 152.64 16.03
 6 4 -11 151.84 23.99
 6 -4 11 123.37 18.8
 6 4 -11 174.68 24.07
 6 -4 11 181.52 20.58
 -6 -4 -11 178.27 23.75
 -6 4 11 161.27 19.26
 6 4 -11 166.9 19.21
 -6 -4 -11 158.48 17.6
 6 -5 -11 24.91 6.82
 -6 -5 11 13.34 10.64
 -6 -5 11 16.91 8.12
 -6 -5 11 23.02 8.21
 6 5 11 19.07 8.94
 -6 5 -11 19.44 5.67
 6 -5 -11 12.31 6.5
 6 5 -11 8.72 9.16
 -6 5 11 10.63 6.44
 6 -5 11 20.58 8.14
 -6 5 11 12.75 6.19
 6 5 -11 22.6 7.26
 -6 -5 -11 22.9 5.51
 -6 -5 -11 27.45 9.79
 6 -5 11 7.74 5.66
 6 -6 -11 191.47 22.73
 -6 -6 11 205.3 29.86
 -6 -6 11 199.86 23.88
 -6 6 -11 221.73 21.87
 -6 6 -11 212.36 19.36
 -6 -6 11 185.93 23.35
 -6 6 11 258.81 25.5
 -6 -6 -11 189.24 18.43
 -6 -6 -11 192.76 24.21
 -6 6 11 194.68 19.62
 6 -6 11 224.75 23.64
 6 6 -11 181.37 21
 -6 -6 -11 200.95 28.32
 -6 -7 11 18.98 8.89
 6 -7 -11 13.32 6.15
 -6 7 -11 14.42 5.76
 -6 7 -11 11.8 5.77
 -6 -7 11 13.25 12.09
 6 7 -11 6.2 6.04
 -6 -7 -11 22.44 11.83
 -6 7 11 8.01 5.97
 -6 7 11 12.32 6.5
 -6 -7 -11 19.14 5.55
 6 -8 -11 58.15 12.09
 -6 -8 11 34.71 11.69
 -6 8 -11 44.1 9.45
 -6 8 -11 39.23 9.32
 -6 8 -11 51.95 8.47
 -6 -8 11 56.01 14.99
 6 -8 11 49.02 12.55
 -6 -8 -11 49.05 14.78
 -6 8 11 55.78 12.21
 6 8 -11 42.98 10.06
 6 8 -11 51.25 12.11
 -6 8 11 76.58 16.4
 -6 -8 -11 49.2 9.16
 -6 -9 11 18.32 9.04
 -6 -9 11 8.17 7.43
 -6 9 -11 11.96 6.4
 6 -9 -11 20.02 7.06
 -6 -9 -11 13.89 5.84
 6 9 -11 14.38 7.99
 6 -9 11 11.43 6.92
 -6 9 11 10.47 6.03
 6 9 -11 14.54 6.92
 -6 -9 -11 24.99 11.46
 -7 0 -11 9.54 6.18
 7 0 -11 0.52 3.82
 -7 0 -11 -2.4 2.89
 -7 0 11 -3.48 3.92
 7 0 -11 -1.92 4.35
 7 0 11 1.59 8.01
 7 0 11 -6.38 3.55
 7 0 -11 4.63 8.37
 -7 0 11 3.06 5.32
 7 0 11 2.4 3.07
 7 -1 -11 289.19 29.07
 7 1 11 299.34 25.7
 7 1 11 332.1 28.56
 -7 -1 11 309.57 31.83
 -7 -1 11 352.93 30.05
 7 -1 -11 289.12 34.46
 7 1 11 297.87 34.77
 -7 1 -11 323.8 31.09
 -7 1 11 300.18 30.93
 7 -1 11 311.15 27.75
 -7 -1 -11 300.87 30.76
 -7 1 11 306.35 30.54
 -7 1 11 355.19 29.62
 7 1 -11 289.35 35.93
 -7 -1 -11 292.97 28.44
 7 -1 11 345.37 34.7
 7 1 -11 296.51 29.07
 7 -1 11 312.74 27.9
 7 1 -11 323.85 30.36
 -7 -2 11 14.57 6.99
 7 -2 -11 14.61 8.45
 -7 -2 11 11.5 7.29
 7 2 11 24.21 7.11
 -7 2 -11 -0.06 5.78
 7 2 11 11.2 8.04
 7 2 11 9.54 8.16
 7 -2 -11 5.37 4.21
 -7 2 -11 15 5.09
 7 -2 -11 30.81 8.96
 -7 -2 11 15.32 6.74
 7 -2 11 23.4 10.3
 -7 -2 -11 17.08 6.35
 7 2 -11 27.43 8.89
 7 -2 11 21.83 8.2
 7 2 -11 8.87 8.95
 7 2 -11 28.4 8.61
 7 -2 11 12.13 5.68
 -7 -2 -11 22.72 7.29
 -7 2 11 16.33 7.22
 -7 -3 11 2.37 5.04
 7 3 11 9.3 7.89
 -7 -3 11 11.24 7.62
 7 -3 -11 8.87 5.82
 -7 -3 11 0.92 5.32
 -7 3 -11 8.87 3.92
 7 3 11 11.67 4.62
 7 3 11 -1.88 5.35
 7 3 -11 -8.34 7.57
 -7 -3 -11 11.5 6.67
 7 -3 11 0.86 5.15
 7 -3 11 5.8 5.56
 7 -3 11 1.23 6.03
 -7 3 11 1.9 3.89
 7 3 -11 6.72 4.86
 -7 -3 -11 0.99 3.39
 -7 3 11 3.16 7.18
 -7 -3 -11 11.02 9.08
 7 -4 -11 -2.86 4.16
 7 4 11 2.27 2.79
 -7 4 -11 -2.49 2.14
 -7 -4 11 -1.95 4.42
 7 4 11 0.16 3.67
 -7 -4 11 -1.94 7.96
 7 4 11 7.28 7.23
 -7 -4 -11 -5.29 2.69
 -7 4 11 3.88 6.39
 7 4 -11 1.7 3.42
 -7 4 11 1.91 3.71
 7 -4 11 0.38 4.17
 -7 -4 -11 -7.91 5.37
 -7 -5 11 66.27 18.88
 -7 -5 11 83.56 16.24
 7 -5 -11 66.88 14.28
 -7 5 -11 93.58 15.03
 -7 5 -11 90.95 10.95
 7 5 -11 54.57 12.23
 7 5 -11 37.99 13.63
 -7 5 11 61.14 12.39
 7 -5 11 60.92 12.81
 -7 -5 -11 59.52 9.71
 -7 -5 -11 92.33 13.6
 -7 -5 -11 64.16 17.03
 -7 5 11 60.69 12.95
 -7 -6 11 6.83 8.87
 -7 6 -11 8.85 7.73
 -7 -6 11 3.91 5.26
 7 -6 -11 -0.77 5.18
 -7 6 -11 -0.75 2.92
 7 -6 11 -1.98 3.67
 7 6 -11 1.48 5.52
 -7 6 11 9.24 6.98
 -7 6 11 5.85 5.18
 7 6 -11 -4.7 8.41
 -7 -6 -11 -0.15 3.47
 -7 -6 -11 3.84 6.24
 7 -7 -11 6.78 6.96
 -7 -7 11 -1.3 7.56
 -7 -7 11 4.51 5.95
 -7 7 -11 -0.95 3.59
 -7 7 -11 3.63 6.1
 -7 -7 -11 17.65 9.52
 7 7 -11 -5.8 9.05
 -7 -7 -11 6.52 4.11
 -7 7 11 7.4 5.82
 7 7 -11 -1.6 5.8
 7 -7 11 -4.29 4.46
 -7 7 11 -4.15 5.59
 -7 -8 11 -3.71 5.51
 7 -8 -11 9.9 6.59
 -7 -8 11 3.44 6.64
 -7 8 -11 -0.64 5.91
 -7 8 -11 5.99 3.91
 7 8 -11 6.6 7.1
 7 -8 11 2.44 6.87
 -7 -8 -11 -15.24 6.69
 7 8 -11 -9.6 8.12
 -7 8 11 1.46 6.28
 -7 -8 -11 0.05 3.42
 -7 8 11 6.5 5.46
 -8 0 11 5.23 6.06
 -8 0 11 -2.72 3.6
 8 0 11 -14.93 9.68
 -8 0 -11 -3.68 3.25
 8 0 -11 14.84 5.37
 8 0 11 2.87 3.8
 8 0 11 0.96 5.6
 8 -1 -11 -1.97 3.22
 -8 -1 11 7.03 4.42
 8 1 11 -1.45 12.88
 8 1 11 1.38 6.62
 -8 -1 11 -4.71 4.49
 8 1 11 15.31 5.58
 -8 -1 -11 -0.66 4.03
 8 -1 11 9.69 5.92
 8 -1 11 0.49 6.37
 8 1 -11 -6.17 4.57
 -8 1 11 0.56 3.58
 -8 1 11 4.62 3.52
 8 -1 11 10.11 9.86
 8 -2 -11 63.29 13.9
 8 2 11 42.96 15.18
 -8 -2 11 69.12 16.97
 8 2 11 55.96 12.45
 -8 2 -11 76.51 10.25
 -8 -2 11 72.9 14.84
 8 2 11 84.06 12.34
 8 -2 11 57.16 12.76
 -8 -2 -11 67.4 10.77
 -8 -2 -11 78.63 16.05
 -8 2 11 60.73 15.14
 8 2 -11 48.14 11.89
 8 3 11 29.02 9.62
 8 3 11 9.51 5.15
 8 -3 -11 43.18 11.06
 -8 3 -11 30 7.09
 -8 -3 11 10.04 5.87
 8 -3 11 25.64 7.48
 8 3 -11 21.59 6.99
 -8 3 11 7.09 6.93
 -8 -3 -11 27.1 6.95
 -8 -3 -11 21.75 8.3
 -8 4 -11 42.26 8.84
 8 -4 -11 60.22 13.42
 -8 4 -11 35.36 16.08
 -8 -4 11 56.38 15.37
 -8 -4 11 33.66 10.35
 8 4 11 41.19 7.79
 -8 4 11 54.77 15.13
 -8 -4 -11 41.04 9.21
 8 4 -11 41.89 11.03
 8 -4 11 47.27 12.06
 -8 -4 -11 41.23 11.99
 -8 4 11 26.75 9.05
 -8 -5 11 -5.63 4.54
 -8 5 -11 8.46 3.95
 8 -5 -11 10.36 9.11
 -8 5 -11 -5.63 6
 -8 -5 -11 6.69 7.04
 8 -5 11 1.59 4.97
 -8 5 11 -5.53 6.46
 8 5 -11 5.34 5.96
 -8 -5 -11 1.12 4
 -8 6 -11 40.77 12
 -8 -6 11 19.09 10.2
 -8 -6 11 47.44 11.83
 8 -6 -11 47.82 13.28
 -8 6 -11 40.62 8.63
 -8 6 11 51.14 12.79
 -8 6 11 27.04 9.36
 8 6 -11 44.4 11.8
 -8 -6 -11 62.27 9.64
 -8 -6 -11 64.51 15.28
 8 -6 11 48.61 11.93
 -8 7 -11 3.16 3.86
 -8 -7 11 -7.61 5.73
 8 -7 -11 -1.43 5.81
 -8 -7 11 -6.29 5.16
 -8 7 -11 1.77 7.28
 -8 7 11 -9.95 6.57
 -8 -7 -11 1.36 9
 -8 -7 -11 -3.76 3.91
 8 -7 11 -2.08 5.98
 8 7 -11 3.42 6.16
 -8 7 11 8.4 6.56
 9 0 -11 -5.42 3.94
 -9 0 -11 0.22 3.32
 9 0 11 -1.92 4.56
 -9 0 11 -1.99 4.66
 -9 0 11 -5.14 3.26
 -9 -1 11 44.61 12.32
 -9 -1 11 46.11 11.76
 9 -1 -11 39.14 11.11
 9 1 11 52 11.96
 9 1 11 50.87 11.74
 -9 -1 -11 47.76 12.04
 -9 1 11 41.1 9.97
 -9 1 11 27.85 9.28
 9 -1 11 57.81 13.81
 9 1 -11 47.26 12.79
 -9 -2 11 6.65 6.85
 -9 -2 11 8.72 10.6
 9 -2 -11 -3.35 6.24
 9 2 11 1.13 5.84
 -9 2 -11 19.14 5.37
 9 2 -11 20.74 8.29
 -9 -2 -11 6.97 5.23
 9 -2 11 14.52 6.91
 -9 3 -11 75.54 11.01
 -9 -3 11 88.66 19.71
 -9 -3 11 76.61 15.79
 9 -3 -11 88.38 17.7
 9 3 11 68.63 16.32
 9 3 11 91.15 13.34
 -9 -3 -11 103.51 16.27
 -9 -3 -11 83.81 12.71
 9 -3 11 73.72 16.24
 9 3 -11 108.79 16.05
 -9 -4 11 9.85 6.21
 9 -4 -11 17.69 8.64
 9 4 11 0.52 7.66
 -9 4 -11 16.97 5.57
 -9 -4 11 16.19 9.05
 9 4 11 11.2 6.58
 -9 4 11 0.78 5.07
 9 -4 11 7.36 6.25
 -9 -4 -11 9.35 5.2
 -9 -4 -11 -3.59 6.43
 9 4 -11 -0.44 6.48
 -9 -5 11 8.23 6.78
 9 -5 -11 -1.67 4.7
 -9 -5 11 -4.34 6.17
 -9 5 -11 -7.72 3.46
 9 5 -11 -1.28 6.4
 -9 -5 -11 -0.73 6.55
 9 -5 11 6.88 6.21
 -9 5 11 1.11 4.57
 -9 -5 -11 2.88 4.62
 -9 -6 11 1.13 6.33
 -9 6 -11 -2.37 3.41
 9 -6 -11 -5.56 5.35
 -9 -6 11 -6.19 4.52
 -9 6 11 -2.72 6.4
 9 -6 11 -5.43 5.22
 9 6 -11 -2.89 6.5
 -9 -6 -11 0.35 4.18
 -9 -6 -11 4.18 7.94
 -10 0 -11 10.76 5.9
 -10 0 11 11.63 5.16
 10 0 -11 4.37 5.74
 10 0 11 29.32 9.91
 -10 0 11 10.96 7.13
 -10 -1 11 -6.58 4.15
 10 1 11 -9.05 5.96
 -10 -1 11 5.39 3.77
 -10 1 -11 -3.31 3.55
 10 -1 -11 1.12 5.65
 -10 -1 -11 1.46 3.89
 10 1 -11 6.98 6.3
 -10 1 11 -6.97 4.01
 10 -1 11 6.33 7.12
 -10 -2 11 0.68 4.07
 10 -2 -11 1.46 6.29
 -10 -2 11 8.5 6.8
 10 2 11 -0.57 5.22
 10 2 -11 1.56 5.46
 -10 -2 -11 3.19 5.53
 -10 2 11 -4.84 3.75
 10 -2 11 2.92 6.56
 -10 3 -11 3.12 3.66
 10 -3 -11 -3.23 4.22
 -10 -3 11 15.17 7.99
 -10 -3 11 2.97 5.28
 10 3 11 11.91 12.56
 10 3 11 5.44 6.72
 -10 -3 -11 9.68 5.03
 -10 3 11 4.32 5.57
 10 3 -11 13.62 7.72
 -10 -3 -11 -0.22 5.49
 10 -3 11 4.32 6.73
 10 4 11 48.48 13.89
 -10 4 -11 45.08 8.79
 10 4 11 54.16 10.39
 -10 -4 11 33.34 12.35
 10 -4 -11 84.86 18.7
 -10 -4 11 51.33 12.36
 -10 -4 -11 45.43 9.81
 -10 -4 -11 36.37 11.12
 -10 4 11 21.48 9.78
 10 -4 11 46.24 12.79
 10 4 -11 58.89 14.7
 -10 5 -11 3.01 4.12
 10 -5 -11 3.61 6.07
 -10 -5 11 11.45 7.36
 -10 -5 11 -0.06 7.57
 10 5 -11 16.34 8.67
 10 -5 11 -2.81 6.61
 -10 -5 -11 0.04 3.78
 -10 5 11 -7.61 4.83
 -10 -5 -11 1.69 6.31
 -11 0 11 -7.25 3.26
 11 0 -11 3.56 7.3
 11 0 11 0.61 7.33
 -11 0 11 3.18 6.27
 -11 -1 11 20.37 8.01
 -11 -1 11 15.98 8.03
 -11 1 -11 30.45 7.9
 11 1 11 33.59 11.04
 11 -1 -11 30.7 11.69
 -11 1 11 23.73 10.63
 11 -1 11 15.09 10.06
 -11 -1 -11 15.04 6.71
 11 1 -11 20.24 10.73
 -11 2 -11 2.75 4.35
 11 -2 -11 0.87 6.01
 -11 -2 11 4.23 6.29
 11 2 11 3.85 8.12
 11 2 -11 22.07 9.51
 11 -2 11 5.52 7.81
 -11 -2 -11 5.67 4.89
 -11 2 11 19.32 7.95
 0 0 -12 8950.61 540.84
 0 0 12 9745.48 541.15
 0 0 12 9703.62 531.41
 0 0 12 9999 534.99
 0 0 -12 8956.1 534.77
 0 1 12 -0.31 1.12
 0 -1 -12 -0.55 2.82
 0 1 -12 1.89 2.2
 0 -1 12 -0.59 2.02
 0 1 12 -0.6 1.66
 0 -1 -12 -0.77 1.16
 0 -1 12 0.06 1.38
 0 -1 12 4.64 3.29
 0 1 -12 0.47 2.36
 0 -1 -12 -0.55 1.34
 0 -2 -12 541.72 37.4
 0 -2 -12 484.69 43.11
 0 -2 12 607.48 38.74
 0 2 -12 669.84 42.71
 0 2 -12 562.61 42.83
 0 2 12 589.81 39.18
 0 -2 12 588.33 44.9
 0 -2 12 557.38 40.28
 0 -3 12 0.57 2.12
 0 -3 12 -0.3 3.08
 0 3 12 -1.87 1.26
 0 -3 12 -0.45 1.61
 0 3 -12 1.29 2.82
 0 -3 -12 -1 1.69
 0 3 -12 1.53 2.73
 0 -3 -12 -5.49 2.91
 0 4 -12 567.21 41
 0 4 -12 529.4 38.87
 0 -4 -12 528.38 38.92
 0 -4 12 546.37 42.36
 0 4 12 560.55 41.3
 0 -4 12 580.58 42.03
 0 -4 12 549.62 41.2
 0 -4 -12 542.62 42.18
 0 -4 12 618.23 40.31
 0 -5 -12 -1.08 1.72
 0 5 -12 -1.72 3.04
 0 -5 12 2.49 2.78
 0 5 -12 2.76 2.31
 0 -5 12 -2.36 3.45
 0 -5 -12 -1.59 2.72
 0 -5 12 3.25 2.97
 0 -5 12 1.09 3.42
 0 5 12 1.73 3.12
 0 -6 -12 3.6 2.42
 0 6 -12 -1.81 2.22
 0 -6 -12 0.46 3.32
 0 6 12 6.52 4.68
 0 -6 12 3.37 4.8
 0 -6 -12 3.35 4.23
 0 -6 12 3.88 3.83
 0 6 -12 6.18 5.33
 0 -6 12 -0.97 2.95
 0 -6 12 5.34 4.03
 0 -7 -12 -1.16 2.44
 0 7 -12 3.26 4.96
 0 7 -12 -1.89 2.11
 0 7 12 5.01 4.15
 0 -7 12 -2.88 3.16
 0 -7 -12 -3.27 3.47
 0 -7 12 -2.68 4.91
 0 -7 -12 -4.36 2.56
 0 -7 12 0.86 3.11
 0 -8 -12 118.09 18.49
 0 -8 12 121.76 16.48
 0 -8 12 111.3 16.29
 0 -8 -12 101.96 11.75
 0 8 12 140.18 18.33
 0 -8 12 107.41 17.41
 0 8 -12 123.58 15.51
 0 -9 -12 0.14 3.25
 0 -9 12 -4.83 3.58
 0 -9 12 1.47 4.49
 0 9 -12 9.7 7.26
 0 -9 -12 -2.81 4.15
 0 10 -12 230.22 21.87
 0 -10 -12 200.9 26.44
 0 -10 12 212.43 25.79
 0 -10 12 207.84 25.12
 0 -10 -12 227.26 20.36
 0 -11 -12 6.75 5.28
 0 -11 12 15.5 6.55
 0 -11 -12 0.22 5.92
 0 11 -12 7.26 8.76
 0 -11 12 -4.23 4.65
 -1 0 12 6.53 2.84
 -1 0 12 8.6 4.25
 1 0 -12 5.04 3.28
 1 0 -12 7.04 3.74
 1 0 12 4.26 2.58
 -1 0 -12 8.2 4.42
 -1 0 12 8.94 3.64
 1 0 -12 10.78 3.75
 1 0 12 4.63 1.49
 -1 0 -12 5.71 3.13
 1 -1 -12 222.79 16.49
 -1 1 -12 259.83 22.44
 -1 -1 12 232.38 22.09
 1 -1 -12 211.43 16.64
 1 1 12 243.52 16.79
 -1 1 -12 227.71 19.39
 1 -1 -12 227.42 21.87
 -1 -1 12 246.79 20.32
 -1 -1 12 225.73 20.74
 1 -1 12 210.1 18.22
 1 1 -12 230.68 21.69
 -1 -1 -12 220.78 21.07
 1 1 -12 224.36 18.62
 1 1 -12 239.3 22.17
 -1 -1 -12 186.49 15.3
 -1 1 12 237.04 16.6
 -1 -1 -12 233.34 16.17
 -1 1 12 183.88 18.01
 -1 1 12 251.3 22.48
 -1 -2 12 13.92 5.62
 1 -2 -12 10.79 5.13
 1 -2 -12 15.05 4.62
 -1 2 -12 6.5 4.83
 1 2 12 14.81 4.47
 1 -2 -12 16.11 3.43
 -1 -2 12 15.18 6.89
 -1 -2 12 11.65 4.76
 -1 2 -12 13.74 5.05
 1 -2 12 13.42 3.18
 1 2 -12 18.85 5.72
 -1 -2 -12 12.83 4.11
 -1 2 12 13.2 5.62
 1 2 -12 8.8 4.69
 -1 -2 -12 10.27 3.2
 -1 2 12 16.9 5.55
 1 2 -12 12.56 5.35
 1 -2 12 10.22 4.03
 1 -3 -12 1505.8 87.76
 -1 3 -12 1485.5 89.5
 -1 3 -12 1276.59 90.8
 -1 -3 12 1413.68 89.04
 -1 -3 12 1405.41 91.35
 1 3 12 1433.77 88.25
 1 -3 -12 1552.81 90.36
 -1 -3 12 1364.65 89.2
 -1 3 12 1456.44 91.24
 1 -3 12 1415.22 88.97
 1 3 -12 1248.5 87.72
 -1 -3 -12 1378.74 86.05
 -1 -3 -12 1407.41 88.71
 -1 -3 -12 1478.07 89.62
 1 3 -12 1428.27 92.14
 1 -3 12 1423.36 85.08
 -1 3 12 1493.55 89.9
 -1 -4 12 265.13 24.46
 -1 -4 12 244.17 22.14
 -1 -4 12 248.84 24.16
 1 -4 -12 253.89 18.12
 -1 4 -12 208.88 21.6
 1 4 12 276.23 23.98
 -1 4 -12 261.18 23.03
 1 -4 -12 277.25 22.52
 1 -4 -12 275.4 22.44
 -1 4 12 263.14 23.72
 -1 4 12 197.42 20.98
 1 4 -12 237.96 21.46
 1 -4 12 249.77 20.82
 1 4 -12 269.08 23.8
 1 -4 12 239.21 22.82
 -1 -4 -12 244.73 24.16
 -1 -4 -12 260.08 22.45
 -1 -4 -12 273.77 21.79
 -1 5 -12 872.29 59.14
 1 -5 -12 839.34 57.82
 -1 -5 12 842.01 60.33
 -1 5 -12 890.3 55.97
 1 -5 -12 808.58 53.02
 -1 -5 12 825.02 61.26
 -1 -5 12 877.35 59.19
 1 5 12 966.03 61.71
 1 -5 -12 873.23 55.58
 -1 -5 12 872.54 58.09
 -1 5 12 882.63 60.66
 -1 -5 -12 920.67 57.82
 1 -5 12 908.89 57.85
 1 5 -12 801.5 56.1
 -1 -5 -12 844.12 57.33
 1 5 -12 865.83 59.06
 1 -5 12 838.72 59.4
 -1 -5 -12 818.06 61.58
 -1 -6 12 345.82 27.66
 -1 -6 12 315.3 27.92
 1 -6 -12 301.94 22.37
 -1 -6 12 312.27 30.31
 -1 6 -12 298.1 27.08
 1 -6 -12 295.93 22.66
 -1 6 -12 304.13 22.44
 -1 -6 12 310.77 28.64
 1 -6 -12 310.4 26.71
 -1 -6 -12 305.45 26.07
 1 6 -12 329.06 27.46
 -1 -6 -12 306.02 30.49
 -1 -6 -12 298.45 20.69
 1 -6 12 298.47 27.81
 1 6 -12 274.73 23.9
 1 -6 12 353.01 27.57
 -1 6 12 355.08 30.21
 -1 -6 -12 312.88 26.38
 -1 7 -12 615.33 39.89
 -1 -7 12 638.79 49.41
 1 -7 -12 695.03 43.21
 -1 -7 12 616.32 46.03
 -1 7 -12 695.82 48.51
 -1 -7 12 691.3 48.92
 -1 -7 12 688.86 52.22
 -1 7 12 711.21 50.66
 1 -7 12 570.71 47.51
 -1 -7 -12 629.11 46.96
 -1 -7 -12 585.5 51.43
 1 7 -12 601.17 42.93
 1 7 -12 696.66 47.06
 1 -7 12 700.85 48.05
 -1 -7 -12 623.09 41.37
 1 -8 -12 44.82 8.54
 -1 -8 12 49.34 11.58
 -1 -8 12 35.1 7.14
 -1 8 -12 61.94 11.78
 -1 -8 12 61.27 14.88
 -1 -8 -12 55.37 7.22
 -1 -8 -12 51.03 7.77
 1 8 -12 51.35 10.23
 -1 8 12 51.09 12.3
 1 -8 12 45.67 10.69
 -1 -8 -12 37.61 7.84
 1 -8 12 41.37 10.48
 -1 -8 -12 35.34 11.2
 1 -8 12 57.4 11.03
 1 -9 -12 73.66 10.11
 -1 -9 12 61.58 15.83
 -1 -9 12 72.79 14.45
 -1 9 -12 77.54 14.36
 -1 9 12 59.21 14.62
 1 -9 12 70.98 14.28
 1 -9 12 79.03 16.6
 1 9 -12 73.17 12.37
 -1 -9 -12 105.72 21.34
 -1 -9 -12 69.63 11.46
 1 -10 -12 -0.89 4.33
 1 -10 -12 3.21 5.78
 -1 -10 12 4.7 6.37
 1 -10 12 -1.97 5
 1 -10 12 8.77 7.48
 1 10 -12 1.42 6.49
 -1 -10 -12 7.53 5.29
 -1 -10 -12 10.07 7.83
 1 -11 -12 20.96 9.35
 1 -11 -12 4.58 5.02
 -1 -11 12 9.08 7.01
 -1 11 -12 0.86 11.31
 -1 -11 12 -4.68 5.47
 1 -11 12 -1.57 4.89
 -1 -11 -12 4.09 6.24
 1 -11 12 7.41 6.41
 1 11 -12 -11.5 8
 -1 -11 -12 -3.67 6.86
 2 0 12 701.79 45.62
 -2 0 12 836.31 49.57
 2 0 -12 698.48 49.92
 -2 0 -12 661.74 43.35
 -2 0 -12 676.23 46.24
 -2 0 12 691.66 47.94
 -2 0 12 723.35 49.8
 2 0 -12 741.66 50.97
 2 0 -12 720.61 47.99
 2 0 12 776.08 46.81
 -2 1 -12 194.42 17.02
 -2 -1 12 188.82 18.24
 2 1 12 188.36 15.33
 2 -1 -12 181.93 16.24
 -2 -1 12 207.61 20.62
 2 -1 -12 194.1 18.73
 2 1 12 213.78 13.66
 2 1 12 190.86 13.38
 2 -1 -12 151.95 14.82
 -2 1 12 174.18 16.42
 -2 1 12 164.5 17.27
 2 1 -12 197.15 19.14
 2 -1 12 184.1 16.61
 -2 -1 -12 177.31 15.53
 2 1 -12 205.3 21.13
 -2 1 12 200.25 15.98
 2 -1 12 150.62 14.31
 2 1 -12 182.58 18.96
 -2 1 12 192.14 18.72
 -2 -1 -12 173.06 13.41
 -2 -1 -12 175.95 14.48
 -2 -2 12 3308.32 202.22
 -2 -2 12 3347.06 203.08
 2 -2 -12 3458.39 199.33
 2 -2 -12 3307.77 194.18
 2 2 12 3380.83 195.26
 -2 2 -12 3459.24 203.49
 -2 -2 12 3315.87 199.37
 2 -2 -12 3509.17 196.2
 -2 -2 -12 3298.42 194.37
 2 2 -12 3508.82 200.92
 -2 -2 -12 3527.24 191.53
 -2 -2 -12 3180.34 191.94
 2 -2 12 3302.86 198
 -2 2 12 3515.88 199.08
 2 2 -12 3101.01 199.55
 -2 -2 -12 3781.71 199.66
 -2 3 -12 188.56 18.55
 2 -3 -12 225.94 19.49
 2 -3 -12 179.6 15.75
 -2 -3 12 179.36 23.29
 2 -3 -12 195.21 14.87
 2 -3 -12 194.69 17.82
 -2 3 -12 170.23 17.74
 -2 -3 12 167.67 19.84
 -2 -3 12 200.11 18.61
 -2 3 12 160.25 18.2
 2 3 -12 165.84 19.39
 -2 -3 -12 195.28 16.77
 2 -3 12 185.87 15.12
 2 -3 12 167.74 18.1
 2 3 -12 165.44 18.19
 -2 -3 -12 211.82 19.86
 -2 3 12 183.74 18.43
 2 3 -12 181.53 20
 2 -4 -12 142.15 14.74
 -2 4 -12 184.43 18.21
 2 -4 -12 172.65 16.9
 2 -4 -12 136.98 13.91
 -2 -4 12 136.08 18.4
 -2 -4 12 172.12 22.07
 -2 -4 12 121.54 21.1
 -2 4 -12 138.28 17.15
 2 4 -12 150.69 16.8
 -2 4 12 145.31 17.19
 -2 4 12 144 18.15
 -2 -4 -12 161.34 18.63
 2 -4 12 155.53 17.47
 2 -4 12 184.34 15.5
 2 4 -12 166.76 19.13
 -2 -4 -12 185.73 16.61
 -2 -5 12 21.64 9.19
 -2 -5 12 21.33 6.25
 2 -5 -12 18.29 6.57
 2 -5 -12 14.26 4.58
 -2 -5 12 14.08 7.98
 -2 5 -12 18.79 7.31
 -2 5 -12 11.37 5.42
 2 -5 -12 22.92 5.84
 -2 -5 -12 19.98 5.84
 -2 5 12 22.06 8.19
 2 -5 12 10.79 5.74
 -2 -5 -12 13.05 6.39
 2 5 -12 20.58 6.85
 2 5 -12 23.02 7.73
 -2 5 12 24.15 6.86
 2 -5 12 26.44 6.4
 2 -6 -12 16.42 4.88
 -2 6 -12 11.9 4.49
 -2 6 -12 13.85 5.58
 -2 -6 12 22.75 8.23
 -2 -6 12 3.43 5.59
 2 -6 -12 16.25 4.55
 -2 -6 12 23.67 9.66
 -2 -6 12 12.36 6.5
 2 -6 -12 12.91 8.73
 -2 -6 -12 12.38 3.85
 2 6 -12 23.94 7.18
 2 6 -12 12.79 5.54
 2 -6 12 18.78 6.06
 -2 -6 -12 2.37 5.66
 2 -6 12 20.03 7.19
 -2 -6 -12 14.97 6.05
 -2 6 12 21.97 8.05
 -2 7 -12 7.14 6.04
 2 -7 -12 -1.35 2.85
 -2 -7 12 -7 4.44
 -2 -7 12 -4.3 3.36
 -2 -7 12 11.35 6.38
 -2 -7 12 -0.44 4.19
 2 -7 12 9.93 5.21
 -2 -7 -12 1.6 4.11
 -2 -7 -12 -1.19 2.87
 2 7 -12 -3.97 4.25
 2 7 -12 1.33 3.5
 2 -7 12 0.27 3.15
 -2 -7 -12 -0.61 2.9
 -2 -8 12 137.27 17.88
 -2 -8 12 87.34 17.41
 -2 -8 12 96.16 13.49
 2 8 -12 110.54 14.37
 2 -8 12 89.78 15
 -2 -8 -12 90.13 12.39
 2 -8 12 101.75 15.41
 -2 8 12 110.37 16.39
 -2 -8 -12 121.61 18.81
 -2 -8 -12 63.53 10.4
 2 -9 -12 3.52 3.91
 -2 9 -12 4.32 7.51
 -2 -9 12 0.78 4.8
 -2 -9 12 2.17 5.33
 -2 -9 12 6.34 7.54
 -2 -9 -12 1.4 4.32
 -2 9 12 1.72 4.3
 -2 -9 -12 11.41 5.31
 -2 -9 -12 4.36 4.14
 -2 -9 -12 7.91 6.84
 2 9 -12 12.39 5.93
 2 -9 12 6.59 5.56
 2 -10 -12 42.72 9.09
 -2 -10 12 45.11 12.48
 -2 10 -12 39.11 11.51
 -2 -10 12 24.57 9.87
 -2 -10 -12 38.91 9.7
 2 -10 12 43.18 11.8
 -2 -10 -12 28.39 11.24
 -2 10 12 49.17 12.02
 2 -10 12 41.07 11.02
 2 10 -12 35.02 9.77
 -3 0 -12 88.91 10.91
 -3 0 12 81.64 12.39
 3 0 -12 97.22 13.61
 -3 0 -12 100.07 9.92
 -3 0 12 92.02 11.94
 3 0 -12 84.36 14.01
 3 0 12 92.03 10.47
 3 0 -12 80.62 11.07
 -3 0 12 98.17 12.99
 3 0 12 91.77 9.98
 3 0 12 96.89 12.32
 -3 1 -12 114.52 13.24
 3 1 12 108.32 10.33
 3 -1 -12 134.77 15.52
 3 -1 -12 90.95 13.39
 3 1 12 115.65 10.96
 3 -1 -12 114.71 13.67
 -3 -1 12 118.65 14.4
 -3 1 -12 113.01 8.46
 -3 -1 12 102.68 14.16
 -3 -1 12 121.52 16.36
 3 1 12 107.26 13.69
 -3 1 12 115.15 14.17
 3 1 -12 107.72 14.78
 -3 1 12 110.54 12.33
 3 -1 12 134.04 13.26
 3 1 -12 117.3 16.36
 3 1 -12 124.57 14.62
 -3 -1 -12 121.31 12.94
 3 -1 12 97.98 12.4
 -3 -1 -12 105.64 11.41
 3 2 12 34.66 7.98
 3 -2 -12 37.65 8.94
 3 -2 -12 49.65 10.55
 -3 -2 12 46.51 13.35
 3 -2 -12 51.27 8.21
 -3 2 -12 47.49 5.13
 -3 -2 12 52.18 11.52
 -3 2 -12 61.18 9.56
 3 -2 -12 60.62 17.2
 3 2 -12 36.14 9.73
 -3 2 12 60.57 12.74
 3 -2 12 44.67 8.52
 -3 -2 -12 44.24 11.12
 -3 2 12 55.88 8.96
 3 2 -12 43.88 10.94
 3 2 -12 54.8 13.97
 -3 -2 -12 47.36 5.99
 -3 -2 -12 57.32 7.21
 3 -2 12 52.65 10.26
 -3 -2 -12 39.95 7.18
 -3 -3 12 332.01 28.5
 3 3 12 327.02 26.26
 3 -3 -12 337.34 24.54
 -3 3 -12 307.63 22.11
 -3 -3 12 324.47 31.73
 3 -3 -12 342.74 26.35
 -3 3 -12 312.23 27.18
 3 -3 -12 317.17 25.44
 -3 -3 12 254.44 28.53
 3 -3 -12 311.75 26.62
 -3 3 12 353.87 26.68
 3 3 -12 314.3 29.49
 3 -3 12 283.82 22.72
 -3 -3 -12 299.08 22.01
 3 -3 12 358.64 28.49
 3 3 -12 295.13 28.26
 3 3 -12 353.22 31.05
 -3 3 12 253.11 26.47
 -3 -3 -12 325.21 21.58
 -3 -3 -12 321.35 24.95
 -3 -3 -12 344.59 30.3
 -3 -4 12 71.33 16.89
 3 -4 -12 94.1 10.12
 3 -4 -12 83.22 11.42
 -3 4 -12 88.35 12.75
 -3 -4 12 109.85 13.36
 3 -4 -12 81.33 10.89
 -3 4 -12 78.06 9.27
 -3 -4 12 70.27 16.38
 3 -4 -12 64.36 12.95
 3 -4 12 93.49 13.01
 3 4 -12 71.62 14.75
 3 4 -12 93.7 13.2
 3 4 -12 88.96 13.98
 -3 -4 -12 76.61 7.93
 -3 -4 -12 88.15 11.19
 -3 -4 -12 88.76 8.47
 -3 4 12 86.12 11.18
 -3 -4 -12 107.08 15.65
 -3 4 12 88.62 13.16
 3 -5 -12 1437.81 95.03
 -3 5 -12 1543.5 95.15
 3 -5 -12 1540.84 96.65
 -3 -5 12 1605.4 98.77
 -3 -5 12 1560.25 105.28
 -3 5 -12 1589.75 97.39
 -3 5 -12 1654.08 100.9
 -3 -5 12 1598.9 108.99
 3 -5 -12 1581.86 99.54
 -3 -5 -12 1460.67 92.31
 -3 5 12 1611.43 101.74
 3 5 -12 1647.86 101.52
 3 5 -12 1458.8 103.3
 -3 -5 -12 1461.3 91.53
 3 5 -12 1578 100.27
 -3 -5 -12 1693.82 108.19
 -3 -5 -12 1505.1 97.3
 -3 5 12 1787.44 98.55
 3 -5 12 1506.07 99.79
 3 -6 -12 47.34 9.33
 -3 -6 12 42.01 14.29
 -3 -6 12 29.32 9.87
 -3 6 -12 32.39 9.1
 3 -6 -12 35.05 8.31
 3 -6 -12 45.41 7.41
 -3 6 -12 44.65 10.79
 -3 6 -12 35.89 9.24
 -3 -6 12 61.34 9.12
 3 -6 12 37.84 9.72
 3 -6 12 39.47 8.63
 -3 6 12 43.54 9.38
 3 6 -12 41.71 9.37
 -3 -6 -12 41.51 8.35
 -3 -6 -12 40.82 14.18
 -3 -6 -12 25.12 9.62
 -3 6 12 40.47 11.18
 3 6 -12 34.22 8.6
 -3 -7 12 97.47 21.43
 -3 7 -12 99.52 20.05
 -3 7 -12 104.63 10.34
 3 -7 -12 99.06 12.64
 -3 -7 12 79.77 16.84
 -3 -7 12 96.32 13
 3 7 -12 105.03 14.52
 -3 -7 -12 77.4 12.4
 -3 -7 -12 113.49 21.8
 -3 -7 -12 129.38 23.79
 3 -7 12 96.83 14.25
 -3 7 12 113.08 16.17
 3 -7 12 99.55 13.76
 -3 -8 12 84.33 11.17
 -3 -8 12 90.61 19.99
 -3 8 -12 88.4 15.63
 3 -8 -12 77.23 11.67
 -3 -8 12 84.52 18.93
 -3 -8 -12 63.04 16.85
 -3 -8 -12 97.77 12.69
 3 -8 12 90.91 13.29
 3 -8 12 57.11 13.06
 -3 -8 -12 84.93 14.28
 3 8 -12 63.61 12.57
 -3 8 12 85.12 17.03
 -3 -9 12 130.57 24.78
 -3 -9 12 135.87 15.58
 -3 9 -12 140.12 19.88
 3 -9 -12 142.69 16.43
 -3 -9 12 167.82 22.43
 3 9 -12 145.42 16.58
 -3 -9 -12 132.1 14.44
 -3 -9 -12 115.11 21.9
 -3 -9 -12 141.73 15.32
 -3 9 12 142.34 19.07
 -3 -9 -12 105.67 16.97
 -3 -10 12 14.02 9.36
 3 -10 -12 5.4 4.42
 -3 -10 12 3.9 6.98
 -3 -10 12 2.78 6.41
 3 10 -12 4.81 4.86
 3 -10 12 0.61 5.14
 -3 -10 -12 -6.64 7.4
 3 10 -12 -7.08 6.38
 -3 -10 -12 -5.81 6.33
 -3 10 12 -0.44 4.39
 -3 -10 -12 -0.55 5.35
 -3 -10 -12 -4.25 4.66
 -4 0 -12 1921.9 126.15
 4 0 12 2340.02 131.94
 -4 0 12 2080.01 130.76
 4 0 12 2392.74 125.82
 4 0 -12 2044.76 126.73
 -4 0 -12 2005.76 124.44
 -4 0 12 2033.56 127.48
 4 0 12 1947.02 124.49
 4 0 -12 2124.99 131.83
 4 0 -12 2102.75 133.75
 -4 0 12 2173.4 130.63
 4 0 -12 1998.06 127.46
 4 -1 -12 597.93 44.06
 -4 -1 12 590.47 46.57
 -4 -1 12 721.37 51.68
 4 -1 -12 681.6 48.75
 -4 -1 12 632.42 48.64
 -4 1 -12 645.59 40.72
 4 1 12 582.82 47.68
 4 1 12 606.69 41.97
 4 1 12 679.54 43.3
 4 -1 -12 613.56 45.75
 -4 1 -12 639.59 46.18
 4 -1 -12 669.72 49.42
 4 1 -12 585.53 48.65
 -4 1 12 706.27 49.13
 4 1 -12 629.61 52.18
 -4 1 12 673.09 45.41
 4 -1 12 681.49 44.8
 -4 1 12 594.06 46.97
 -4 -1 -12 633.28 44.84
 4 -1 12 642.94 45.05
 4 1 -12 645.22 47.01
 -4 -1 -12 643.73 45.87
 4 -1 12 681.6 46.83
 -4 2 -12 390.32 27.26
 -4 -2 12 440.46 39.99
 -4 -2 12 429.14 36.07
 4 -2 -12 443.58 31.79
 4 2 12 446.63 27.94
 -4 -2 12 374.94 34.8
 4 -2 -12 399.41 32.96
 4 -2 -12 402.76 34.78
 4 -2 -12 412.09 33.41
 -4 2 -12 449.58 34.46
 -4 -2 -12 375.72 34.43
 4 2 -12 469.03 39.74
 4 -2 12 402.84 32.99
 -4 2 12 403.05 35.5
 -4 -2 -12 409.99 29.18
 4 2 -12 415.99 36.73
 4 2 -12 498.6 40.1
 4 -2 12 389.19 32.52
 -4 2 12 429.82 31.8
 -4 -2 -12 444.21 31.37
 -4 2 12 470.94 35.28
 -4 3 -12 24.01 7.08
 4 3 12 3.87 3.86
 -4 -3 12 4.55 4.25
 4 -3 -12 6.31 4.24
 -4 -3 12 13.11 8.25
 4 -3 -12 6.65 3.86
 4 -3 -12 5.51 5.4
 4 -3 -12 5 3.75
 -4 3 -12 3.53 2.06
 -4 -3 12 8.41 4.73
 4 3 -12 0.68 4.77
 -4 -3 -12 12.62 4.07
 -4 3 12 16.89 6.32
 4 -3 12 2.09 3.29
 4 3 -12 7.58 5.67
 -4 3 12 9.59 4.99
 -4 -3 -12 7.58 3.14
 -4 -3 -12 14.39 6.72
 4 3 -12 16.89 8.16
 4 -3 12 7.66 4.7
 4 -4 -12 264.56 22.15
 -4 4 -12 293 26.69
 4 -4 -12 247.88 24.06
 -4 -4 12 315.34 27.4
 4 -4 -12 268.3 24.32
 -4 4 -12 238.51 20.34
 -4 -4 12 283.99 31.75
 4 -4 -12 290.33 25.12
 4 4 12 270.11 25.44
 -4 4 12 278.83 23.42
 4 -4 12 254.61 23.08
 -4 -4 -12 263.22 20.89
 -4 -4 -12 288.76 30.39
 -4 4 12 271.08 26.68
 -4 -4 -12 261.58 23.35
 4 4 -12 281.62 27.42
 4 4 -12 210.93 25.76
 4 -4 12 299.81 26.53
 -4 -4 -12 249.03 20.03
 4 4 -12 311.96 30.17
 -4 -5 12 20.36 7.01
 -4 5 -12 24.45 6.04
 4 -5 -12 22.18 8.69
 -4 -5 12 20.06 8.3
 -4 -5 12 21.58 9.4
 -4 5 -12 26.14 7.72
 4 -5 -12 24.62 6.13
 4 -5 -12 19.39 6.34
 4 -5 -12 32.52 8.86
 4 -5 -12 32.85 9.31
 4 5 -12 7.72 6.12
 -4 -5 -12 27.81 10.34
 4 5 -12 18.34 8.44
 -4 -5 -12 28.22 7.47
 -4 5 12 29.58 7.45
 -4 -5 -12 33.28 6.36
 -4 5 12 28.79 9.21
 4 5 -12 33.36 9.86
 4 -5 12 35.01 7.68
 -4 -5 -12 27.24 5.57
 4 -5 12 17.48 7.33
 4 -6 -12 2.93 4.14
 -4 6 -12 2.29 3.85
 -4 -6 12 2.46 5.57
 4 -6 -12 14.27 7.02
 -4 -6 12 8.14 7.02
 4 -6 -12 4.14 3.4
 4 -6 -12 10.17 4.02
 -4 6 -12 6.28 3.66
 -4 6 -12 1.95 5.48
 -4 6 12 -0.19 2.68
 4 6 -12 3.58 6.5
 4 -6 12 6.03 4.22
 -4 6 12 9.47 5.48
 -4 -6 -12 11.42 6.55
 -4 -6 -12 1.56 4.37
 -4 -6 -12 6.83 3.59
 4 -6 12 6.43 4.95
 4 6 -12 7.47 5.45
 4 -7 -12 12.54 5.73
 -4 7 -12 11.06 4.7
 -4 7 -12 5.88 6.65
 -4 -7 12 5.13 6.19
 -4 -7 12 14.03 8.8
 -4 -7 12 -3.19 3.83
 -4 7 -12 -0.43 3.96
 4 -7 12 5.25 4.65
 4 7 -12 8.84 6.51
 -4 7 12 13.83 5.84
 4 -7 12 4.15 5.11
 -4 -7 -12 5.26 3.95
 -4 7 12 4.78 5.31
 -4 -7 -12 4.94 6.89
 -4 -8 12 50.35 14.17
 -4 -8 12 22.61 7.4
 -4 -8 12 48.61 15.85
 4 -8 -12 37.6 8.77
 -4 -8 -12 39.72 8.63
 -4 8 12 49.56 12.36
 -4 -8 -12 48.83 14.8
 4 8 -12 35.72 8.33
 4 8 -12 43.79 9.64
 4 -8 12 33.06 8.95
 -4 -8 -12 24.6 8.22
 -4 -9 12 -6 4.95
 -4 -9 12 4.27 7.68
 4 -9 -12 0.43 4.47
 -4 -9 12 -6.43 6.49
 -4 9 12 1.62 4.87
 4 9 -12 9.92 6.65
 -4 -9 -12 -9 3.99
 -4 -9 -12 9.04 8.23
 4 -9 12 6.87 4.3
 4 9 -12 9.24 5.73
 -4 -9 -12 5.04 6.43
 -4 -10 12 52.99 11.6
 -4 -10 12 61.83 16.6
 4 -10 -12 78.77 11.75
 -4 -10 12 53.42 16.64
 4 -10 12 63.79 14.12
 4 10 -12 63.51 11.45
 -4 -10 -12 74.11 12.37
 -4 10 12 58.04 13.23
 -4 -10 -12 84.16 12.25
 -4 -10 -12 79.38 18.08
 -4 -10 -12 58.28 10.55
 4 10 -12 76.83 12.04
 -5 0 -12 16.96 4.97
 5 0 12 17.86 5.96
 -5 0 12 16.26 6.3
 -5 0 12 18.87 8.48
 5 0 -12 24.81 10.3
 5 0 -12 19.33 6.12
 5 0 -12 16.46 6.15
 5 0 12 15.51 8.49
 5 0 12 15.64 5.42
 -5 0 -12 11 5.39
 -5 0 12 28.62 9.23
 5 0 -12 24.57 8.53
 5 1 12 39.2 8.01
 5 1 12 39.47 10.75
 -5 -1 12 49.01 11.78
 5 -1 -12 47.83 12.4
 -5 1 -12 46.02 10.22
 5 -1 -12 42.08 10.35
 -5 -1 12 35.43 9.92
 5 -1 -12 43.64 9.78
 5 -1 -12 46.94 13.07
 -5 -1 12 42.91 11.91
 5 1 12 47.32 12.42
 5 1 -12 48.86 12.17
 5 -1 12 54.6 9.92
 5 1 -12 36.92 9.44
 5 1 -12 27.99 12.28
 -5 -1 -12 32.91 8.49
 5 -1 12 37.64 9.34
 -5 1 12 49.59 12.56
 -5 1 12 50.69 11.85
 -5 1 12 48.21 11.38
 5 1 -12 43.29 10.54
 5 -1 12 45.4 10.74
 -5 -1 -12 66.78 9.74
 -5 -2 12 17.19 6.81
 -5 2 -12 13.29 6.65
 -5 -2 12 22.22 9.35
 5 -2 -12 27.88 8.26
 -5 -2 12 26.85 8.23
 -5 2 -12 18.08 4.37
 5 2 12 20.78 5.61
 5 2 12 25.25 8.47
 5 -2 -12 27.65 8.57
 5 -2 -12 15.64 5.6
 5 2 12 14.1 4.94
 5 -2 -12 23.58 13.46
 -5 2 12 23.13 7.52
 5 2 -12 19.81 8.22
 -5 2 12 34.49 10.23
 5 2 -12 33.19 11.63
 -5 -2 -12 24.8 6.13
 5 -2 12 25.31 7.43
 -5 -2 -12 25.39 8.34
 5 -2 12 21.79 6.26
 5 2 -12 31.1 8.58
 -5 -2 -12 25.57 7.02
 5 2 -12 20.55 8.4
 5 -2 12 18.77 6.86
 -5 -3 12 532.14 49.22
 5 -3 -12 545.37 39.14
 5 -3 -12 581.73 43.53
 5 -3 -12 559.79 41.79
 5 3 12 506.69 35.45
 -5 -3 12 557.97 44
 -5 3 -12 485.04 34.89
 5 -3 -12 479.32 40.49
 5 3 12 564.6 42.93
 -5 3 -12 567.44 43.2
 -5 -3 12 570.03 44.44
 -5 -3 -12 563.29 39.12
 -5 3 12 559.39 41.79
 5 -3 12 524.76 40.96
 5 3 -12 495.91 40.52
 -5 -3 -12 506.58 46.93
 -5 -3 -12 549.55 36.96
 5 3 -12 566.77 46.2
 5 3 -12 470.9 46.35
 -5 3 12 439.96 41.2
 5 3 -12 635.8 48.62
 5 -3 12 539.96 41.49
 -5 -4 12 -1.63 5.02
 5 -4 -12 -2.85 3.1
 -5 4 -12 2.45 2.78
 -5 -4 12 3.13 4.19
 5 -4 -12 0.8 3.6
 -5 -4 12 -3.96 4.14
 5 -4 -12 1.32 4.24
 -5 4 -12 -5.38 4.94
 5 4 12 -1.95 4.11
 5 4 -12 1.98 4.36
 -5 4 12 -4.4 2.33
 -5 -4 -12 -0.32 2.47
 -5 -4 -12 -4.66 2.95
 -5 4 12 -2.56 4.2
 5 -4 12 8.41 4.88
 5 4 -12 -7.48 4.82
 5 4 -12 6.65 6.97
 -5 -4 -12 3.38 3.93
 5 4 -12 2.51 3.49
 5 -4 12 -5.29 3.12
 -5 -5 12 9.26 8.36
 5 -5 -12 36.63 9.31
 5 -5 -12 21.05 6.91
 -5 5 -12 26.24 9.22
 -5 -5 12 21.43 8.99
 5 5 12 24.01 8.16
 -5 -5 12 11.18 7.02
 5 -5 -12 12.82 5.6
 5 -5 -12 29.05 7.27
 -5 5 -12 21.04 5.87
 -5 -5 -12 34.48 8.64
 5 5 -12 7.54 8.12
 -5 -5 -12 26.9 6.57
 5 5 -12 17.86 8.19
 5 5 -12 20.06 7.84
 -5 -5 -12 23.61 5.74
 -5 5 12 20.55 6.55
 5 5 -12 35.29 10.51
 -5 5 12 10.11 6.69
 5 -5 12 13.66 6.79
 -5 -5 -12 22.1 10.46
 5 -6 -12 26.58 6.43
 -5 6 -12 29.41 11
 -5 6 -12 28.43 6.9
 -5 -6 12 17.1 8.41
 -5 -6 12 8.04 9.26
 5 -6 -12 27.88 8.47
 -5 -6 12 29.15 9.74
 -5 -6 -12 25.53 7.59
 5 -6 12 37.72 10.27
 -5 6 12 25.27 8.2
 -5 6 12 20.42 6.61
 -5 -6 -12 21.9 5.9
 -5 -6 -12 20.48 11.15
 5 -6 12 25.64 7.15
 5 6 -12 19.38 7.44
 5 6 -12 23.51 7.93
 -5 -7 12 426.94 43.59
 -5 7 -12 581.84 40.1
 -5 -7 12 531.94 50.85
 5 -7 -12 526.92 39.62
 -5 7 -12 522.67 38.82
 -5 -7 12 484.44 42.04
 5 -7 -12 581.97 42.95
 -5 7 -12 567.81 38.53
 5 -7 12 485.9 45.99
 -5 -7 -12 518.54 44.65
 -5 -7 -12 491.05 37.35
 5 -7 12 624.97 46.06
 5 7 -12 573.16 43.15
 -5 7 12 607.15 40.32
 -5 -7 -12 562.13 50.43
 5 7 -12 513.73 40.67
 -5 7 12 585.4 45.3
 -5 -8 12 -4.74 5.51
 -5 8 -12 2.49 3.6
 -5 8 -12 -2.82 3.44
 5 -8 -12 3.8 4.62
 -5 -8 12 2.52 6.29
 -5 -8 12 -3.39 5.9
 5 8 -12 -2.34 6.18
 5 8 -12 0.24 4.9
 -5 -8 -12 21.95 9.17
 -5 -8 -12 2.9 6.38
 5 -8 12 1.95 4.45
 -5 8 12 -1.9 4.28
 -5 8 12 -4.02 3.52
 -5 -8 -12 -1.17 3.23
 -5 -9 12 26.05 9.61
 5 -9 -12 28.22 7.51
 -5 -9 12 3.32 8.48
 -5 -9 12 -0.86 8.65
 5 -9 12 22.97 7.46
 -5 -9 -12 27.18 6.76
 -5 -9 -12 21.9 11.2
 5 9 -12 12.45 6
 -5 9 12 19.11 9.46
 -5 -9 -12 10.58 8.38
 5 9 -12 19.16 7.85
 -5 -10 12 -9.35 5.61
 -5 -10 12 13.82 7.75
 5 -10 -12 -6.17 4.16
 -5 -10 12 15.73 8.62
 5 -10 12 1.34 5.94
 -5 10 12 2.13 5.95
 -5 -10 -12 11.49 9.56
 -5 -10 -12 2.52 8.15
 -5 -10 -12 -7.75 4.69
 5 10 -12 4.9 8.84
 5 10 -12 9.24 6.49
 6 0 -12 538.38 44.41
 -6 0 12 506.34 42.24
 6 0 -12 471.95 38.33
 6 0 12 573.35 38.99
 6 0 12 451.45 36.34
 6 0 12 487.96 44.18
 6 0 -12 404.55 44.24
 -6 0 -12 471.71 38.91
 -6 0 12 532.3 39.79
 6 0 -12 473.7 39.41
 -6 0 -12 493.79 37.71
 -6 0 12 513.34 42.35
 6 1 12 195.58 19.11
 -6 -1 12 215.43 24.78
 -6 1 -12 202.41 22.8
 6 1 12 206.06 26.59
 -6 -1 12 271.2 27.76
 6 -1 -12 218.11 26.76
 6 -1 -12 222.82 21.56
 6 -1 -12 209.67 22.67
 -6 -1 12 232.27 23.56
 6 -1 -12 218.3 25.16
 6 1 12 226.91 21.16
 -6 1 12 220.72 23.81
 -6 1 12 199.5 23.66
 6 1 -12 232.12 26.42
 -6 1 12 239.65 22.54
 -6 -1 -12 224.66 22.1
 6 1 -12 215.76 23.23
 6 -1 12 230.58 21.75
 -6 -1 -12 252.45 23.36
 6 1 -12 192.21 22.16
 6 1 -12 203.94 28.13
 6 -1 12 184.02 20.21
 6 -1 12 262.27 26.66
 -6 -2 12 234.87 27.38
 6 2 12 260.46 29.02
 -6 -2 12 294.58 27.58
 -6 -2 12 308.89 31.65
 -6 2 -12 264.14 31.68
 6 -2 -12 286.11 28.43
 6 2 12 217.82 23.81
 6 -2 -12 270.05 26.54
 -6 2 -12 253.61 20.46
 6 -2 -12 236.55 23.56
 6 -2 -12 280.16 28.16
 6 2 12 264.13 21.39
 -6 -2 -12 256.81 24.24
 6 -2 12 278.75 24.53
 6 2 -12 295.64 32.63
 6 2 -12 296.03 27.2
 -6 -2 -12 239.62 22.05
 6 -2 12 250.44 24.68
 -6 -2 -12 263.43 26.21
 -6 2 12 281.52 27.43
 6 2 -12 245.39 28.27
 6 -2 12 300.49 27.97
 6 2 -12 278.14 28.41
 -6 2 12 249.28 27.8
 6 -3 -12 128.22 17.99
 -6 -3 12 153.02 19.46
 -6 -3 12 172.95 24.26
 -6 -3 12 126.11 18.4
 6 3 12 145.84 20.2
 -6 3 -12 138.27 13
 6 3 12 145.22 12.75
 6 -3 -12 136.69 18.04
 -6 3 -12 151.21 18.93
 6 -3 -12 128.24 18
 6 3 12 145.09 16.34
 6 -3 -12 138.06 17.43
 6 3 -12 149.74 23.3
 -6 -3 -12 156.64 16.57
 -6 3 12 135.8 17.96
 6 -3 12 155.16 17.44
 6 -3 12 132.08 16.5
 6 3 -12 140.12 17.22
 6 3 -12 137.04 19.88
 -6 -3 -12 173.45 21.08
 -6 3 12 105.87 17.22
 6 -3 12 135.53 18.29
 6 3 -12 122.08 23.28
 -6 -3 -12 122.43 14.45
 6 4 12 100.8 16.55
 -6 -4 12 112.98 25.18
 6 -4 -12 99.96 15.89
 -6 4 -12 144.36 17.54
 -6 -4 12 118.92 17.4
 6 -4 -12 117.44 15.91
 -6 4 -12 137.2 12.69
 -6 -4 12 154.37 18.84
 6 -4 -12 102.89 13.93
 6 -4 -12 121.9 16.58
 6 4 -12 101.99 23.7
 6 -4 12 118.57 15.39
 -6 4 12 105 15.31
 -6 -4 -12 97.68 13.51
 6 -4 12 106.18 15.75
 -6 -4 -12 92.35 12.84
 6 4 -12 115.35 15.65
 6 4 -12 103.28 19.85
 -6 4 12 75.71 16.99
 6 4 -12 123.62 22.44
 -6 -4 -12 86.73 18.16
 -6 -5 12 -1.92 5.27
 -6 5 -12 10.08 4.6
 6 -5 -12 11.17 5.28
 -6 -5 12 3.11 6.51
 -6 -5 12 3.78 4.85
 6 -5 -12 9.64 6.92
 6 5 12 7.71 6.22
 -6 -5 -12 -1.5 6.18
 -6 -5 -12 6.62 5.71
 -6 -5 -12 -5.69 4.36
 -6 -5 -12 12.43 4.94
 -6 5 12 5.43 4.75
 6 -5 12 2.07 3.82
 -6 5 12 -1.14 4.62
 6 5 -12 -4.45 7.54
 6 5 -12 6.92 5.42
 6 -5 12 -0.3 5.49
 -6 -6 12 19.73 7.82
 -6 6 -12 18.17 7.59
 -6 -6 12 -1.8 8.82
 -6 -6 12 12.71 5.97
 6 -6 -12 14.13 7.24
 -6 6 -12 3.53 3.93
 -6 -6 -12 11.57 7.46
 6 6 -12 15.8 6.13
 -6 6 12 11.41 5.89
 6 -6 12 8.37 5.61
 -6 -6 -12 0.85 7.65
 6 6 -12 5.85 9.37
 -6 6 12 16.65 6.84
 -6 -6 -12 13.05 4.99
 -6 -7 12 -5.56 5.31
 -6 7 -12 -4.04 4.16
 -6 7 -12 -0.21 3.09
 -6 7 -12 5.86 5.38
 6 -7 -12 -0.93 4.81
 -6 -7 12 -2.43 4.5
 -6 7 12 8.02 5.58
 6 7 -12 0.01 5.05
 -6 -7 -12 -5.85 2.56
 6 -7 12 1.69 4.85
 6 7 -12 3.48 8.38
 -6 7 12 -2.34 5.47
 -6 -7 -12 -4.5 6.52
 -6 -8 12 22.46 11.6
 -6 8 -12 7.62 4.86
 -6 8 -12 1.43 6.23
 -6 -8 12 -0.41 5.59
 -6 8 -12 7.99 4.84
 6 -8 -12 18.67 7.16
 -6 8 12 4.42 5.64
 -6 -8 -12 5.48 3.7
 -6 -8 -12 -0.29 9.1
 6 8 -12 4.65 8.83
 -6 8 12 -13.42 6.73
 6 8 -12 4.9 6.59
 6 -8 12 6.72 6.74
 6 -9 -12 9.53 5.73
 -6 9 -12 14.3 5.12
 -6 -9 12 0.94 9.47
 -6 -9 -12 0.2 4.64
 -6 9 12 11.18 7.3
 6 -9 12 8.67 7.52
 -6 -9 -12 13.8 11.29
 7 0 12 27.21 11.57
 -7 0 12 5.3 5.73
 -7 0 12 16.28 7.18
 7 0 12 5.27 5.16
 7 0 -12 3.69 4.04
 7 0 -12 4.26 5.3
 -7 0 12 15.9 8.51
 7 0 -12 14.25 12.23
 -7 0 -12 4.03 6.79
 7 0 12 1.39 3.9
 7 0 -12 4.25 7.3
 -7 0 -12 16.92 6.29
 7 -1 -12 -4.52 4.1
 -7 1 -12 12.24 8.54
 -7 -1 12 19.74 6
 7 -1 -12 -2.53 8.78
 7 -1 -12 13.55 7.45
 7 1 12 5.59 5.93
 -7 -1 12 8.24 6.59
 7 1 12 6.03 7.61
 -7 -1 12 7.06 5.29
 7 -1 -12 8.61 5.02
 7 -1 12 6.22 5.19
 -7 1 12 6.2 6.87
 -7 1 12 8.92 6.44
 7 1 -12 20.38 7.56
 7 1 -12 -0.43 8.67
 7 -1 12 8.35 8.41
 7 -1 12 5.81 4.43
 -7 -1 -12 5.4 5.97
 -7 1 12 7.6 5.16
 7 1 -12 15.86 7.26
 -7 -1 -12 7.53 5.09
 7 -2 -12 5.01 4.92
 -7 2 -12 -2.2 4.19
 -7 -2 12 0.01 4.69
 7 2 12 -1.25 4.72
 -7 2 -12 1.87 2.3
 7 2 12 3.57 5.38
 7 -2 -12 7.07 6.93
 7 2 12 -3.75 6.34
 -7 -2 12 -5.06 4.13
 -7 -2 12 -0.64 5.01
 -7 -2 -12 -1.08 3.4
 -7 -2 -12 -0.59 2.49
 -7 2 12 5.77 5.97
 7 2 -12 0.55 6.01
 7 -2 12 2.59 4.36
 -7 2 12 1.66 5.08
 7 -2 12 -10.55 9.45
 7 2 -12 1.25 4.27
 7 2 -12 -4.86 7.55
 7 -2 12 -0.53 3.6
 7 3 12 8.34 6.16
 -7 -3 12 8.16 6.36
 7 3 12 13.65 4.76
 7 3 12 17.66 8.44
 7 -3 -12 9.24 6.4
 -7 3 -12 21.05 5.23
 -7 -3 12 13.3 9
 7 -3 12 6.55 7.06
 7 3 -12 15.61 8.91
 7 3 -12 10.26 5.91
 -7 -3 -12 11.66 4.21
 7 -3 12 3.73 6.54
 -7 3 12 23.64 8.62
 -7 -3 -12 7.28 5.84
 -7 3 12 20.83 8.31
 7 -3 12 9.18 5.29
 -7 -4 12 14.95 7.83
 7 -4 -12 1.63 5.14
 -7 -4 12 -0.95 5.31
 -7 4 -12 9.9 3.99
 7 4 12 13.07 8.33
 7 -4 12 1.43 7.7
 -7 -4 -12 8.66 4.47
 -7 4 12 12.68 12
 7 4 -12 14.41 6.3
 -7 4 12 2.43 5.1
 -7 -4 -12 8.72 6.92
 7 4 -12 13.49 10.15
 7 -4 12 6.03 4.9
 -7 -5 12 421.28 41.6
 -7 -5 12 331.24 33.09
 -7 5 -12 318.01 33.22
 7 -5 -12 349.32 33.32
 -7 5 -12 360.27 27.45
 -7 -5 -12 360.17 30.22
 7 -5 12 379.09 32.72
 -7 5 12 325.43 32.55
 -7 5 12 340.87 31.04
 7 5 -12 289.03 34.56
 -7 -5 -12 360.23 28.12
 -7 -5 -12 366.22 37.49
 7 5 -12 334.02 32.01
 -7 -6 12 14.57 6.68
 -7 6 -12 38.23 9.79
 -7 -6 12 14.73 9.14
 7 -6 -12 38.57 10.36
 -7 6 -12 22.63 6.42
 7 -6 12 17.41 8.14
 -7 6 12 22.71 8.55
 7 6 -12 20.43 9.48
 -7 -6 -12 22.07 6.55
 -7 6 12 13.16 10.51
 7 6 -12 36.84 10.06
 -7 -6 -12 14.2 8.47
 -7 7 -12 13.91 6.87
 -7 -7 12 -8.63 5.11
 -7 7 -12 9.81 4.21
 -7 -7 12 -5.29 8.14
 -7 7 12 4.35 4.95
 -7 -7 -12 9.85 4.69
 -7 7 12 25.23 7.65
 7 7 -12 -1.43 5.56
 7 7 -12 21.56 10.61
 -7 -7 -12 -9.66 5.37
 7 -7 12 6.09 6.23
 -7 -8 12 -5.76 7.25
 -7 8 -12 4.95 5.65
 7 -8 -12 5.47 5.32
 -7 -8 12 -3.32 5.19
 -7 8 -12 2.99 4.33
 -7 -8 -12 -4.68 8.52
 7 8 -12 -7.95 5.55
 -7 -8 -12 3.7 3.51
 -7 8 12 3.44 7.79
 7 8 -12 9.36 9.88
 7 -8 12 -7.82 5.15
 -8 0 12 17.68 7.98
 -8 0 12 7.3 6.11
 8 0 12 12.57 12.05
 8 0 -12 18.82 7.44
 8 0 12 13.5 7.63
 8 0 12 4.23 4.67
 -8 0 -12 18.89 6.64
 8 1 12 69.96 11.28
 -8 -1 12 74.42 14.83
 8 1 12 80.56 18.55
 8 -1 -12 57.99 13.64
 -8 -1 12 105.42 16.67
 8 1 12 83.88 15.59
 8 -1 12 62.85 13.18
 8 1 -12 78.3 15.13
 8 -1 12 66.56 13.4
 8 -1 12 68.99 17.05
 -8 -1 -12 77.73 12.76
 -8 1 12 57.59 13.51
 -8 1 12 87.59 12.85
 -8 -2 12 269.09 29.45
 8 2 12 230.15 22.3
 -8 2 -12 259.96 21.28
 -8 -2 12 241.3 25.56
 8 2 12 176.85 23.34
 8 -2 -12 271.14 27.76
 8 2 12 273.42 30.91
 -8 2 12 262.42 28.18
 -8 -2 -12 227.23 24.52
 8 -2 12 227.84 24.47
 8 2 -12 237.28 25.18
 -8 -2 -12 231.11 22.11
 8 -3 -12 10.88 7.01
 8 3 12 -1.35 7.47
 -8 -3 12 18.67 8.3
 8 3 12 8.91 6
 -8 -3 12 22.92 9.49
 -8 3 -12 18.51 5.6
 -8 3 12 7.81 5.38
 -8 -3 -12 14.27 5.6
 -8 -3 -12 7.64 6.25
 8 -3 12 16.23 6.65
 8 3 -12 17.58 7.18
 -8 -4 12 27.38 11.62
 8 -4 -12 34.18 11.09
 -8 -4 12 43.9 11.89
 8 4 12 21.73 7.15
 8 4 12 38.17 7.08
 -8 4 -12 35.74 7.5
 -8 4 12 18.23 7.63
 8 -4 12 28.57 10.34
 -8 -4 -12 23.16 10.21
 -8 -4 -12 33.13 7.98
 8 4 -12 34.48 9.69
 -8 5 -12 -7.87 7.39
 -8 5 -12 -4.76 2.69
 -8 -5 12 0.25 5.58
 -8 -5 12 8.56 7.46
 -8 5 12 -6.94 3.61
 -8 -5 -12 -0.63 5.4
 -8 5 12 16.43 8.06
 -8 -5 -12 3.97 4.22
 8 5 -12 2.8 5.35
 -8 6 -12 5.48 3.61
 -8 -6 12 8.06 6.52
 8 -6 -12 7.84 5.76
 -8 6 -12 -0.95 7.59
 -8 -6 12 -0.47 7.95
 8 6 -12 3.34 5.79
 8 -6 12 1.53 6.37
 -8 -6 -12 15.35 8.97
 -8 -6 -12 9.94 4.91
 -8 6 12 5.96 7.94
 -8 6 12 2.01 3.87
 -8 7 -12 -4.66 3.27
 -8 -7 12 6.17 10.01
 8 -7 -12 -4.73 4.49
 -8 -7 12 0.57 5.02
 -8 7 -12 1.48 7.76
 -8 7 12 7.28 7.47
 8 -7 12 3.39 5.62
 8 7 -12 2.86 6.72
 -8 -7 -12 16.28 8.44
 -8 -7 -12 -0.85 3.33
 -8 7 12 -2.3 7.28
 -9 0 12 6.94 4.27
 -9 0 12 4.43 4.7
 9 0 12 1.6 5.15
 9 0 -12 6.98 4.74
 -9 0 -12 -0.61 3.26
 9 1 12 4.34 5.13
 -9 -1 12 10.23 6.69
 9 -1 -12 9.4 6.98
 -9 -1 12 3.63 6.45
 -9 1 -12 -2.05 3.31
 9 1 12 6.07 8.3
 -9 1 12 15.22 6.15
 9 1 -12 6.32 6.25
 -9 1 12 2.71 4.24
 9 -1 12 13.18 5.96
 -9 -1 -12 1.9 3.55
 9 2 12 0.18 5.09
 9 -2 -12 3.24 5.1
 -9 2 -12 7.12 3.85
 -9 -2 12 -1.44 4.72
 -9 -2 -12 2.8 6.25
 -9 2 12 -5.07 3.62
 9 -2 12 -1.04 4.52
 9 2 -12 -1.42 4.1
 -9 -3 12 18.56 9.41
 9 3 12 34.51 12.12
 9 3 12 33.15 9.18
 9 -3 -12 40.08 12.95
 -9 -3 12 47.9 11.98
 -9 3 -12 47.44 8.94
 -9 -3 -12 32.16 10.43
 -9 -3 -12 19.94 6.82
 9 3 -12 25.87 9.88
 9 -3 12 37.14 10.08
 -9 3 12 23.17 8.61
 9 4 12 19.25 8.76
 9 -4 -12 29.53 11.1
 -9 4 -12 31.91 7.16
 -9 -4 12 34.1 11.3
 -9 -4 12 39.12 13.08
 9 -4 12 14.03 8.67
 -9 -4 -12 37.98 11.27
 -9 -4 -12 29.05 7.9
 9 4 -12 35.27 10.78
 9 -5 -12 15.89 8.04
 -9 5 -12 16.75 5.53
 -9 -5 12 3.63 6.22
 -9 -5 12 9.35 5.96
 -9 -5 -12 10.81 4.81
 -9 -5 -12 9.75 7.77
 9 -5 12 15.47 7.63
 -9 5 12 8.92 6.17
 -9 -6 12 33.79 11.8
 9 -6 -12 10.1 8.77
 -9 -6 12 30.46 10.45
 -9 6 -12 32.75 7.49
 -9 6 12 15.56 7.47
 9 -6 12 45.92 12.9
 -9 -6 -12 31.77 11.48
 -10 0 12 220.7 26.81
 10 0 12 206.05 25.13
 -10 0 12 196.83 22.43
 10 0 -12 219.56 26.44
 -10 0 -12 196.42 22.58
 -10 -1 12 8.79 7.31
 10 -1 -12 -1.83 4.83
 10 1 12 11.34 8.37
 -10 -1 12 3.92 4.82
 -10 -1 -12 10.1 6.84
 10 1 -12 12.23 7.29
 10 -1 12 15.54 7.44
 -10 1 12 7.38 5.9
 -10 -2 12 -6.05 4.92
 10 2 12 -0.15 5.44
 10 -2 -12 1.48 6.24
 -10 -2 12 3.4 4.92
 10 2 12 6.15 10.03
 10 2 -12 -0.11 5.79
 10 -2 12 -5.92 5.35
 -10 -2 -12 8.23 4.78
 -10 2 12 -4.28 4.38
 -10 -3 12 3.72 5.62
 -10 3 -12 0.53 3.42
 10 3 12 5.51 6.4
 10 -3 -12 -6.22 4.3
 10 -3 12 -8.12 5.05
 -10 -3 -12 4.12 3.44
 -10 -3 -12 5.38 5.44
 -10 3 12 8.5 6.77
 10 3 -12 0.98 6.41
 10 -4 -12 43.44 13.67
 10 4 12 35.29 8.74
 -10 4 -12 29.34 7.52
 -10 -4 12 26.93 10.99
 10 4 12 8.94 9.99
 -10 -4 12 25.66 9.78
 10 4 -12 13.39 7.48
 -10 -4 -12 33.07 10.6
 -10 -4 -12 45.88 10.78
 -10 4 12 9.53 7.31
 10 -4 12 20.73 10.01
 -10 -5 12 11.57 5.85
 -10 -5 12 2.33 6.72
 10 -5 -12 -7.85 4.76
 -10 5 -12 -0.99 4.11
 -10 -5 -12 6.12 6.6
 10 -5 12 7.54 7.11
 -10 -5 -12 -2.98 4
 10 5 -12 1.79 8.23
 -10 5 12 6.28 5.87
 -11 0 12 5.58 5.4
 11 0 12 6.22 7.78
 -11 0 12 2.44 4.39
 11 0 -12 9.05 7.29
 11 1 12 2.92 7.39
 -11 -1 12 2.85 5.63
 -11 -1 12 7.93 6.64
 11 -1 -12 -4.15 6.49
 -11 1 -12 2.38 3.97
 -11 -1 -12 -3.13 3.02
[truncated: 640,283 more chars]
